# Supplementary material for: Identification of intestinal enteroendocrine cell subtypes and their associated hormones in zebrafish
Source: PLoS Biol. 2025 Dec 18;23(12):e3003522. doi: 10.1371/journal.pbio.3003522 (PMC12714231; doi:10.1371/journal.pbio.3003522)
Supplement: S1 Data — (XLSX) [file pbio.3003522.s001.xlsx]

## Sheet: README
This table includes the plotted values for the following figure panels
tab_name	relevant_panel	description
fig1D	fig1D	proportion of cells in each cluster derived from adult (col B) or larval (col C) dataset
fig1E	fig1E	average expression of EEC markes and hormones in each cluster, split by the dataset the cells came from (adult or larval); data best accessed in .rds file available on zenodo DOI 10.5281/zenodo.17342282
fig2C	fig2C	average gene expression of EEC peptide hormone coding genes and number of detected peptides mapping to it; data also available in S1_Table
fig3D	fig3D	number of neurog3+ cells in the intestine of 3, 4, 5, and 6dpf fish
fig3G	fig3G	number of ghrl+ cells in the intestine of 3, 4, 5, and 6dpf fish
fig3J	fig3J	number of PYY+ cells in the intestine of 3, 4, 5, and 6dpf fish
fig3M	fig3M	number of gcga+ cells in the intestine of 3, 4, 5, and 6dpf fish
fig3P	fig3P	number of CCK+ cells in the intestine of 3, 4, 5, and 6dpf fish
fig3S	fig3S	number of trpa1b+ cells in the intestine of 3, 4, 5, and 6dpf fish
fig3T	fig3T	percentile of neurog3+, ghrl+, PYY+, gcga+, CCK+, trpa1b+ cells along length of intestine at 3dpf
fig3U	fig3U	percentile of neurog3+, ghrl+, PYY+, gcga+, CCK+, trpa1b+ cells along length of intestine at 4dpf
fig3V	fig3V	percentile of neurog3+, ghrl+, PYY+, gcga+, CCK+, trpa1b+ cells along length of intestine at 3dpf
fig3W	fig3W	percentile of neurog3+, ghrl+, PYY+, gcga+, CCK+, trpa1b+ cells along length of intestine at 6dpf
fig4C_total	fig4C	total number of nuerod1+ cells in neurog3-ablated and control fish
fig4C_region	fig4C	number of nuerod1+ cells in neurog3-ablated and control fish split into 4 regions of the gut
fig4D_total	fig4D	total number of ghrl+ cells in neurog3-ablated and control fish
fig4D_region	fig4D	number of ghrl+ cells in neurog3-ablated and control fish split into 4 regions of the gut
fig4E_total	fig4E	total number of PYY+ cells in neurog3-ablated and control fish
fig4E_region	fig4E	number of PYY+ cells in neurog3-ablated and control fish split into 4 regions of the gut
fig4F_total	fig4F	total number of gcga+ cells in neurog3-ablated and control fish
fig4F_region	fig4F	number of gcga+ cells in neurog3-ablated and control fish split into 4 regions of the gut
fig4G_total	fig4G	total number of CCK+ cells in neurog3-ablated and control fish
fig4G_region	fig4G	number of CCK+ cells in neurog3-ablated and control fish split into 4 regions of the gut
fig4H_total	fig4H	total number of trpa1b+ cells in neurog3-ablated and control fish
fig4H_region	fig4H	number of trpa1b+ cells in neurog3-ablated and control fish split into 4 regions of the gut
fig5B_total	fig5B	total number of nuerod1+ cells in ghrl-ablated and control fish
fig5B_region	fig5B	number of nuerod1+ cells in ghrl-ablated and control fish split into 4 regions of the gut
fig5C_total	fig5C	total number of PYY+ cells in ghrl-ablated and control fish
fig5C_region	fig5C	number of PYY+ cells in ghrl-ablated and control fish split into 4 regions of the gut
fig5D_total	fig5D	total number of gcga+ cells in ghrl-ablated and control fish
fig5D_region	fig5D	number of gcga+ cells in ghrl-ablated and control fish split into 4 regions of the gut
fig5E_total	fig5E	total number of CCK+ cells in ghrl-ablated and control fish
fig5E_region	fig5E	number of CCK+ cells in ghrl-ablated and control fish split into 4 regions of the gut
fig5F_total	fig5F	total number of trpa1b+ cells in ghrl-ablated and control fish
fig5F_region	fig5F	number of trpa1b+ cells in ghrl-ablated and control fish split into 4 regions of the gut
figS2A	figS2A	average expression of secretory progenitor markers in each cluster; data best accessed in .rds file available on zenodo DOI 10.5281/zenodo.17342282
figS2C	figS2C	proportion of each cells in each cluster from each (adult, larval, combined) dataset
figS2D	figS2D	average expression of top 10 markers in each cluster; data best accessed in .rds file available on zenodo DOI 10.5281/zenodo.17342282 or in S1_Table
figS2E	figS2E	average expression of enriched receptors in each cluster; data best accessed in .rds file available on zenodo DOI 10.5281/zenodo.17342282 or in S1_Table
figS2F	figS2F	average expression of enriched ligands in each cluster; data best accessed in .rds file available on zenodo DOI 10.5281/zenodo.17342282 or in S1_Table
figS3A	figS3A	average expression of EEC markes and hormones, intestinal epithelial markers, and pancreas endocrine markers in each cluster; data best accessed at GEO: GSE161855
figS3B	figS3B	average expression of EEC markes and hormones, and secretory progenitor markers in each cluster; data best accessed at GEO: GSE161855
figS5E	figS5E	average expression of pancreatic endocrine markers; data best accessed in .rds file available on zenodo DOI 10.5281/zenodo.17342282
figS7H	figS7H	number of ghrl+ cells that are neurod1+ or neurod1- in 3, 4, 5, and 6 dpf fish
figS7O-R	figS7O-R	average expression of ghrl and sst2; data best accessed in .rds file available on zenodo DOI 10.5281/zenodo.17342282
figS7T	figS7T	number of neurog3+ cells that are neurod1+ or neurod1- in 3, 4, 5, and 6 dpf fish
figS9A_total	figS9A	proportion of neurod1+ cells that are neurog3+ and neurog3- in 3, 4, 5, and 6 dpf fish
figS9A_region	figS9A	number of neurog3+ cells in 3, 4, 5, and 6 dpf fish split into 4 regions of the gut
figS9B_total	figS9B	proportion of neurod1+ cells that are ghrl+ and ghrl- in 3, 4, 5, and 6 dpf fish
figS9B_region	figS9B	number of ghrl+ cells in 3, 4, 5, and 6 dpf fish split into 4 regions of the gut
figS9C_total	figS9C	proportion of neurod1+ cells that are PYY+ and PYY- in 3, 4, 5, and 6 dpf fish
figS9C_region	figS9C	number of PYY+ cells in 3, 4, 5, and 6 dpf fish split into 4 regions of the gut
figS9D_total	figS9D	proportion of neurod1+ cells that are gcga+ and gcga- in 3, 4, 5, and 6 dpf fish
figS9D_region	figS9D	number of gcga+ cells in 3, 4, 5, and 6 dpf fish split into 4 regions of the gut
figS9E_total	figS9E	proportion of neurod1+ cells that are CCK+ and CCK- in 3, 4, 5, and 6 dpf fish
figS9E_region	figS9E	number of CCK+ cells in 3, 4, 5, and 6 dpf fish split into 4 regions of the gut
figS9F_total	figS9F	proportion of neurod1+ cells that are trpa1b+ and trpa1b- in 3, 4, 5, and 6 dpf fish
figS9F_region	figS9F	number of trpa1b+ cells in 3, 4, 5, and 6 dpf fish split into 4 regions of the gut
figS10B	figS10B	pharynx module score for each cell in integrated dataset; genes contributing to each module score seen in supplementary material of Chidlers et al 2025 (https://doi.org/10.7554/eLife.100611.2); data best accessed in .rds file available on zenodo DOI 10.5281/zenodo.17342282
figS10C	figS10C	anterior enterocyte module score for each cell in integrated dataset; genes contributing to each module score seen in supplementary material of Chidlers et al 2025 (https://doi.org/10.7554/eLife.100611.2); data best accessed in .rds file available on zenodo DOI 10.5281/zenodo.17342282
figS10D	figS10D	ileocyte module score for each cell in integrated dataset; genes contributing to each module score seen in supplementary material of Chidlers et al 2025 (https://doi.org/10.7554/eLife.100611.2); data best accessed in .rds file available on zenodo DOI 10.5281/zenodo.17342282
figS10E	figS10E	anterior LRE module score for each cell in integrated dataset; genes contributing to each module score seen in supplementary material of Chidlers et al 2025 (https://doi.org/10.7554/eLife.100611.2); data best accessed in .rds file available on zenodo DOI 10.5281/zenodo.17342282
figS10F	figS10F	posterior LRE module score for each cell in integrated dataset; genes contributing to each module score seen in supplementary material of Chidlers et al 2025 (https://doi.org/10.7554/eLife.100611.2); data best accessed in .rds file available on zenodo DOI 10.5281/zenodo.17342282
figS10G	figS10G	cloaca module score for each cell in integrated dataset; genes contributing to each module score seen in supplementary material of Chidlers et al 2025 (https://doi.org/10.7554/eLife.100611.2); data best accessed in .rds file available on zenodo DOI 10.5281/zenodo.17342282
figS11B_total	figS11B	total number of neurog3+ cells in neurog3-ablated and control fish
figS11B_region	figS11B	number of neurog3+ cells in neurog3-ablated and control fish split into 4 regions of the gut
figS11C_total	figS11C	total number of neurod1+ cells in neurod1-ablated, neurog3-ablated, and control fish
figS11C_region	figS11C	number of neurod1+ cells in neurod1-ablated, neurog3-ablated, and control fish split into 4 regions of the gut
figS11D_total	figS11D	total number of trpa1b+ cells in neurod1-ablated, neurog3-ablated, and control fish
figS11D_region	figS11D	number of trpa1b+ cells in neurod1-ablated, neurog3-ablated, and control fish split into 4 regions of the gut
figS11E	figS11E	total number of neurod1+, ghrl+, PYY+, gcga+, CCK+, and trpa1b+ cells in neurog3-ablated and control fish when cells in the 4th quarter of the gut are not counted
figS11F	figS11F	total number of neurod1+, PYY+, gcga+, CCK+, and trpa1b+ cells in ghrl-ablated and control fish when cells in the 4th quarter of the gut are not counted
figS12B_total	figS12B	total number of neurod1+ cells in neurog3-ablated and control fish when neurog3-ablation was performed with neurog3:Cre
fig12B_region	figS12B	number of neurod1+ cells in neurog3-ablated and control fish split into 4 regions of the gut when neurog3-ablation was performed with neurog3:Cre
figS13C_total	figS13C	total number of neurod1+ cells in ghrl mutant and wildtype fish
fig13C_region	figS13C	number of neurod1+ cells in ghrl mutant and wildtype fish split into 4 regions of the gut
figS13D	figS13D	total number of neurod1+ cells in neurog3 mutant and wildtype fish
figS14C_survival	figS14C	survival of neurod1-ablated and control fish after 6 weeks, where a 1 denotes a death and a 0 denotes survival at the corresonding dpf
figS14C_length	figS14C	length in cm of neurod1-ablated and control fish at 6 weeks post fertilization
figS14D_survival	figS14D	survival of neurog3-ablated and control fish after 6 weeks, where a 1 denotes a death and a 0 denotes survival at the corresonding dpf
figS14D_length	figS14D	length in cm of neurog3-ablated and control fish at 6 weeks post fertilization
figS14E_survival	figS14E	survival of neurog3-ablated and control fish after 12 weeks, where a 1 denotes a death and a 0 denotes survival at the corresonding dpf
figS14E_length	figS14E	length in cm of neurog3-ablated and control fish at 12 weeks post fertilization
figS14F_survival	figS14F	survival of ghrl-ablated and control fish after 6 weeks, where a 1 denotes a death and a 0 denotes survival at the corresonding dpf
figS14F_length	figS14F	length in cm of ghrl-ablated and control fish at 6 weeks post fertilization
figS14G_survival	figS14G	survival of ghrl-ablated and control fish after 12 weeks, where a 1 denotes a death and a 0 denotes survival at the corresonding dpf
figS14G_length	figS14G	length in cm of ghrl-ablated and control fish at 12 weeks post fertilization

## Sheet: fig1D
	adult	larval
cluster0	0.283333	0.716667
cluster1	0.62963	0.37037
cluster2	0.410684	0.589316
cluster3	0.681208	0.318792
cluster4	0.305344	0.694656
cluster5	0.262774	0.737226
cluster6	0.384615	0.615385

## Sheet: fig1E
	RNA.g0_adult	RNA.g0_larval	RNA.g1_adult	RNA.g1_larval	RNA.g2_adult	RNA.g2_larval	RNA.g3_adult	RNA.g3_larval	RNA.g4_adult	RNA.g4_larval	RNA.g5_adult	RNA.g5_larval	RNA.g6_adult	RNA.g6_larval
calca	0	0	0	0.01631	0.107557	0.284819	0.164305	1.49824	38.9719	67.2535	0	0.686863	0.202172	0.170506
nmbb	2.1284	2.34822	1.75381	5.72757	0.256847	1.41198	0.565238	0.809936	41.6646	48.5709	0.533468	55.7017	33.2415	88.6011
bdnf	0.266049	0.269387	0	0.037386	0.0681024	0.0508431	0.0173639	0.227514	0	0	0.241378	1.78333	3.40499	6.63505
tph1b	0	0.205286	0.11301	0.0831389	0.0315532	0.0388266	0.0173639	0.0621478	0	0.0366886	0	0.0477159	0.72863	1.85891
adcyap1a	12.0229	1.76672	0.0956169	0.11882	0.0739815	0.376227	1.10123	3.41039	0.196696	0.111032	0.153975	0.307016	158.568	100.74
insl5a	0	0.863904	8.13258	4.31959	38.6201	3.59038	771.847	795.61	91.1017	295.172	5.08518	1.74079	0.917749	3.13161
ghrl	11.6856	3.71906	290.176	795.765	36.8618	3.31881	13.2875	0.495208	35.9374	1.19612	13.7339	0.0448039	17.0706	0.0724008
sst2	4.98012	1.91576	18.7547	116.169	7.74254	0.101764	5.75832	0.0822992	8.06786	0.0324817	8.63737	0.0147613	8.70453	0
insl5b	0	0	0	0	0.0270462	0.0329424	2.45992	8.92451	0	0	0	0	0	0
penka	0.142602	0.277693	0.0398641	0.0717842	0.689815	0.923232	2.55432	1.34053	0.0840901	9.49662	0.201306	4.38315	217.425	375.502
ccka	0.219327	1.40845	14.7653	12.9261	22.1393	14.3081	84.0494	49.7782	0.170489	0.473592	546.013	236.69	0.294841	2.26997
neurog3	5.20875	2.4953	0	0	0.0546017	0.0157169	0	0.0557952	0.0631473	0	0.0578342	0.116686	0.263219	0.0708554
si:ch211-131k2.2	0	0	0	0.0172034	0	0.00392962	0	2.08249	0	0	0	0.00441339	0	13.8258
pyyb	0.672286	6.40524	2.61596	22.3096	1129.65	2156.95	34.0857	60.2113	1.20991	24.6114	8.9614	1.84341	7.51542	9.75444
gip	1.09361	0	4.44649	109.11	3.05832	0.0159911	2.19772	2.62904	2.21037	0.0567614	2.19914	0.0224459	4.43902	1.14269
tac1	0	0	0	0	0	0	0.232902	0.0144295	0	0	0	0.393149	3.25396	0.480152
tac3a	0	0	0	0	4.01297	0.0749122	118.664	14.9018	0.33008	0.110325	0.730722	0.032717	0.237764	0
pdyn	0	0.0745099	9.83576	3.93228	0.081258	0.142516	0.111328	0.0463266	0.560005	0.0849304	0.109707	0	1.37242	0.0198282
mlnl	2.81706	8.52443	3202.02	1907.78	20.3372	63.0914	12.3647	8.19478	56.8822	45.6955	14.6448	0.357337	8.55744	1.97193
vipb	0	0	5.04115	0.01631	0.131793	0.00354862	165.372	101.482	0.0855578	0.0134373	0.0448607	0.0223016	0.131917	0.114133
trpa1b	0.902058	0.0504082	0.106795	0	0.0312215	0.00579729	0.055435	0.0814053	0	0	1.00769	0.0420998	9.08325	3.68326
gcga	3.39394	0.0971015	8.04742	0.293056	29.2599	15.7201	49.2033	274.6	25.7349	7.32494	6.62512	0.0504457	8.85659	0.79102
si:zfos-2372e4.1	1.01457	0.456866	0	0	3.2776	0.654952	3.28043	0.164638	0.638807	0.587579	388.676	195.429	0.123572	0.592863
galn	0	0	0.175746	0.304599	58.2705	16.8489	56.0106	208.611	0	2.60392	0.315657	0.0403971	0.267914	0.0496421
nts	0	0	0	0	0	0	0	0	0	0	0	0.00386999	0	0
CR556712.1	0	0.0227619	0	2.63139	0	0.911807	0	3.73728	0	425.353	0	0.151861	0	0.236822

## Sheet: fig2C
gene_name	avg_exp_eec	peptide.count
pyyb	490.342	75
mlnl	154.971	28
insl5a	127.726	20
penka	82.7784	60
ccka	76.3869	4
si:zfos-2372e4.1	47.6719	15
ghrl	33.0764	52
adcyap1a	32.2551	26
nmbb	28.5717	19
gcga	24.9521	36
galn	23.9393	10
vipb	20.1627	30
CR556712.1	18.2907	9
tac3a	12.3182	7
sst2	5.69755	23
calca	3.8285	9
gip	3.61247	3
si:ch211-131k2.2	2.2887	0
bdnf	1.68901	0
insl5b	0.630413	13
pdyn	0.586562	2
tac1	0.476707	0
nts	0.00054137	0

## Sheet: fig3D
3dpf	4dpf	5dpf	6dpf
20	109	244	259
13	106	201	229
8	130	279	267
10	158	187	288
42	126	292	220
17	106	254	238
20	101	189	262
	106	233	234
		236

## Sheet: fig3G
3dpf	4dpf	5dpf	6dpf
	4	20	10
0	13	15	14
0		12	5
	8	10	3
	23	9	6
4	4	18	3
3	12	14	0
2	8	11	10
0	12	12	13
	25	12
	15	11
	7	15

## Sheet: fig3J
3dpf	4dpf	5dpf	6dpf
0	38	59	31
0	28	60	49
0	32	46	48
6	44	45	51
0	42	54	43
9	17	39	54
0	24	62	45
3	36	40	53
		58	69
		49	64
		41	42
		44	59
		65
		61

## Sheet: fig3M
3dpf	4dpf	5dpf	6dpf
1	74	52	60
3	58	59	18
13	43	32	32
6	50	45	27
6	64	31	45
19	68	37	25
	59	64	28
	51	47	48

## Sheet: fig3P
3dpf	4dpf	5dpf	6dpf
0	40	56	62
1	49	40	59
0	29	50	61
0	36	27	47
7	12	37	49
0	37	34	54
0	48	66	52
	17	48	40
	19	53	41
	43	55	42
		34
		49

## Sheet: fig3S
3dpf	4dpf	5dpf	6dpf
8	74	130	138
4	93	91	142
19	69	116	156
3	95	83	126
15	56	108	134
19	58	107	114
3	57	149	123
1	65	107	210

[truncated: 78 more sheets: fig3T, fig3U, fig3V, fig3W, fig4C_total, fig4C_region, fig4D_total, fig4D_region, fig4E_total, fig4E_region, fig4F_total, fig4F_region, fig4G_total, fig4G_region, fig4H_total, fig4H_region, fig5B_total, fig5B_region, fig5C_total, fig5C_region …]
