# Supplementary material for: Identification of intestinal enteroendocrine cell subtypes and their associated hormones in zebrafish
Source: PLoS Biol. 2025 Dec 18;23(12):e3003522. doi: 10.1371/journal.pbio.3003522 (PMC12714231; doi:10.1371/journal.pbio.3003522)
Supplement: S1 Table — (XLSX) [file pbio.3003522.s002.xlsx]

## Sheet: README
tab_name	description
conserved_enriched_EEC_genes	all genes returned form FindConservedMarkers() for each EEC cluster with the remaining 6 EEC clusters used a the comparison and age (ie larval or adult) used as the grouping variable.
TFs	conserved_enriched_EEC_genes subsetted for just genes annotated as transcription factors by TFDB (Shen et al Nucleic Acids Res 2023)
receptors	conserved_enriched_EEC_genes subsetted for just genes annotated as receptors by (Chodkowski et al iScience 2023)
ligands	conserved_enriched_EEC_genes subsetted for just genes annotated as ligands by (Chodkowski et al iScience 2023)
eec_hormone_avgExp_peptide	average expression in EEC clusters and peptide count for EEC hormone genes (used for Fig 2C correlation)
regional_markers	list of genes derived from Childers et al 2025 that were used to generate module scores visualized in S10 Fig
column_name	description
gene_name	name of gene of interest
adult_p_val	p value of the gene enrichment for just adult cells in the cluster
adult_avg_log2FC	log2 fold change of the gene enrichment for just adult cells in the cluster
adult_pct.1	percent of adult cells in the cluster expressing the gene
adult_pct.2	percent of adult cells outside the cluster expressing the gene
adult_p_val_adj	adjusted p value of the gene enrichment for just adult cells in the cluster
larval_p_val	p value of the gene enrichment for just larval cells in the cluster
larval_avg_log2FC	log2 fold change of the gene enrichment for just larval cells in the cluster
larval_pct.1	percent of larval cells in the cluster expressing the gene
larval_pct.2	percent of larval cells outside the cluster expressing the gene
larval_p_val_adj	adjusted p value of the gene enrichment for just larval cells in the cluster
max_pval	the maximum of the adult_p_val and larval_p_val
max_pval_adj	the maximum of adult_p_val_adj and larval_p_val_adj
min_fc	the minimum of adult_avg_log2FC and larval_avg_log2FC
min.pct.dif	the minimum of (adult_pct.1 - adult_pct.2) and (larval_pct.1 - larval_pct.2)
cluster	cluster number the gene is enriched in
avg_exp_eec	average expression in the EEC clusters
peptide.count	number of peptides detected in peptidomics study

## Sheet: conserved_enriched_EEC_genes
gene_name	adult_p_val	adult_avg_log2FC	adult_pct.1	adult_pct.2	adult_p_val_adj	larval_p_val	larval_avg_log2FC	larval_pct.1	larval_pct.2	larval_p_val_adj	max_pval	max_pval_adj	min_fc	min.pct.dif	cluster
neurog3	1.03862e-38	5.86025	0.471	0.013	2.2423817776362e-34	1.48629767672223e-58	5.43088	0.349	0.007	3.20891668404329e-54	1.03862055471802e-38	2.2423817776362e-34	5.43088	0.342	0
si:dkey-66i24.9	1.70110348193066e-16	7.13903	0.118	0.001	3.6726824174883e-12	1.40599813005852e-17	3.77543	0.14	0.006	3.03554996279634e-13	1.70110348193066e-16	3.6726824174883e-12	3.77543	0.117	0
si:ch211-222l21.1	2.86614787968863e-12	2.79375	1	0.607	6.18801327224776e-08	1.09745934964195e-17	1.59952	1	0.783	2.36941473587697e-13	2.86614787968863e-12	6.18801327224776e-08	1.59952	0.217	0
rplp2l	6.98759908787839e-12	1.7124	1	0.943	1.50862264307294e-07	6.48965350300711e-27	1.96605	1	0.937	1.40111619129923e-22	6.98759908787839e-12	1.50862264307294e-07	1.7124	0.057	0
eef1g	9.34304692203262e-12	1.82021	1	0.845	2.01716383046684e-07	9.5662543751477e-24	1.66058	1	0.855	2.06535431959439e-19	9.34304692203262e-12	2.01716383046684e-07	1.66058	0.145	0
hsp90ab1	9.4398321298528e-12	1.68087	1	0.985	2.03805975683522e-07	1.91111063552635e-23	1.11475	1	0.98	4.1260878621014e-19	9.4398321298528e-12	2.03805975683522e-07	1.11475	0.015	0
rpl19	1.09034977742712e-11	1.4875	1	0.975	2.35406516946514e-07	7.94252296226934e-26	1.54653	1	0.945	1.71479070755395e-21	1.09034977742712e-11	2.35406516946514e-07	1.4875	0.025	0
rps9	2.70327311341932e-11	1.42873	1	0.959	5.8363666518723e-07	1.56428984050423e-26	1.64542	1	0.923	3.37730176564863e-22	2.70327311341932e-11	5.8363666518723e-07	1.42873	0.041	0
rpl10	3.70775155862791e-11	1.38963	1	0.949	8.00503561507765e-07	3.94045226456576e-25	1.50785	1	0.899	8.50743643919748e-21	3.70775155862791e-11	8.00503561507765e-07	1.38963	0.051	0
ascl1a	3.84754086223745e-11	4.12476	0.294	0.024	8.30684072157066e-07	1.1292657327906e-24	3.75094	0.302	0.023	2.4380847170949e-20	3.84754086223745e-11	8.30684072157066e-07	3.75094	0.27	0
rps14	4.54300071732851e-11	1.26606	1	0.972	9.80833854871226e-07	9.88595750032262e-27	1.35167	1	0.967	2.13437822431965e-22	4.54300071732851e-11	9.80833854871226e-07	1.26606	0.028	0
rpl13	4.9963868673022e-11	1.37688	1	0.968	1.07871992465055e-06	5.57460978788258e-25	1.49799	1	0.899	1.20355825320385e-20	4.9963868673022e-11	1.07871992465055e-06	1.37688	0.032	0
uba52	5.09420162908955e-11	1.17551	1	0.975	1.09983813172043e-06	1.30445662424841e-20	1.27113	1	0.925	2.81632185175231e-16	5.09420162908955e-11	1.09983813172043e-06	1.17551	0.025	0
gig2h	6.67691581719618e-11	3.15207	0.412	0.048	1.44154612493266e-06	2.4750420590147e-17	2.78191	0.279	0.029	5.34361580541274e-13	6.67691581719618e-11	1.44154612493266e-06	2.78191	0.25	0
rps26l	6.78984675540779e-11	1.21685	1	0.966	1.46592791449254e-06	1.82173414055062e-26	1.58005	1	0.92	3.93312400944879e-22	6.78984675540779e-11	1.46592791449254e-06	1.21685	0.034	0
rpl10a	8.70711637459219e-11	1.36273	1	0.931	1.87986642527445e-06	1.55989794319529e-25	1.59612	1	0.914	3.36781965935864e-21	8.70711637459219e-11	1.87986642527445e-06	1.36273	0.069	0
rpl8	1.02512826213236e-10	1.36798	1	0.915	2.21325191794377e-06	3.46638748012378e-25	1.52505	1	0.927	7.48393056958725e-21	1.02512826213236e-10	2.21325191794377e-06	1.36798	0.073	0
rpl18a	1.14823279177446e-10	1.33792	1	0.953	2.47903459744107e-06	5.94417617788764e-27	1.74668	1	0.893	1.28334763680594e-22	1.14823279177446e-10	2.47903459744107e-06	1.33792	0.047	0
tubb5	1.4266803737267e-12	3.99246	0.294	0.02	3.08020292687594e-08	1.15260066809757e-10	1.67059	0.558	0.177	2.48846484242265e-06	1.15260066809757e-10	2.48846484242265e-06	1.67059	0.274	0
rplp1	1.26267672148877e-10	1.25493	1	0.973	2.72611904169425e-06	8.97433353701068e-27	1.43339	1	0.983	1.93755861064061e-22	1.26267672148877e-10	2.72611904169425e-06	1.25493	0.017	0
ppp1r14ba	2.03863640422599e-32	4.36077	0.412	0.011	4.40141599672392e-28	1.33646129667014e-10	4.46243	0.093	0.005	2.88541993951083e-06	1.33646129667014e-10	2.88541993951083e-06	4.36077	0.088	0
rpl24	1.36902857296919e-10	1.14842	1	0.975	2.95573268904048e-06	2.10570465374375e-24	1.54722	1	0.937	4.54621634743276e-20	1.36902857296919e-10	2.95573268904048e-06	1.14842	0.025	0
rack1	1.42163384265289e-10	1.54994	1	0.839	3.06930746628758e-06	2.95163977980668e-25	1.48977	1	0.901	6.37259028460263e-21	1.42163384265289e-10	3.06930746628758e-06	1.48977	0.099	0
rpl32	1.4796018393009e-10	1.19887	1	0.98	3.19446037105065e-06	4.60112636221461e-24	1.42769	1	0.904	9.93383181602134e-20	1.4796018393009e-10	3.19446037105065e-06	1.19887	0.02	0
rps3	2.98229927337728e-10	1.46563	1	0.88	6.43878413122154e-06	3.3226752666886e-20	1.31097	1	0.877	7.17365590078068e-16	2.98229927337728e-10	6.43878413122154e-06	1.31097	0.12	0
faua	3.35273776615077e-10	1.08878	1	0.956	7.23856083711951e-06	1.96733138790902e-26	1.41859	1	0.908	4.24746846649557e-22	3.35273776615077e-10	7.23856083711951e-06	1.08878	0.044	0
rps12	3.71143174484766e-10	1.34445	1	0.977	8.01298113712609e-06	1.66362885065739e-23	1.6896	0.977	0.935	3.59177468856931e-19	3.71143174484766e-10	8.01298113712609e-06	1.34445	0.023	0
rps18	2.83413390026647e-10	1.51728	1	0.881	6.11889509067531e-06	3.85088902208653e-10	0.993041	0.977	0.781	8.31406939868482e-06	3.85088902208653e-10	8.31406939868482e-06	0.993041	0.119	0
rps10	4.52974844306755e-10	1.26713	1	0.967	9.77972688858285e-06	4.58919990727891e-25	1.27189	1	0.956	9.90808259981517e-21	4.52974844306755e-10	9.77972688858285e-06	1.26713	0.033	0
rpl21	4.66938779441459e-10	1.19795	1	0.97	1.00812082481411e-05	1.02403043588776e-22	1.35199	1	0.945	2.21088171108167e-18	4.66938779441459e-10	1.00812082481411e-05	1.19795	0.03	0
rps11	4.71007683321329e-10	1.25238	1	0.928	1.01690558829075e-05	1.10440234226868e-25	1.415	1	0.9	2.38440465695809e-21	4.71007683321329e-10	1.01690558829075e-05	1.25238	0.072	0
rps6	5.72426539186484e-10	1.47461	1	0.87	1.23586889810362e-05	4.94744748366849e-22	1.54267	1	0.832	1.06815391172403e-17	5.72426539186484e-10	1.23586889810362e-05	1.47461	0.13	0
rpl30	6.1571218278143e-10	1.17412	1	0.97	1.32932260262511e-05	2.4890839777883e-23	1.22252	1	0.934	5.37393230804493e-19	6.1571218278143e-10	1.32932260262511e-05	1.17412	0.03	0
rps16	7.13609461226512e-10	1.19757	1	0.949	1.54068282678804e-05	5.11822987545457e-24	1.41942	1	0.896	1.10502583011064e-19	7.13609461226512e-10	1.54068282678804e-05	1.19757	0.051	0
rps2	7.27987311091324e-10	1.35589	1	0.972	1.57172460464617e-05	8.08531109589401e-25	1.49731	1	0.921	1.74561866560352e-20	7.27987311091324e-10	1.57172460464617e-05	1.35589	0.028	0
si:dkey-151g10.6	7.45883093011013e-10	0.924594	1	0.999	1.61036159781078e-05	8.93529874471053e-27	1.32681	1	0.99	1.929130998983e-22	7.45883093011013e-10	1.61036159781078e-05	0.924594	0.001	0
rpl23a	8.51490840705699e-10	1.56552	1	0.903	1.8383687250836e-05	4.18496436974139e-18	1.24314	0.977	0.884	9.03533807427166e-14	8.51490840705699e-10	1.8383687250836e-05	1.24314	0.093	0
rpsa	9.96893779268834e-10	1.07007	1	0.96	2.15229366944141e-05	3.31936559225023e-24	1.46258	1	0.928	7.16651031366824e-20	9.96893779268834e-10	2.15229366944141e-05	1.07007	0.04	0
rps27.1	1.03024535379432e-09	1.14937	1	0.965	2.22429971884193e-05	1.92199054692792e-25	1.38753	1	0.942	4.14957759081737e-21	1.03024535379432e-09	2.22429971884193e-05	1.14937	0.035	0
rplp0	1.09630713564772e-09	1.16587	1	0.966	2.36692710586342e-05	5.48293707888583e-25	1.47166	1	0.942	1.18376611533145e-20	1.09630713564772e-09	2.36692710586342e-05	1.16587	0.034	0
rps15a	1.40779201016569e-09	1.04667	1	0.963	3.03942294994772e-05	1.77793062772654e-25	1.33647	1	0.938	3.83855222526159e-21	1.40779201016569e-09	3.03942294994772e-05	1.04667	0.037	0
rpl11	1.44458713111387e-09	1.16641	1	0.956	3.11886361607484e-05	4.9840059777056e-24	1.45322	1	0.927	1.07604689058664e-19	1.44458713111387e-09	3.11886361607484e-05	1.16641	0.044	0
rpl7a	1.64528348724531e-09	1.35571	1	0.93	3.55216704896263e-05	2.2776554903889e-26	1.80857	1	0.902	4.91745820374964e-22	1.64528348724531e-09	3.55216704896263e-05	1.35571	0.07	0
rps5	2.13244376306455e-09	1.03598	1	0.974	4.60394608445636e-05	1.26261774501918e-25	1.39845	1	0.933	2.72599171149641e-21	2.13244376306455e-09	4.60394608445636e-05	1.03598	0.026	0
rpl34	2.17287780108543e-09	1.24796	1	0.924	4.69124317254345e-05	2.85471033249633e-24	1.30397	1	0.93	6.16331960785958e-20	2.17287780108543e-09	4.69124317254345e-05	1.24796	0.07	0
rpl18	2.44137926076329e-09	1.21105	1	0.958	5.27093782398794e-05	1.37332456837718e-23	1.4451	1	0.895	2.96500774312633e-19	2.44137926076329e-09	5.27093782398794e-05	1.21105	0.042	0
eef1b2	2.49184063964177e-09	1.52079	1	0.76	5.37988394098658e-05	7.29986798631025e-23	1.64378	1	0.819	1.57604149824438e-18	2.49184063964177e-09	5.37988394098658e-05	1.52079	0.181	0
rpl28	2.64167534653352e-09	1.02076	1	0.969	5.70337707316588e-05	9.37282367415597e-24	1.24736	1	0.948	2.02359263125027e-19	2.64167534653352e-09	5.70337707316588e-05	1.02076	0.031	0
rps23	2.71920683471403e-09	0.986124	1	0.97	5.87076755614759e-05	4.05488196653042e-25	1.41204	1	0.956	8.75449016573918e-21	2.71920683471403e-09	5.87076755614759e-05	0.986124	0.03	0
rps27a	3.39355413120982e-09	0.991354	1	0.969	7.326683369282e-05	8.0609556977745e-23	1.11781	1	0.958	1.74036033514951e-18	3.39355413120982e-09	7.326683369282e-05	0.991354	0.031	0
rpl35a	4.44875728698731e-09	1.06815	1	0.957	9.60486698260561e-05	4.42550178837371e-24	1.24523	1	0.947	9.55465836109884e-20	4.44875728698731e-09	9.60486698260561e-05	1.06815	0.043	0
rps29	4.46726241788916e-09	0.80158	1	0.986	9.6448195602227e-05	2.34895554779566e-23	1.0054	1	0.975	5.07139502769083e-19	4.46726241788916e-09	9.6448195602227e-05	0.80158	0.014	0
rpl23	4.54342156631246e-09	1.13635	1	0.976	9.8092471616686e-05	4.52979830060983e-25	1.38388	1	0.957	9.77983453101663e-21	4.54342156631246e-09	9.8092471616686e-05	1.13635	0.024	0
rps17	6.33302750160679e-09	1.37458	1	0.844	0.00013673	3.95102663542156e-18	1.36133	1	0.889	8.53026650587515e-14	6.33302750160679e-09	0.00013673	1.36133	0.111	0
rpl27	6.57813855077416e-09	1.12851	1	0.916	0.000142022	1.04550055438313e-25	1.60054	1	0.914	2.25723569691319e-21	6.57813855077416e-09	0.000142022	1.12851	0.084	0
rps3a	6.70484757994736e-09	1.12767	1	0.951	0.000144758	9.76130335580289e-22	1.46361	1	0.923	2.10746539451784e-17	6.70484757994736e-09	0.000144758	1.12767	0.049	0
rpl7	7.15672865018e-09	1.10677	1	0.956	0.000154514	4.60453644556246e-24	1.42499	1	0.908	9.94119418596934e-20	7.15672865018e-09	0.000154514	1.10677	0.044	0
rpl3	7.57920260525234e-09	1.31837	1	0.88	0.000163635	5.83900946498724e-09	0.866731	0.977	0.803	0.000126064	7.57920260525234e-09	0.000163635	0.866731	0.12	0
rps15	7.89971199518691e-09	1.1092	1	0.961	0.000170555	4.10516481881984e-23	1.27793	1	0.927	8.86305084383204e-19	7.89971199518691e-09	0.000170555	1.1092	0.039	0
rpl31	8.03889558489611e-09	1.03926	1	0.974	0.00017356	2.38247905631916e-24	1.24004	1	0.958	5.14377228259307e-20	8.03889558489611e-09	0.00017356	1.03926	0.026	0
rps19	9.5090410449575e-09	0.907472	1	0.98	0.0002053	7.21232294496925e-21	0.976945	1	0.966	1.55714052381886e-16	9.5090410449575e-09	0.0002053	0.907472	0.02	0
snrnp40	3.32765670748044e-09	2.96425	0.235	0.018	7.18441083145027e-05	1.486507482616e-08	2.00126	0.302	0.067	0.000320937	1.486507482616e-08	0.000320937	2.00126	0.217	0
rpl39	1.61689702104997e-08	1.01559	1	0.96	0.000349088	9.1412227325029e-25	1.20846	1	0.949	1.97358998794738e-20	1.61689702104997e-08	0.000349088	1.01559	0.04	0
raly	5.04758183111764e-18	5.55599	0.176	0.003	1.0897729173383e-13	1.85605822462011e-08	2.14152	0.256	0.051	0.000400723	1.85605822462011e-08	0.000400723	2.14152	0.173	0
marcksb	3.70793280851095e-23	4.08036	0.412	0.019	8.00542693357515e-19	1.94009270183699e-08	1.86814	0.442	0.134	0.000418866	1.94009270183699e-08	0.000418866	1.86814	0.308	0
ddx39ab	2.05176563196627e-08	3.11488	0.353	0.047	0.000442976	3.22642403584298e-14	1.6596	0.93	0.477	6.965849493385e-10	2.05176563196627e-08	0.000442976	1.6596	0.306	0
rps4x	2.48013110225484e-08	1.11219	1	0.912	0.00053546	5.17021127442493e-22	1.27267	1	0.923	1.11624861414834e-17	2.48013110225484e-08	0.00053546	1.11219	0.077	0
sox4b	2.8916500933833e-30	4.26291	0.706	0.048	6.24307255161454e-26	2.5724984672149e-08	1.6934	0.512	0.181	0.000555402	2.5724984672149e-08	0.000555402	1.6934	0.331	0
rps21	2.69673214573671e-08	1.03476	1	0.947	0.000582224	1.93430370995898e-26	1.30219	1	0.962	4.17616170980144e-22	2.69673214573671e-08	0.000582224	1.03476	0.038	0
srsf9	3.44348125655021e-08	2.39555	0.529	0.102	0.000743448	5.84928759549751e-10	1.36124	0.767	0.343	1.26286119186791e-05	3.44348125655021e-08	0.000743448	1.36124	0.424	0
rps13	4.11087962459042e-08	1.09284	1	0.969	0.000887539	3.72320670073492e-23	1.36152	1	0.921	8.03840326688669e-19	4.11087962459042e-08	0.000887539	1.09284	0.031	0
rpl37.1	5.58378675414638e-08	0.945912	1	0.975	0.00120554	8.20537481121519e-25	1.23677	1	0.981	1.77154042174136e-20	5.58378675414638e-08	0.00120554	0.945912	0.019	0
rps8a	7.22827756780912e-08	0.948716	1	0.965	0.00156058	1.80121518379377e-21	1.29429	0.977	0.908	3.88882358181074e-17	7.22827756780912e-08	0.00156058	0.948716	0.035	0
rpl13a	7.32128368763479e-08	0.924981	1	0.959	0.00158066	1.59093647123731e-21	1.05004	1	0.936	3.43483184140135e-17	7.32128368763479e-08	0.00158066	0.924981	0.041	0
rpl36a	7.40389711037187e-08	0.930097	1	0.974	0.0015985	4.74333471407639e-26	1.32442	1	0.967	1.02408596476909e-21	7.40389711037187e-08	0.0015985	0.930097	0.026	0
rpl12	7.92738772678229e-08	0.98295	1	0.98	0.00171152	1.19969144117129e-23	1.26346	1	0.943	2.59013382148882e-19	7.92738772678229e-08	0.00171152	0.98295	0.02	0
si:dkey-121j17.6	6.64278210328612e-13	7.46968	0.059	0	1.43417665609947e-08	9.54010464429249e-08	5.94161	0.023	0	0.00205971	9.54010464429249e-08	0.00205971	5.94161	0.023	0
ilf2	1.19840325450945e-07	2.14194	0.412	0.065	0.00258735	6.58627064454644e-11	1.37921	0.86	0.475	1.42197583215758e-06	1.19840325450945e-07	0.00258735	1.37921	0.347	0
mibp2	1.55613373942771e-07	1.49308	1	0.567	0.00335969	5.10163040257184e-11	1.0394	0.977	0.789	1.10144200391526e-06	1.55613373942771e-07	0.00335969	1.0394	0.188	0
rpl14	1.85015351000281e-07	0.880009	1	0.974	0.00399448	1.15540332352524e-21	1.11452	1	0.938	2.49451577549099e-17	1.85015351000281e-07	0.00399448	0.880009	0.026	0
rpl15	1.90271254687592e-07	1.18042	1	0.926	0.00410796	4.50371345297415e-18	1.21252	1	0.865	9.72351734497118e-14	1.90271254687592e-07	0.00410796	1.18042	0.074	0
rps24	1.90769103155098e-07	0.925126	1	0.976	0.00411871	1.97548807590488e-24	1.37223	1	0.95	4.26507875587863e-20	1.90769103155098e-07	0.00411871	0.925126	0.024	0
rps7	2.11151838091449e-07	1.01136	1	0.97	0.00455877	1.68998863300836e-26	1.43132	1	0.941	3.64868545866505e-22	2.11151838091449e-07	0.00455877	1.01136	0.03	0
srrm4	6.9148413198886e-11	3.11611	0.235	0.015	1.49291424096395e-06	2.15155857486017e-07	2.58231	0.163	0.025	0.00464522	2.15155857486017e-07	0.00464522	2.58231	0.138	0
phf5a	2.20744281136915e-07	1.96106	0.353	0.05	0.00476587	8.44317795044328e-08	1.92329	0.465	0.164	0.00182288	2.20744281136915e-07	0.00476587	1.92329	0.301	0
naca	2.5616024928793e-07	1.07735	1	0.865	0.0055305	7.81651867760437e-22	1.22506	1	0.915	1.68758638249478e-17	2.5616024928793e-07	0.0055305	1.07735	0.085	0
rpl6	3.54713639198245e-07	1.4414	1	0.797	0.00765827	9.88100403018873e-12	1.09568	0.977	0.77	2.13330877011775e-07	3.54713639198245e-07	0.00765827	1.09568	0.203	0
rpl38	3.86259281086949e-07	0.935139	1	0.91	0.00833934	2.1016130329622e-20	0.931843	1	0.973	4.53738253816538e-16	3.86259281086949e-07	0.00833934	0.931843	0.027	0
eef1a1l1	4.0705632763023e-07	1.00601	1	0.952	0.00878835	3.40203124625248e-23	1.12987	1	0.992	7.34498546065911e-19	4.0705632763023e-07	0.00878835	1.00601	0.008	0
pcdh9	5.21993346952599e-35	4.08464	0.412	0.01	1.12698363607066e-30	5.37820511084779e-07	2.85239	0.163	0.027	0.0116115	5.37820511084779e-07	0.0116115	2.85239	0.136	0
rps25	5.67029372799781e-07	0.822438	1	0.968	0.0122422	8.55490994254198e-25	1.30678	1	0.962	1.84700505659481e-20	5.67029372799781e-07	0.0122422	0.822438	0.032	0
si:ch73-120g24.4	6.34516713163816e-07	4.72139	0.059	0.001	0.0136992	9.54010464429249e-08	6.00041	0.023	0	0.00205971	6.34516713163816e-07	0.0136992	4.72139	0.023	0
rpl36	6.5703990547438e-07	1.04793	1	0.927	0.0141855	1.26931207261967e-21	1.19862	1	0.934	2.74044476478586e-17	6.5703990547438e-07	0.0141855	1.04793	0.066	0
hmgn2	6.82856954820693e-07	1.52853	1	0.453	0.0147429	4.19081774037098e-15	1.75812	0.953	0.445	9.04797550146095e-11	6.82856954820693e-07	0.0147429	1.52853	0.508	0
rpl9	8.64467135127344e-07	0.932245	1	0.944	0.0186638	1.06731717348483e-23	1.12027	1	0.94	2.30433777755374e-19	8.64467135127344e-07	0.0186638	0.932245	0.056	0
rpl35	8.65475546536495e-07	0.967795	1	0.958	0.0186856	4.18324422908469e-26	1.50236	1	0.914	9.03162429059384e-22	8.65475546536495e-07	0.0186856	0.967795	0.042	0
rps28	1.01668516570114e-06	0.926226	1	0.933	0.0219502	2.32167349285356e-26	1.48004	1	0.95	5.01249307107083e-22	1.01668516570114e-06	0.0219502	0.926226	0.05	0
dld	5.17387379828644e-12	2.83131	0.412	0.042	1.11703935305004e-07	1.43260137580061e-06	3.71177	0.093	0.01	0.0309299	1.43260137580061e-06	0.0309299	2.83131	0.083	0
rpl22l1	1.69044366338245e-06	1.49075	0.882	0.601	0.0364967	4.6100881156982e-17	2.06047	0.884	0.543	9.95318024179241e-13	1.69044366338245e-06	0.0364967	1.49075	0.281	0
rpl5b	1.94094508927288e-06	1.33788	1	0.697	0.041905	1.52738688513076e-12	1.189	0.953	0.772	3.29762828499731e-08	1.94094508927288e-06	0.041905	1.189	0.181	0
rcc2	3.14867520698659e-06	2.62239	0.353	0.064	0.0679799	2.25306828851494e-06	1.02875	0.674	0.344	0.0486437	3.14867520698659e-06	0.0679799	1.02875	0.289	0
rsl24d1	3.45908079691723e-06	1.08927	1	0.607	0.0746816	1.25865960497361e-16	1.28085	1	0.782	2.71744608713802e-12	3.45908079691723e-06	0.0746816	1.08927	0.218	0
rps26	3.60626937922543e-06	0.787767	1	0.927	0.0778594	1.32778773121404e-22	1.35051	1	0.899	2.86669371169111e-18	3.60626937922543e-06	0.0778594	0.787767	0.073	0
eif3g	4.19801663802225e-06	1.37412	0.824	0.28	0.0906352	7.95095932972152e-11	1.35884	0.814	0.41	1.71661211928688e-06	4.19801663802225e-06	0.0906352	1.35884	0.404	0
med6	2.07322114176759e-10	2.88145	0.294	0.025	4.47608444507624e-06	4.60216413367609e-06	1.14469	0.442	0.162	0.0993607	4.60216413367609e-06	0.0993607	1.14469	0.269	0
rpl17	5.52629817098215e-06	0.814337	1	0.966	0.119313	1.20924778359626e-24	1.40477	1	0.927	2.61076596478432e-20	5.52629817098215e-06	0.119313	0.814337	0.034	0
cct2.1	5.95822823620899e-06	1.96116	0.647	0.203	0.128638	1.38897199237048e-06	1.06975	0.791	0.544	0.0299879	5.95822823620899e-06	0.128638	1.06975	0.247	0
cox6b2	6.34980303391809e-06	1.38381	0.824	0.318	0.137092	1.17210740211087e-10	1.04956	0.953	0.679	2.53057988115736e-06	6.34980303391809e-06	0.137092	1.04956	0.274	0
pbx1a	6.51352369251358e-06	2.63837	0.294	0.047	0.140627	1.75475901464229e-10	1.21211	0.372	0.078	3.78852471261271e-06	6.51352369251358e-06	0.140627	1.21211	0.247	0
tmsb	6.5581227530956e-06	2.64625	0.412	0.094	0.14159	2.25331927623156e-19	2.59201	0.814	0.267	4.86491631738395e-15	6.5581227530956e-06	0.14159	2.59201	0.318	0
fntb	6.64963992364062e-06	3.44225	0.235	0.032	0.143566	4.17809014808091e-06	1.85098	0.326	0.106	0.090205	6.64963992364062e-06	0.143566	1.85098	0.203	0
eif3ea	7.66376659475576e-06	1.60737	0.706	0.242	0.165461	4.14717299023048e-15	1.43341	0.953	0.619	8.95374648590761e-11	7.66376659475576e-06	0.165461	1.43341	0.334	0
smarce1	4.92935158926817e-07	1.95062	0.412	0.07	0.0106425	8.57618255337808e-06	1.16062	0.767	0.477	0.18516	8.57618255337808e-06	0.18516	1.16062	0.29	0
psmd3	9.48871859398149e-06	2.15801	0.412	0.09	0.204861	9.69274164451194e-06	0.898346	0.721	0.427	0.209266	9.69274164451194e-06	0.209266	0.898346	0.294	0
ptmaa	9.98342245186702e-06	1.52676	0.882	0.586	0.215542	4.82460560963261e-08	0.969698	0.977	0.755	0.00104163	9.98342245186702e-06	0.215542	0.969698	0.222	0
ddx39aa	3.21919746963432e-07	2.55553	0.412	0.074	0.00695025	1.06397104696755e-05	1.16702	0.744	0.462	0.229711	1.06397104696755e-05	0.229711	1.16702	0.282	0
rtca	8.62481325413423e-09	2.34251	0.471	0.076	0.00018621	1.17618071957304e-05	0.796817	0.86	0.538	0.253937	1.17618071957304e-05	0.253937	0.796817	0.322	0
nme2b.1	1.18466016068583e-05	0.918604	1	0.917	0.255768	4.58724371874238e-25	1.45732	1	0.889	9.9038591887648e-21	1.18466016068583e-05	0.255768	0.918604	0.083	0
hmga1a	1.37457091372766e-05	1.74228	0.588	0.17	0.29677	4.45781495420205e-17	1.94376	0.93	0.462	9.62442248612222e-13	1.37457091372766e-05	0.29677	1.74228	0.418	0
si:dkey-42i9.4	1.45328928671207e-05	1.63525	0.765	0.306	0.313765	3.28856930593658e-08	1.02224	1	0.805	0.000710002	1.45328928671207e-05	0.313765	1.02224	0.195	0
rsl1d1	1.56198560913341e-05	1.88851	0.529	0.15	0.337233	1.86832763564997e-05	1.25318	0.465	0.21	0.403372	1.86832763564997e-05	0.403372	1.25318	0.255	0
rpl22	1.91645399255938e-05	0.777978	1	0.934	0.413762	2.14934199966212e-21	1.21459	1	0.9	4.64042937727052e-17	1.91645399255938e-05	0.413762	0.777978	0.066	0
mfap2	6.34516713163816e-07	4.80087	0.059	0.001	0.0136992	1.96555205922101e-05	2.20528	0.093	0.012	0.424363	1.96555205922101e-05	0.424363	2.20528	0.058	0
naa35	7.56229959224167e-10	3.72993	0.235	0.017	1.63270048196498e-05	2.28491772992831e-05	1.75012	0.14	0.026	0.493314	2.28491772992831e-05	0.493314	1.75012	0.114	0
btf3	2.52724209677602e-05	1.05456	1	0.749	0.545632	2.85121649605863e-19	1.12879	1	0.87	6.15577641499058e-15	2.52724209677602e-05	0.545632	1.05456	0.13	0
psma1	2.5450665653742e-05	1.61697	0.647	0.239	0.54948	1.91723377635256e-05	0.768241	0.86	0.59	0.413931	2.5450665653742e-05	0.54948	0.768241	0.27	0
hnrnpa0l.1	2.56989847597688e-05	1.39703	0.882	0.412	0.554841	4.20497596539238e-13	0.863312	1	0.916	9.07854310928215e-09	2.56989847597688e-05	0.554841	0.863312	0.084	0
marcksl1b	1.97713988987988e-07	1.95598	0.471	0.091	0.00426864	2.57724875609877e-05	0.766836	0.698	0.369	0.556428	2.57724875609877e-05	0.556428	0.766836	0.329	0
si:dkey-189h5.6	7.82297469474707e-11	3.3462	0.176	0.008	1.68898023659589e-06	4.2285262412754e-05	2.10589	0.093	0.013	0.912939	4.2285262412754e-05	0.912939	2.10589	0.08	0
hoxd10a	4.44581703214902e-05	3.02792	0.176	0.022	0.959852	3.10271581467632e-05	3.19714	0.07	0.007	0.669876	4.44581703214902e-05	0.959852	3.02792	0.063	0
gig2g	6.52033574699941e-05	4.94946	0.059	0.002	1	6.84297375081571e-09	5.14164	0.093	0.007	0.00014774	6.52033574699941e-05	1	4.94946	0.057	0
slc45a1	5.97656466816274e-07	5.93063	0.059	0.001	0.0129034	0.00408707	4.40176	0.023	0.002	1	0.00408707	1	4.40176	0.021	0
dhx32b	5.97656466816274e-07	6.25622	0.059	0.001	0.0129034	0.000221772	4.25195	0.047	0.004	1	0.000221772	1	4.25195	0.043	0
ush1gb	6.78530116761648e-05	4.70688	0.059	0.002	1	0.0165713	4.22524	0.023	0.002	1	0.0165713	1	4.22524	0.021	0
ago2	0.000729626	4.0612	0.059	0.003	1	0.33531	3.79132	0.023	0.009	1	0.33531	1	3.79132	0.014	0
chek2	6.52033574699941e-05	4.77439	0.059	0.002	1	0.0399535	3.33271	0.023	0.003	1	0.0399535	1	3.33271	0.02	0
gpr132b	6.78530116761648e-05	3.26555	0.059	0.002	1	9.54010464429249e-08	6.49311	0.023	0	0.00205971	6.78530116761648e-05	1	3.26555	0.023	0
plekhg4	0.0162642	3.25455	0.059	0.007	1	0.241719	3.93868	0.023	0.007	1	0.241719	1	3.25455	0.016	0
krt1-c5	0.0272187	3.23667	0.059	0.008	1	5.85381241377494e-12	4.15427	0.14	0.011	1.26383810013401e-07	0.0272187	1	3.23667	0.051	0
pcp4a	0.00794821	3.1408	0.059	0.006	1	0.000677418	4.04179	0.047	0.005	1	0.00794821	1	3.1408	0.042	0
cdh26.1	0.000687347	4.26395	0.059	0.003	1	0.0728077	3.07133	0.023	0.004	1	0.0728077	1	3.07133	0.019	0
col12a1b	6.64278210328612e-13	7.46968	0.059	0	1.43417665609947e-08	0.0104798	3.04862	0.047	0.008	1	0.0104798	1	3.04862	0.039	0
ddr2l	6.34516713163816e-07	4.46311	0.059	0.001	0.0136992	0.10911	3.01006	0.023	0.005	1	0.10911	1	3.01006	0.018	0
slc25a26	0.0159905	3.00754	0.059	0.007	1	0.00415262	4.29177	0.023	0.002	1	0.0159905	1	3.00754	0.021	0
slx1b	0.00310368	2.9947	0.059	0.005	1	0.0167695	3.66974	0.023	0.002	1	0.0167695	1	2.9947	0.021	0
cd302	0.00288941	4.44958	0.059	0.005	1	0.10911	2.98427	0.023	0.005	1	0.10911	1	2.98427	0.018	0
zgc:175107	0.00826926	2.9777	0.059	0.006	1	0.0171721	3.35621	0.023	0.002	1	0.0171721	1	2.9777	0.021	0
notch1a	0.00100454	2.90915	0.118	0.015	1	0.0325848	3.23491	0.047	0.011	1	0.0325848	1	2.90915	0.036	0
grasp	9.96202158181359e-05	2.76685	0.353	0.086	1	1.15446560324757e-07	3.13865	0.326	0.089	0.00249249	9.96202158181359e-05	1	2.76685	0.237	0
rint1	0.0159905	3.28747	0.059	0.007	1	3.78648063073975e-05	2.76359	0.093	0.013	0.817501	0.0159905	1	2.76359	0.052	0
bmp6	0.00779191	3.80204	0.059	0.006	1	7.03969934996073e-12	2.75495	0.209	0.024	1.51987108965652e-07	0.00779191	1	2.75495	0.053	0
recql	0.0272187	2.73929	0.059	0.008	1	4.49090598992993e-10	3.16459	0.186	0.024	9.69586603225871e-06	0.0272187	1	2.73929	0.051	0
cobll1a	4.45942972751869e-10	4.17917	0.118	0.003	9.62790878171285e-06	0.0733782	2.69808	0.023	0.004	1	0.0733782	1	2.69808	0.019	0
tox4a	0.00288941	4.54894	0.059	0.005	1	0.000434406	2.68603	0.14	0.035	1	0.00288941	1	2.68603	0.054	0
anapc5	0.000729626	2.62802	0.059	0.003	1	0.00421913	4.06045	0.023	0.002	1	0.00421913	1	2.62802	0.021	0
tmem198a	0.00295928	4.47062	0.059	0.005	1	0.00371756	2.6135	0.047	0.007	1	0.00371756	1	2.6135	0.04	0
rad17	0.0430723	2.61316	0.059	0.009	1	0.00355682	3.3667	0.047	0.007	1	0.0430723	1	2.61316	0.04	0
tsn	6.85798056531852e-05	3.53411	0.118	0.01	1	0.023291	2.53661	0.047	0.01	1	0.023291	1	2.53661	0.037	0
PAQR9	0.00068331	2.48662	0.118	0.014	1	0.128609	2.53472	0.047	0.016	1	0.128609	1	2.48662	0.031	0
cdc20	6.64278210328612e-13	8.21591	0.059	0	1.43417665609947e-08	0.000758043	2.46128	0.047	0.005	1	0.000758043	1	2.46128	0.042	0
lzts1	0.00411004	2.43562	0.118	0.018	1	2.69041757516171e-10	4.49035	0.07	0.002	5.80861154477413e-06	0.00411004	1	2.43562	0.068	0
cldnd1b	0.00295928	3.88115	0.059	0.005	1	0.098259	2.43434	0.047	0.015	1	0.098259	1	2.43434	0.032	0
tgfbr2b	0.0436399	2.42775	0.059	0.009	1	5.65876712699422e-07	2.68593	0.163	0.027	0.0122173	0.0436399	1	2.42775	0.05	0
ankmy2a	0.042511	2.82491	0.059	0.009	1	5.12621928159509e-07	2.40456	0.14	0.02	0.0110675	0.042511	1	2.40456	0.05	0
mcm6	2.41595941677703e-05	3.7241	0.118	0.009	0.521606	0.0407145	2.36342	0.023	0.003	1	0.0407145	1	2.36342	0.02	0
cbfa2t3	6.52033574699941e-05	4.76495	0.059	0.002	1	0.678101	2.35295	0.023	0.015	1	0.678101	1	2.35295	0.008	0
si:ch211-285c6.3	0.0276255	2.33056	0.059	0.008	1	5.90286781450183e-06	4.36042	0.047	0.002	0.127443	0.0276255	1	2.33056	0.045	0
ier5l	0.000140844	3.90474	0.118	0.011	1	1.40353569184556e-05	2.32322	0.209	0.053	0.303023	0.000140844	1	2.32322	0.107	0
saa	0.000708193	3.85097	0.059	0.003	1	0.00421913	2.27805	0.023	0.002	1	0.00421913	1	2.27805	0.021	0
tmtc4	0.000651069	2.86658	0.118	0.014	1	0.384184	2.26842	0.023	0.01	1	0.384184	1	2.26842	0.013	0
phc2b	0.00030452	2.24712	0.176	0.026	1	9.10735473537146e-16	3.64208	0.279	0.033	1.9662778873667e-11	0.00030452	1	2.24712	0.15	0
fmnl3	0.00272521	2.57959	0.118	0.017	1	0.0403325	2.24684	0.023	0.003	1	0.0403325	1	2.24684	0.02	0
pqbp1	8.2298319696686e-06	2.2453	0.235	0.031	0.177682	0.0240126	2.29903	0.047	0.01	1	0.0240126	1	2.2453	0.037	0
ints7	6.78530116761648e-05	3.74633	0.059	0.002	1	1.93826103160878e-05	2.2296	0.116	0.019	0.418471	6.78530116761648e-05	1	2.2296	0.057	0
ercc2	0.00810732	2.65522	0.059	0.006	1	0.0728077	2.1721	0.023	0.004	1	0.0728077	1	2.1721	0.019	0
ppp1r9ala	0.0430723	2.16856	0.059	0.009	1	0.0403325	3.34522	0.023	0.003	1	0.0430723	1	2.16856	0.02	0
timm9	0.0089054	2.15057	0.176	0.043	1	1.82823384152578e-05	2.40255	0.256	0.077	0.394716	0.0089054	1	2.15057	0.133	0
rpa2	0.000672402	2.79204	0.118	0.014	1	0.297026	2.14448	0.023	0.008	1	0.297026	1	2.14448	0.015	0
homer3b	0.0442138	2.13369	0.059	0.009	1	0.152322	2.12155	0.023	0.006	1	0.152322	1	2.12155	0.017	0
hoxc11a	0.391391	2.11321	0.059	0.026	1	0.0127893	2.69271	0.07	0.017	1	0.391391	1	2.11321	0.033	0
paf1	0.00826926	2.50284	0.059	0.006	1	0.00772717	2.11303	0.07	0.015	1	0.00826926	1	2.11303	0.053	0
hoxa9a	0.000252013	2.64382	0.176	0.026	1	0.517423	2.10448	0.023	0.012	1	0.517423	1	2.10448	0.011	0
mrpl10	0.0030307	3.31593	0.059	0.005	1	9.36263731191653e-08	2.09664	0.256	0.055	0.00202139	0.0030307	1	2.09664	0.054	0
znf1163	0.00288941	4.21599	0.059	0.005	1	0.189514	2.09422	0.047	0.019	1	0.189514	1	2.09422	0.028	0
rheb	0.269339	2.07826	0.059	0.02	1	0.00017367	3.38455	0.07	0.009	1	0.269339	1	2.07826	0.039	0
prep	6.78530116761648e-05	3.60163	0.059	0.002	1	0.297026	2.07386	0.023	0.008	1	0.297026	1	2.07386	0.015	0
pax4	0.00112528	2.0591	0.471	0.19	1	2.83215700795663e-41	5.26301	0.744	0.103	6.11462698017837e-37	0.00112528	1	2.0591	0.281	0
spout1	0.169972	2.12414	0.059	0.016	1	0.0430712	2.05652	0.047	0.011	1	0.169972	1	2.05652	0.036	0
znf687a	0.0288777	2.01109	0.059	0.008	1	0.152322	2.77377	0.023	0.006	1	0.152322	1	2.01109	0.017	0
ankrd55	0.243879	2.06371	0.059	0.019	1	2.64640391199909e-14	1.9828	0.512	0.112	5.71358604600604e-10	0.243879	1	1.9828	0.04	0
samm50l	0.247042	2.09653	0.059	0.019	1	0.556634	1.97776	0.023	0.013	1	0.556634	1	1.97776	0.01	0
si:ch211-225b7.5	0.100811	2.18851	0.059	0.013	1	0.248453	1.97562	0.023	0.007	1	0.248453	1	1.97562	0.016	0
hes6	0.000161653	1.97114	0.235	0.041	1	3.64795140639928e-20	2.60987	0.488	0.077	7.87592708641604e-16	0.000161653	1	1.97114	0.194	0
hnrnpc	0.00831093	2.18368	0.176	0.043	1	4.22205631040841e-10	1.96329	0.349	0.077	9.11541957417175e-06	0.00831093	1	1.96329	0.133	0
babam2	0.224571	1.9538	0.059	0.018	1	0.067982	2.04291	0.07	0.024	1	0.224571	1	1.9538	0.041	0
ypel1	0.00115018	2.60026	0.118	0.015	1	0.559492	1.95295	0.023	0.013	1	0.559492	1	1.95295	0.01	0
mthfd1b	0.0586818	1.95015	0.118	0.033	1	3.78322548771347e-05	2.00334	0.07	0.007	0.816798	0.0586818	1	1.95015	0.063	0
cdkal1	0.00016726	2.71162	0.118	0.011	1	3.58186109756234e-05	1.94291	0.279	0.091	0.773324	0.00016726	1	1.94291	0.107	0
METTL18	0.0165421	2.5512	0.059	0.007	1	0.137305	1.93516	0.047	0.016	1	0.137305	1	1.93516	0.031	0
scml2	0.0012029	2.20152	0.118	0.015	1	9.02184738632966e-10	1.93417	0.326	0.069	1.94781685070857e-05	0.0012029	1	1.93417	0.103	0
trmt5	0.0165421	3.10664	0.059	0.007	1	0.394884	1.93323	0.023	0.01	1	0.394884	1	1.93323	0.013	0
pdia4	0.137949	2.04037	0.118	0.044	1	1.85066820881907e-09	1.93105	0.279	0.054	3.99559266284037e-05	0.137949	1	1.93105	0.074	0
mks1	0.028455	2.83512	0.059	0.008	1	0.0587519	1.92585	0.047	0.012	1	0.0587519	1	1.92585	0.035	0
tomm40l	0.101801	1.91927	0.059	0.013	1	5.19886213858799e-11	2.6798	0.302	0.055	1.12243433572115e-06	0.101801	1	1.91927	0.046	0
arhgap35b	0.00272521	2.32496	0.118	0.017	1	0.292167	1.91011	0.023	0.008	1	0.292167	1	1.91011	0.015	0
rcn1	0.0419558	2.60554	0.059	0.009	1	9.79369111868462e-05	1.90826	0.209	0.06	1	0.0419558	1	1.90826	0.05	0
alkbh1	0.00748755	4.0188	0.059	0.006	1	8.15799003108277e-06	1.90253	0.14	0.024	0.176131	0.00748755	1	1.90253	0.053	0
ncaldb	0.0170691	1.89929	0.118	0.024	1	0.00421913	1.94291	0.023	0.002	1	0.0170691	1	1.89929	0.021	0
dpp3	0.000729626	3.73144	0.059	0.003	1	0.910324	1.8958	0.023	0.021	1	0.910324	1	1.8958	0.002	0
utp15	0.123337	2.40642	0.059	0.014	1	4.53958478057757e-05	1.89168	0.186	0.047	0.980096	0.123337	1	1.89168	0.045	0
zcchc9	6.78530116761648e-05	3.74525	0.059	0.002	1	0.112923	1.88074	0.07	0.029	1	0.112923	1	1.88074	0.041	0
slbp	0.000708193	3.61514	0.059	0.003	1	0.00622552	1.87792	0.093	0.024	1	0.00622552	1	1.87792	0.056	0
lcp2a	0.000667073	4.61168	0.059	0.003	1	0.439304	1.8744	0.023	0.011	1	0.439304	1	1.8744	0.012	0
nme3	4.65840253848285e-15	3.65929	0.353	0.024	1.00574910805845e-10	0.000475573	1.87251	0.14	0.035	1	0.000475573	1	1.87251	0.105	0
zgc:103759	0.0288777	1.86984	0.059	0.008	1	0.516007	2.05425	0.023	0.012	1	0.516007	1	1.86984	0.011	0
pclaf	0.00288941	3.99831	0.059	0.005	1	0.0966727	1.86263	0.047	0.015	1	0.0966727	1	1.86263	0.032	0
ftr51	0.176689	1.95524	0.059	0.016	1	0.44069	1.8624	0.023	0.011	1	0.44069	1	1.8624	0.012	0
fam89b	0.00310368	2.31315	0.059	0.005	1	0.199472	1.8545	0.023	0.007	1	0.199472	1	1.8545	0.016	0
hoxb9a	0.000667073	5.32665	0.059	0.003	1	0.0258772	1.8487	0.07	0.02	1	0.0258772	1	1.8487	0.05	0
hoxc10a	0.123337	2.55947	0.059	0.014	1	0.295806	1.84494	0.023	0.008	1	0.295806	1	1.84494	0.015	0
vcpkmt	0.000729626	3.75213	0.059	0.003	1	0.638393	1.84316	0.023	0.015	1	0.638393	1	1.84316	0.008	0
si:ch1073-296i8.2	0.0168241	2.70195	0.059	0.007	1	0.250726	1.84052	0.023	0.007	1	0.250726	1	1.84052	0.016	0
mrps15	1.03139983705471e-05	2.349	0.235	0.032	0.222679	0.000334856	1.83723	0.209	0.067	1	0.000334856	1	1.83723	0.142	0
si:ch211-130m23.5	0.0288777	1.82835	0.059	0.008	1	8.40620087725721e-06	1.92712	0.186	0.041	0.18149	0.0288777	1	1.82835	0.051	0
cdkn1ca	0.000708193	3.97865	0.059	0.003	1	1.53205703164594e-06	1.80906	0.302	0.085	0.0330771	0.000708193	1	1.80906	0.056	0
zgc:66472	0.0617205	1.80682	0.059	0.01	1	0.110577	2.81658	0.023	0.005	1	0.110577	1	1.80682	0.018	0
tsr3	0.0197408	2.16271	0.118	0.025	1	0.00185855	1.79483	0.186	0.064	1	0.0197408	1	1.79483	0.093	0
lrrc45	0.0796702	2.60755	0.059	0.011	1	0.559492	1.78907	0.023	0.013	1	0.559492	1	1.78907	0.01	0
ubxn7	0.101801	1.92486	0.059	0.013	1	0.000484579	1.78748	0.163	0.045	1	0.101801	1	1.78748	0.046	0
sin3b	0.327242	1.78458	0.059	0.023	1	7.32167039774185e-06	1.84796	0.302	0.095	0.158075	0.327242	1	1.78458	0.036	0
dph2	0.00194857	2.32861	0.118	0.016	1	1.81508714558798e-05	1.77603	0.186	0.042	0.391877	0.00194857	1	1.77603	0.102	0
marcksa	1.62354926623839e-12	4.17162	0.118	0.002	3.50524286580869e-08	0.115282	1.77378	0.093	0.043	1	0.115282	1	1.77378	0.05	0
trim35-24	0.0602865	1.7665	0.059	0.01	1	0.0403325	2.37833	0.023	0.003	1	0.0602865	1	1.7665	0.02	0
snx30	0.0602865	2.17084	0.059	0.01	1	3.22816319260431e-06	1.76113	0.279	0.077	0.069696	0.0602865	1	1.76113	0.049	0
ppp1r9ba	0.0430723	2.11697	0.059	0.009	1	0.201521	1.76019	0.023	0.007	1	0.201521	1	1.76019	0.016	0
insm1a	0.000479935	2.18535	0.529	0.203	1	3.32663893996012e-08	1.75714	0.605	0.256	0.000718221	0.000479935	1	1.75714	0.326	0
tfdp1b	0.0436399	1.74855	0.059	0.009	1	0.311987	1.82443	0.047	0.023	1	0.311987	1	1.74855	0.024	0
ppih	0.00775469	2.4448	0.118	0.02	1	0.000331702	1.7479	0.186	0.055	1	0.00775469	1	1.7479	0.098	0
bcs1l	0.0105166	1.7468	0.118	0.022	1	0.249588	2.37669	0.023	0.007	1	0.249588	1	1.7468	0.016	0
si:dkeyp-110g5.4	0.105838	1.73695	0.059	0.013	1	0.300705	1.97074	0.023	0.008	1	0.300705	1	1.73695	0.015	0
si:ch1073-186i23.1	0.00794821	3.24913	0.059	0.006	1	0.292167	1.73602	0.023	0.008	1	0.292167	1	1.73602	0.015	0
si:dkey-234i14.6	0.0822585	1.73229	0.059	0.011	1	0.298249	1.90451	0.023	0.008	1	0.298249	1	1.73229	0.015	0
rnd3a	0.00155409	1.7312	0.176	0.032	1	7.54789271298144e-10	1.96311	0.279	0.051	1.62959003673269e-05	0.00155409	1	1.7312	0.144	0
mrpl46	0.00587219	2.21924	0.118	0.019	1	0.0236787	1.72438	0.116	0.044	1	0.0236787	1	1.72438	0.072	0
atf7ip	0.0409392	1.72419	0.235	0.092	1	3.47484078090338e-18	2.1603	0.837	0.295	7.5021812459704e-14	0.0409392	1	1.72419	0.143	0
mybbp1a	0.0018688	2.44137	0.118	0.016	1	0.000414175	1.72357	0.209	0.067	1	0.0018688	1	1.72357	0.102	0
brd1a	0.042533	1.71537	0.118	0.03	1	0.00255206	1.85165	0.093	0.021	1	0.042533	1	1.71537	0.072	0
zgc:171242	0.0235816	2.13135	0.118	0.026	1	0.435162	1.70408	0.023	0.011	1	0.435162	1	1.70408	0.012	0
bmi1a	0.0456365	1.78867	0.118	0.031	1	0.112059	1.69806	0.023	0.005	1	0.112059	1	1.69806	0.018	0
sepsecs	0.0617205	2.21404	0.059	0.01	1	0.155097	1.69192	0.047	0.017	1	0.155097	1	1.69192	0.03	0
si:ch211-102c2.7	1.83374394711788e-12	3.72386	0.235	0.013	3.9590531818275e-08	0.00272867	1.68321	0.116	0.032	1	0.00272867	1	1.68321	0.084	0
rnf44	3.91454585309156e-05	2.54158	0.353	0.08	0.84515	0.000978287	1.68265	0.14	0.038	1	0.000978287	1	1.68265	0.102	0
usp3	0.0822585	2.05426	0.059	0.011	1	0.338158	1.67675	0.047	0.024	1	0.338158	1	1.67675	0.023	0
kmt5aa	0.0206495	1.94075	0.118	0.025	1	6.24759155203368e-07	1.67371	0.326	0.093	0.0134886	0.0206495	1	1.67371	0.093	0
fmnl2b	6.52033574699941e-05	5.16561	0.059	0.002	1	0.000523221	1.67306	0.14	0.036	1	0.000523221	1	1.67306	0.057	0
lrrc8da	0.000336552	1.89987	0.176	0.026	1	0.0267944	1.67251	0.07	0.02	1	0.0267944	1	1.67251	0.05	0
ints1	0.176689	1.81416	0.059	0.016	1	0.364238	1.6683	0.07	0.042	1	0.364238	1	1.6683	0.028	0
BX664625.1	6.64278210328612e-13	6.96058	0.059	0	1.43417665609947e-08	0.384184	1.66683	0.023	0.01	1	0.384184	1	1.66683	0.013	0
psma6a	0.0106921	1.87062	0.235	0.073	1	2.04036398610966e-10	1.66569	0.628	0.229	4.40514584601076e-06	0.0106921	1	1.66569	0.162	0
polb	0.000317607	1.80715	0.235	0.043	1	1.71762062488423e-08	1.66222	0.535	0.184	0.000370834	0.000317607	1	1.66222	0.192	0
si:dkey-225k4.1	0.255075	1.65587	0.059	0.019	1	3.72237794087715e-07	2.59081	0.163	0.026	0.00803661	0.255075	1	1.65587	0.04	0
tmem53	0.061	2.11178	0.059	0.01	1	0.0725027	1.6517	0.116	0.051	1	0.0725027	1	1.6517	0.049	0
si:dkey-253d23.3	0.0030307	2.51249	0.059	0.005	1	0.0116795	1.634	0.093	0.027	1	0.0116795	1	1.634	0.054	0
prpf3	0.0826614	1.69853	0.118	0.036	1	0.0022435	1.63397	0.209	0.08	1	0.0826614	1	1.63397	0.082	0
rbp4	0.0276255	2.36686	0.059	0.008	1	0.00371756	1.62185	0.047	0.007	1	0.0276255	1	1.62185	0.04	0
nol4lb	0.00742071	2.31104	0.118	0.02	1	0.0733782	1.61829	0.023	0.004	1	0.0733782	1	1.61829	0.019	0
ints2	0.169972	1.87643	0.059	0.016	1	0.182278	1.61809	0.07	0.033	1	0.182278	1	1.61809	0.037	0
si:dkey-217l24.1	0.000154991	3.46473	0.118	0.011	1	0.0139294	1.6176	0.07	0.017	1	0.0139294	1	1.6176	0.053	0
TATDN3	0.0796702	2.33041	0.059	0.011	1	0.201037	1.61681	0.047	0.019	1	0.201037	1	1.61681	0.028	0
si:dkey-184a18.5	0.0831363	1.61674	0.059	0.011	1	0.00168993	3.48677	0.047	0.006	1	0.0831363	1	1.61674	0.041	0
rcor2	0.00573759	2.6157	0.118	0.019	1	0.0447561	1.61357	0.093	0.035	1	0.0447561	1	1.61357	0.058	0
hoxd12a	0.126707	1.60819	0.059	0.014	1	0.0711179	3.79902	0.023	0.004	1	0.126707	1	1.60819	0.019	0
timm10	0.173979	1.60632	0.059	0.016	1	0.00146512	1.7876	0.186	0.065	1	0.173979	1	1.60632	0.043	0
calr3b	5.29777358727966e-05	1.60196	0.412	0.102	1	6.07537867325202e-11	1.81833	0.581	0.194	1.31167425555511e-06	5.29777358727966e-05	1	1.60196	0.31	0
arl14ep	0.0430503	1.59777	0.176	0.058	1	0.00143348	1.9173	0.186	0.063	1	0.0430503	1	1.59777	0.118	0
slc29a4	0.000911274	1.59434	0.294	0.07	1	5.41503762019295e-13	2.39422	0.581	0.171	1.16910662219966e-08	0.000911274	1	1.59434	0.224	0
pias4a	0.0160405	1.62218	0.176	0.047	1	4.2925166820766e-05	1.58912	0.349	0.134	0.926754	0.0160405	1	1.58912	0.129	0
kcnn1a	0.0168241	1.58891	0.059	0.007	1	0.154099	2.74203	0.023	0.006	1	0.154099	1	1.58891	0.017	0
ftsj3	0.0430723	2.81474	0.059	0.009	1	0.0345237	1.58878	0.163	0.075	1	0.0430723	1	1.58878	0.05	0
BX470259.2	0.00489145	1.58678	0.176	0.038	1	0.000336743	1.69406	0.233	0.079	1	0.00489145	1	1.58678	0.138	0
znf1007	0.178056	1.58188	0.059	0.016	1	0.169587	1.97002	0.047	0.018	1	0.178056	1	1.58188	0.029	0
cep57l1	2.83748210437374e-05	3.19327	0.118	0.009	0.612612	0.200494	1.58032	0.023	0.007	1	0.200494	1	1.58032	0.016	0
timm44	0.0959765	2.63601	0.059	0.013	1	0.00304768	1.57706	0.14	0.042	1	0.0959765	1	1.57706	0.046	0
mef2ab	0.00310368	2.61492	0.059	0.005	1	0.488207	1.57132	0.023	0.011	1	0.488207	1	1.57132	0.012	0
trak2	9.19771344830341e-08	3.01211	0.176	0.013	0.00198579	0.284044	1.56706	0.047	0.022	1	0.284044	1	1.56706	0.025	0
stt3a	0.00189505	2.34815	0.118	0.016	1	0.0439461	1.55877	0.116	0.048	1	0.0439461	1	1.55877	0.068	0
myo10l3	0.00826926	2.35664	0.059	0.006	1	0.33785	1.55609	0.023	0.009	1	0.33785	1	1.55609	0.014	0
pole3	0.041897	1.65898	0.118	0.03	1	0.0121225	1.54759	0.209	0.092	1	0.041897	1	1.54759	0.088	0
si:dkey-276j7.1	0.000495682	1.91682	0.235	0.047	1	0.0162938	1.54668	0.14	0.053	1	0.0162938	1	1.54668	0.087	0
slc1a4	0.345381	2.02373	0.059	0.024	1	4.45423327803816e-05	1.53883	0.488	0.247	0.961669	0.345381	1	1.53883	0.035	0
atp2b1b	0.000630616	2.19869	0.176	0.028	1	0.0272609	1.53819	0.116	0.044	1	0.0272609	1	1.53819	0.072	0
ing4	1.65265825230917e-06	2.85182	0.176	0.016	0.0356809	0.00137644	1.52861	0.186	0.063	1	0.00137644	1	1.52861	0.123	0
si:dkeyp-2e4.3	0.062448	1.52218	0.059	0.01	1	0.00794493	1.76303	0.07	0.015	1	0.062448	1	1.52218	0.049	0
rrp9	0.00810732	3.18692	0.059	0.006	1	0.492633	1.52166	0.047	0.029	1	0.492633	1	1.52166	0.018	0
adnpb	0.203462	1.51998	0.059	0.017	1	7.98873173665687e-07	1.87792	0.186	0.034	0.0172477	0.203462	1	1.51998	0.042	0
ptrh2	0.17533	1.68102	0.059	0.016	1	0.0551511	1.5151	0.047	0.012	1	0.17533	1	1.5151	0.035	0
chn2	0.0414068	2.58276	0.059	0.009	1	0.156794	1.51433	0.023	0.006	1	0.156794	1	1.51433	0.017	0
adh5	0.000297435	1.51408	0.647	0.282	1	1.63880345236604e-15	1.7053	0.884	0.424	3.53817665365827e-11	0.000297435	1	1.51408	0.365	0
pop5	0.179431	1.5133	0.059	0.016	1	0.000207822	1.86997	0.163	0.042	1	0.179431	1	1.5133	0.043	0
tcea2	0.0675466	1.51206	0.118	0.034	1	0.153208	1.78471	0.023	0.006	1	0.153208	1	1.51206	0.017	0
rbm12	0.173979	2.11266	0.059	0.016	1	0.00186958	1.51058	0.163	0.051	1	0.173979	1	1.51058	0.043	0
mrto4	0.000729626	3.65361	0.059	0.003	1	0.0128194	1.50004	0.14	0.051	1	0.0128194	1	1.50004	0.056	0
mrpl51	0.0137431	1.61547	0.118	0.023	1	0.00752333	1.49458	0.093	0.025	1	0.0137431	1	1.49458	0.068	0
tfdp1a	0.0003383	2.79263	0.118	0.013	1	7.71445172658257e-05	1.49311	0.163	0.038	1	0.0003383	1	1.49311	0.105	0
hoxd9a	0.0129513	1.49186	0.176	0.044	1	0.0243066	1.68672	0.047	0.01	1	0.0243066	1	1.49186	0.037	0
myb	0.000711235	2.31511	0.176	0.03	1	0.23915	1.48978	0.047	0.02	1	0.23915	1	1.48978	0.027	0
pigw	0.0442138	1.48824	0.059	0.009	1	0.524003	1.51945	0.047	0.03	1	0.524003	1	1.48824	0.017	0
cd99l2	0.310392	1.472	0.059	0.022	1	0.0643573	1.78577	0.07	0.024	1	0.310392	1	1.472	0.037	0
supt3h	0.0268179	1.46493	0.118	0.026	1	2.90665570773509e-05	2.01495	0.14	0.027	0.627547	0.0268179	1	1.46493	0.092	0
snrnp25	0.154427	1.46485	0.059	0.015	1	0.0167695	3.04409	0.023	0.002	1	0.154427	1	1.46485	0.021	0
ube2s	0.000161016	3.47857	0.118	0.011	1	4.89063263031885e-05	1.46057	0.256	0.077	1	0.000161016	1	1.46057	0.107	0
hnrnpa0l	0.585333	1.46004	0.059	0.035	1	0.188556	1.70476	0.07	0.033	1	0.585333	1	1.46004	0.024	0
si:ch211-107p11.3	0.0813883	2.05017	0.059	0.011	1	0.44069	1.44824	0.023	0.011	1	0.44069	1	1.44824	0.012	0
prmt3	0.0159905	3.55572	0.059	0.007	1	0.784156	1.44489	0.023	0.018	1	0.784156	1	1.44489	0.005	0
kdm6bb	0.000257396	1.52354	0.471	0.143	1	9.12720869143931e-09	1.44338	0.512	0.175	0.000197056	0.000257396	1	1.44338	0.328	0
eva1ba	1.56547645856616e-06	3.99234	0.118	0.007	0.0337986	0.00336728	1.44104	0.163	0.055	1	0.00336728	1	1.44104	0.108	0
ubtfl	0.0115944	1.44025	0.176	0.043	1	0.00251152	3.48177	0.07	0.013	1	0.0115944	1	1.44025	0.057	0
atf7ip2	0.00810732	2.6615	0.059	0.006	1	0.00362034	1.43359	0.047	0.007	1	0.00810732	1	1.43359	0.04	0
hmgb3b	9.62232874895712e-07	2.97216	0.294	0.042	0.0207746	0.177526	1.42848	0.047	0.018	1	0.177526	1	1.42848	0.029	0
maip1	0.459393	1.42696	0.059	0.028	1	0.00274825	1.81865	0.233	0.099	1	0.459393	1	1.42696	0.031	0
eif2a	0.287826	1.4216	0.059	0.02	1	2.77665617475995e-10	1.57217	0.488	0.138	5.99480068130673e-06	0.287826	1	1.4216	0.039	0
nol12	0.255075	1.68441	0.059	0.019	1	0.000521314	1.42017	0.256	0.093	1	0.255075	1	1.42017	0.04	0
nnt	0.498984	1.41457	0.059	0.031	1	0.0191843	1.55677	0.116	0.042	1	0.498984	1	1.41457	0.028	0
si:dkey-35i13.1	0.0288777	1.85563	0.059	0.008	1	0.386843	1.41256	0.023	0.01	1	0.386843	1	1.41256	0.013	0
smad7	0.0013932	1.94974	0.235	0.052	1	8.07647230776217e-06	1.40997	0.419	0.157	0.174371	0.0013932	1	1.40997	0.183	0
eaf1	0.0134749	2.07454	0.118	0.023	1	0.00779044	1.40975	0.14	0.047	1	0.0134749	1	1.40975	0.093	0
rtraf	0.758935	1.62349	0.059	0.045	1	0.000203774	1.40906	0.256	0.088	1	0.758935	1	1.40906	0.014	0
mbtps2	0.374085	1.72476	0.059	0.025	1	0.0291134	1.40575	0.14	0.059	1	0.374085	1	1.40575	0.034	0
rab7b	0.0779817	2.74691	0.059	0.011	1	0.498279	1.40324	0.07	0.048	1	0.498279	1	1.40324	0.022	0
smg9	0.291403	2.34203	0.059	0.022	1	0.00159498	1.39996	0.186	0.062	1	0.291403	1	1.39996	0.037	0
mcm4	0.00310368	2.77798	0.059	0.005	1	0.444862	1.38989	0.023	0.011	1	0.444862	1	1.38989	0.012	0
isg20	0.00279762	2.46969	0.118	0.017	1	3.87969956319853e-05	1.3883	0.442	0.185	0.837627	0.00279762	1	1.3883	0.101	0
ftr02	0.332616	1.38694	0.059	0.023	1	0.682416	1.44038	0.023	0.015	1	0.682416	1	1.38694	0.008	0
mrpl42	0.282169	1.38588	0.118	0.058	1	0.0385449	1.60559	0.093	0.034	1	0.282169	1	1.38588	0.059	0
si:rp71-46j2.7	0.0805255	2.54233	0.059	0.011	1	0.342966	1.38455	0.023	0.009	1	0.342966	1	1.38455	0.014	0
znf410	0.000840974	2.10242	0.176	0.03	1	0.000179139	1.38403	0.163	0.042	1	0.000840974	1	1.38403	0.121	0
uspl1	0.296502	1.78634	0.059	0.022	1	0.012048	1.37995	0.116	0.038	1	0.296502	1	1.37995	0.037	0
dixdc1b	0.00763837	3.60434	0.059	0.006	1	0.482548	1.3772	0.023	0.011	1	0.482548	1	1.3772	0.012	0
slc4a7	0.256703	1.37455	0.059	0.019	1	0.509051	1.92146	0.047	0.029	1	0.509051	1	1.37455	0.018	0
cybc1	0.33442	1.37384	0.059	0.023	1	3.66906980631794e-07	1.5277	0.349	0.099	0.00792152	0.33442	1	1.37384	0.036	0
fnta	0.0697835	1.37322	0.118	0.034	1	1.33565131852385e-10	1.85391	0.512	0.148	2.88367119669299e-06	0.0697835	1	1.37322	0.084	0
srsf3b	0.00254427	1.37299	0.471	0.173	1	4.39587180221477e-08	1.38088	0.698	0.308	0.000949069	0.00254427	1	1.37299	0.298	0
asb7	6.22272823705564e-11	3.34416	0.294	0.024	1.34348702638031e-06	0.000940038	1.36652	0.233	0.084	1	0.000940038	1	1.36652	0.149	0
mrpl45	0.0268953	2.52567	0.118	0.027	1	0.00596513	1.3661	0.209	0.086	1	0.0268953	1	1.3661	0.091	0
marcksl1a	0.00415903	1.36119	0.412	0.159	1	0.00700795	1.5918	0.209	0.093	1	0.00700795	1	1.36119	0.116	0
CSKMT	0.102799	1.95353	0.059	0.013	1	0.644156	1.36076	0.023	0.015	1	0.644156	1	1.36076	0.008	0
zgc:114119	2.65195729988409e-07	3.1072	0.176	0.014	0.00572558	0.00054518	1.35968	0.279	0.103	1	0.00054518	1	1.35968	0.162	0
cep135	6.64278210328612e-13	7.23232	0.059	0	1.43417665609947e-08	0.201521	1.35893	0.023	0.007	1	0.201521	1	1.35893	0.016	0
znf45l	0.0280376	2.49698	0.059	0.008	1	0.483959	1.35527	0.023	0.011	1	0.483959	1	1.35527	0.012	0
rfx1b	0.230739	1.35389	0.059	0.018	1	0.00125304	2.17587	0.116	0.029	1	0.230739	1	1.35389	0.041	0
lztfl1	0.0500881	1.67877	0.176	0.061	1	0.00934779	1.35267	0.233	0.104	1	0.0500881	1	1.35267	0.115	0
gigyf1a	0.299935	1.67415	0.059	0.022	1	0.195516	1.34908	0.047	0.019	1	0.299935	1	1.34908	0.028	0
socs6b	0.126707	1.34532	0.059	0.014	1	0.00207095	2.45449	0.116	0.03	1	0.126707	1	1.34532	0.045	0
abraxas1	0.0414068	2.90888	0.059	0.009	1	0.163235	1.34452	0.047	0.017	1	0.163235	1	1.34452	0.03	0
hoxd11a	0.429216	1.38267	0.059	0.027	1	0.193701	1.34436	0.047	0.019	1	0.429216	1	1.34436	0.028	0
adgra3	6.26518372744863e-05	5.0545	0.059	0.002	1	0.530262	1.34246	0.023	0.012	1	0.530262	1	1.34246	0.011	0
sf3a3	0.0158181	1.59752	0.235	0.075	1	8.50035322893827e-05	1.33919	0.349	0.133	1	0.0158181	1	1.33919	0.16	0
zdhhc4	0.00421232	2.08583	0.118	0.018	1	4.71395827048043e-05	1.33576	0.349	0.133	1	0.00421232	1	1.33576	0.1	0
cryba2a	0.000708193	4.04085	0.059	0.003	1	0.056948	1.33568	0.093	0.037	1	0.056948	1	1.33568	0.056	0
ralbb	1.53322814931416e-05	2.39746	0.235	0.033	0.331024	0.0969714	1.33542	0.07	0.027	1	0.0969714	1	1.33542	0.043	0
hmgb3a	0.000294923	1.33443	0.647	0.245	1	3.00710568406105e-09	2.03513	0.349	0.082	6.4923411718878e-05	0.000294923	1	1.33443	0.267	0
si:ch73-266f23.1.1	0.00794821	3.03359	0.059	0.006	1	0.0099002	1.33203	0.116	0.037	1	0.0099002	1	1.33203	0.053	0
efnb2a	0.0162642	2.39826	0.059	0.007	1	0.0456168	1.32932	0.047	0.011	1	0.0456168	1	1.32932	0.036	0
cdx4	0.00669793	1.32054	0.294	0.092	1	0.0160669	1.39951	0.163	0.068	1	0.0160669	1	1.32054	0.095	0
psmc1b	0.0450643	1.31978	0.176	0.057	1	0.139178	1.44928	0.163	0.099	1	0.139178	1	1.31978	0.064	0
rnf20	0.000888884	1.68835	0.176	0.03	1	0.000930546	1.31865	0.233	0.086	1	0.000930546	1	1.31865	0.146	0
rnft2	6.52033574699941e-05	4.83748	0.059	0.002	1	0.0886285	1.31782	0.047	0.014	1	0.0886285	1	1.31782	0.033	0
eif3s6ip	0.0414784	1.31744	0.294	0.125	1	2.25416477948179e-09	1.35382	0.767	0.383	4.86674175890118e-05	0.0414784	1	1.31744	0.169	0
mier1a	0.291403	2.08461	0.059	0.022	1	0.0214406	1.31675	0.14	0.055	1	0.291403	1	1.31675	0.037	0
EML4	0.0451592	1.31314	0.118	0.03	1	0.086022	1.49409	0.047	0.014	1	0.086022	1	1.31314	0.033	0
si:dkey-12h9.6	3.87399372680166e-10	5.14471	0.118	0.003	8.36395245616478e-06	0.112806	1.3114	0.023	0.005	1	0.112806	1	1.3114	0.018	0
ing2	8.99910711622412e-05	2.33642	0.176	0.023	1	0.0163185	1.31093	0.186	0.082	1	0.0163185	1	1.31093	0.104	0
si:dkey-34m19.3	0.0219828	1.34406	0.118	0.025	1	0.195516	1.30912	0.047	0.019	1	0.195516	1	1.30912	0.028	0
epc1a	0.338046	1.29749	0.059	0.023	1	0.00112985	2.48124	0.07	0.011	1	0.338046	1	1.29749	0.036	0
rbm7	0.00605392	1.89776	0.176	0.04	1	0.000163182	1.29493	0.372	0.154	1	0.00605392	1	1.29493	0.136	0
zgc:163098	0.557282	1.70575	0.059	0.034	1	0.0729599	1.2942	0.047	0.013	1	0.557282	1	1.2942	0.025	0
casc3	0.0103254	1.29011	0.176	0.042	1	0.0538757	1.46862	0.233	0.14	1	0.0538757	1	1.29011	0.093	0
si:dkey-102m7.3	0.108569	2.42133	0.118	0.041	1	0.00891461	1.29001	0.163	0.061	1	0.108569	1	1.29001	0.077	0
wdr18	0.176689	1.28954	0.059	0.016	1	2.23027123390066e-06	2.63264	0.14	0.022	0.0481516	0.176689	1	1.28954	0.043	0
tsr1	0.0822585	1.2843	0.059	0.011	1	0.0362293	1.40951	0.093	0.033	1	0.0822585	1	1.2843	0.048	0
tfpia	0.569381	1.28401	0.059	0.034	1	0.339124	2.20069	0.023	0.009	1	0.569381	1	1.28401	0.014	0
polr2h	0.000382176	1.96174	0.118	0.013	1	0.00802659	1.27626	0.14	0.048	1	0.00802659	1	1.27626	0.092	0
elob	0.0165421	2.42848	0.059	0.007	1	0.219624	1.27559	0.047	0.02	1	0.219624	1	1.27559	0.027	0
nmt2	0.0617205	1.62979	0.059	0.01	1	0.630635	1.2733	0.047	0.033	1	0.630635	1	1.2733	0.014	0
esd	0.00582866	1.31842	0.294	0.09	1	0.0155515	1.26709	0.14	0.053	1	0.0155515	1	1.26709	0.087	0
cars2	0.0438295	1.26399	0.118	0.03	1	0.443469	1.61461	0.023	0.011	1	0.443469	1	1.26399	0.012	0
gatc	3.1241909871195e-07	2.68691	0.412	0.075	0.00674513	6.92931713166437e-05	1.2636	0.372	0.153	1	6.92931713166437e-05	1	1.2636	0.219	0
mpp6b	0.000729626	3.54699	0.059	0.003	1	0.0084029	1.26161	0.093	0.025	1	0.0084029	1	1.26161	0.056	0
parn	0.0206495	1.80389	0.118	0.025	1	2.95650989666439e-05	1.26098	0.279	0.086	0.63831	0.0206495	1	1.26098	0.093	0
ube2e1	0.0679248	1.25464	0.235	0.099	1	1.18635929172148e-07	1.43265	0.628	0.289	0.00256135	0.0679248	1	1.25464	0.136	0
accs	0.125576	1.97067	0.059	0.014	1	0.160048	1.25388	0.07	0.031	1	0.160048	1	1.25388	0.039	0
nsdhl	6.92353077227925e-06	3.46135	0.176	0.018	0.149479	0.854588	1.2531	0.023	0.029	1	0.854588	1	1.2531	-0.006	0
lsm5	0.0059997	1.25167	0.353	0.122	1	4.45561899639303e-07	1.64417	0.372	0.117	0.00961968	0.0059997	1	1.25167	0.231	0
apex1	0.203462	1.4876	0.059	0.017	1	1.40204395542323e-06	1.25133	0.302	0.083	0.0302701	0.203462	1	1.25133	0.042	0
hpse	0.435044	1.24946	0.059	0.027	1	7.35787818243776e-10	1.75078	0.372	0.086	1.58856589958831e-05	0.435044	1	1.24946	0.032	0
tomm5	0.0236217	1.24926	0.353	0.155	1	0.000522824	1.36763	0.349	0.146	1	0.0236217	1	1.24926	0.198	0
AREL1	0.339869	1.24556	0.059	0.023	1	0.0172509	2.28227	0.093	0.029	1	0.339869	1	1.24556	0.036	0
hmgb2b	0.000100532	1.46911	0.529	0.157	1	1.01378119437952e-07	1.24539	0.767	0.42	0.00218875	0.000100532	1	1.24539	0.347	0
exosc2	0.00203146	2.33785	0.118	0.016	1	0.00335948	1.24515	0.279	0.122	1	0.00335948	1	1.24515	0.102	0
ssbp1	0.487372	1.24032	0.059	0.03	1	0.000200782	1.60976	0.233	0.076	1	0.487372	1	1.24032	0.029	0
dlb	3.31707864222129e-07	2.6874	0.353	0.055	0.00716157	0.000412898	1.23637	0.349	0.15	1	0.000412898	1	1.23637	0.199	0
si:dkey-28b4.7	0.00104613	1.23615	0.647	0.255	1	1.94582840172587e-10	1.55797	0.767	0.373	4.20104351932615e-06	0.00104613	1	1.23615	0.392	0
si:ch211-250k18.7	0.528188	1.22651	0.059	0.032	1	0.0403325	3.26199	0.023	0.003	1	0.528188	1	1.22651	0.02	0
mapk4	0.148156	2.12461	0.059	0.015	1	0.0398734	1.22497	0.07	0.021	1	0.148156	1	1.22497	0.044	0
psma4	0.000756177	1.56623	0.529	0.199	1	6.43059116499623e-06	1.22446	0.651	0.396	0.138836	0.000756177	1	1.22446	0.255	0
zgc:77938	0.261631	1.221	0.059	0.019	1	0.0716479	2.05202	0.047	0.013	1	0.261631	1	1.221	0.034	0
washc3	0.000786647	2.2825	0.176	0.03	1	0.403925	1.21938	0.07	0.044	1	0.403925	1	1.21938	0.026	0
ZNF276	0.180814	1.21873	0.059	0.016	1	0.0414784	2.12508	0.116	0.047	1	0.180814	1	1.21873	0.043	0
prps1b	0.00343736	2.21916	0.176	0.036	1	0.0123358	1.21752	0.233	0.109	1	0.0123358	1	1.21752	0.124	0
znf143b	0.0796702	2.2154	0.059	0.011	1	0.000187618	1.21745	0.279	0.098	1	0.0796702	1	1.21745	0.048	0
tia1l	0.0401289	1.24674	0.176	0.056	1	3.47413016598354e-09	1.21471	0.791	0.356	7.50064702835847e-05	0.0401289	1	1.21471	0.12	0
c1d	0.180486	1.80586	0.118	0.049	1	0.00511924	1.21344	0.302	0.148	1	0.180486	1	1.21344	0.069	0
bod1l1	0.299935	1.66296	0.059	0.022	1	0.0589286	1.21305	0.093	0.036	1	0.299935	1	1.21305	0.037	0
ano8a	0.323691	1.20926	0.059	0.023	1	0.10026	2.64256	0.07	0.028	1	0.323691	1	1.20926	0.036	0
setd4	6.78530116761648e-05	4.31072	0.059	0.002	1	0.531698	1.20459	0.023	0.012	1	0.531698	1	1.20459	0.011	0
zc4h2	5.88461793206914e-07	2.89244	0.294	0.041	0.0127049	0.000572046	1.20264	0.279	0.108	1	0.000572046	1	1.20264	0.171	0
si:zfos-452g4.1	0.00587219	1.95179	0.118	0.019	1	0.79827	1.19784	0.023	0.018	1	0.79827	1	1.19784	0.005	0
hnrnpl	0.00573759	1.96367	0.118	0.019	1	1.77938893992603e-07	1.19597	0.581	0.237	0.0038417	0.00573759	1	1.19597	0.099	0
cyb5r1	0.459393	1.19596	0.059	0.028	1	6.9317406232639e-06	1.81605	0.372	0.139	0.149656	0.459393	1	1.19596	0.031	0
ankfy1	0.284402	1.19581	0.059	0.02	1	0.0194456	2.36646	0.07	0.019	1	0.284402	1	1.19581	0.039	0
eif3m	6.61598486727335e-05	1.19501	0.882	0.38	1	2.87062032543204e-14	1.49209	0.93	0.673	6.19766928260777e-10	6.61598486727335e-05	1	1.19501	0.257	0
pdik1l	0.317496	1.1929	0.059	0.022	1	0.103043	1.33152	0.07	0.027	1	0.317496	1	1.1929	0.037	0
det1	0.406511	1.19081	0.059	0.026	1	6.31175777882977e-05	1.66635	0.163	0.038	1	0.406511	1	1.19081	0.033	0
tmem120b	0.0595799	2.41333	0.059	0.01	1	0.478328	1.18974	0.023	0.011	1	0.478328	1	1.18974	0.012	0
srm	0.440916	1.1875	0.059	0.027	1	1.67945036688129e-05	1.78408	0.302	0.095	0.362593	0.440916	1	1.1875	0.032	0
mlec	0.230739	1.47227	0.059	0.018	1	0.0493573	1.18695	0.116	0.049	1	0.230739	1	1.18695	0.041	0
si:ch211-195e19.1	0.051948	1.57954	0.176	0.061	1	0.00293173	1.18563	0.163	0.054	1	0.051948	1	1.18563	0.109	0
col18a1a	0.0746922	3.42784	0.059	0.011	1	0.027028	1.18067	0.07	0.02	1	0.0746922	1	1.18067	0.048	0
si:dkey-88p24.11	0.016225	1.1794	0.176	0.045	1	0.000977323	1.40101	0.279	0.113	1	0.016225	1	1.1794	0.131	0
cby1	0.4142	1.1729	0.059	0.026	1	8.75140802160309e-08	1.76516	0.372	0.105	0.00188943	0.4142	1	1.1729	0.033	0
eif2s1b	0.0182084	1.35099	0.412	0.188	1	8.28924912692685e-08	1.17013	0.86	0.519	0.00178965	0.0182084	1	1.17013	0.224	0
sdf2	0.0280376	2.88734	0.059	0.008	1	0.458591	1.1693	0.047	0.028	1	0.458591	1	1.1693	0.019	0
ercc8	0.0595799	2.65591	0.059	0.01	1	0.437921	1.16553	0.023	0.011	1	0.437921	1	1.16553	0.012	0
casp3a	0.526172	1.16266	0.059	0.032	1	0.00091877	1.5824	0.186	0.06	1	0.526172	1	1.16266	0.027	0
zmpste24	0.33442	1.15791	0.059	0.023	1	0.000194259	1.56935	0.233	0.074	1	0.33442	1	1.15791	0.036	0
cyp24a1	0.15462	1.15462	0.118	0.044	1	0.00645439	2.49562	0.047	0.007	1	0.15462	1	1.15462	0.04	0
acads	0.329027	1.49233	0.059	0.023	1	0.293636	1.15205	0.093	0.056	1	0.329027	1	1.15205	0.036	0
rps6kc1	0.00203146	2.30474	0.118	0.016	1	0.0458139	1.15057	0.093	0.034	1	0.0458139	1	1.15057	0.059	0
znf362a	0.289548	1.15051	0.059	0.02	1	0.154099	2.31349	0.023	0.006	1	0.289548	1	1.15051	0.017	0
mrps16	0.0576987	1.33312	0.118	0.032	1	0.00773806	1.14875	0.209	0.09	1	0.0576987	1	1.14875	0.086	0
krit1	0.0575014	2.80001	0.059	0.01	1	0.0289612	1.14727	0.07	0.02	1	0.0575014	1	1.14727	0.049	0
hoxc8a	0.17533	1.40118	0.059	0.016	1	0.520262	1.14511	0.023	0.012	1	0.520262	1	1.14511	0.011	0
snrpd1	0.000259413	1.14492	0.471	0.133	1	7.77276067516708e-11	1.31127	0.93	0.567	1.67813902976857e-06	0.000259413	1	1.14492	0.338	0
btbd9	0.0288777	2.26162	0.059	0.008	1	0.322568	1.14416	0.07	0.04	1	0.322568	1	1.14416	0.03	0
sumo2b	0.0108437	1.21775	0.471	0.216	1	2.20149970507893e-10	1.14126	0.977	0.622	4.75303786326541e-06	0.0108437	1	1.14126	0.255	0
rasd3	0.282701	1.14104	0.059	0.02	1	5.59128720066235e-06	1.72603	0.233	0.058	0.120716	0.282701	1	1.14104	0.039	0
sf3b4	0.168651	2.27946	0.059	0.016	1	0.0027352	1.14056	0.233	0.091	1	0.168651	1	1.14056	0.043	0
sae1	7.75598941215081e-08	3.58949	0.176	0.013	0.00167452	0.00935026	1.1397	0.14	0.05	1	0.00935026	1	1.1397	0.09	0
ruvbl2	0.0595799	2.64877	0.059	0.01	1	0.0201736	1.13925	0.209	0.1	1	0.0595799	1	1.13925	0.049	0
ufd1l	8.25853646403684e-08	2.60129	0.353	0.049	0.00178302	0.000927386	1.13666	0.326	0.139	1	0.000927386	1	1.13666	0.187	0
ssbp3b	4.39531780157844e-05	2.13195	0.235	0.036	0.948949	0.000590438	1.13154	0.442	0.205	1	0.000590438	1	1.13154	0.199	0
dlg3	0.182204	1.13088	0.059	0.016	1	0.000995864	1.41029	0.233	0.085	1	0.182204	1	1.13088	0.043	0
zgc:85858	0.180814	1.13046	0.059	0.016	1	1.71783551541491e-07	3.41668	0.116	0.013	0.00370881	0.180814	1	1.13046	0.043	0
atoh8	0.341698	1.12998	0.059	0.023	1	0.0579041	1.16914	0.047	0.012	1	0.341698	1	1.12998	0.035	0
tmem203	0.303394	1.60722	0.059	0.022	1	0.00878635	1.12978	0.256	0.121	1	0.303394	1	1.12978	0.037	0
mbd3a	3.90011018951895e-06	3.21908	0.176	0.017	0.0842034	0.000890143	1.12467	0.279	0.112	1	0.000890143	1	1.12467	0.159	0
snd1	0.0807159	1.1222	0.235	0.103	1	5.03902392970737e-08	1.91103	0.605	0.251	0.00108793	0.0807159	1	1.1222	0.132	0
si:ch211-231f6.6	0.118954	2.50738	0.059	0.014	1	0.476896	1.12175	0.093	0.068	1	0.476896	1	1.12175	0.025	0
eif3ha	0.0043719	1.1197	0.529	0.22	1	6.72356168413973e-09	1.19728	0.86	0.529	0.000145162	0.0043719	1	1.1197	0.309	0
gtf2f2a	0.0184739	1.45295	0.235	0.077	1	0.00232612	1.11793	0.326	0.15	1	0.0184739	1	1.11793	0.158	0
zgc:112185	0.502976	1.29787	0.059	0.031	1	0.387273	1.11779	0.047	0.025	1	0.502976	1	1.11779	0.022	0
cops3	6.34516713163816e-07	5.39263	0.059	0.001	0.0136992	0.0447531	1.11602	0.163	0.078	1	0.0447531	1	1.11602	0.058	0
phc2a	1.99454016515267e-08	3.06228	0.353	0.047	0.000430621	0.030294	1.11525	0.233	0.126	1	0.030294	1	1.11525	0.107	0
mex3b	0.00794821	3.24123	0.059	0.006	1	0.147513	1.11524	0.07	0.03	1	0.147513	1	1.11524	0.04	0
trappc6b	0.0170691	2.0588	0.118	0.024	1	0.024256	1.10734	0.163	0.07	1	0.024256	1	1.10734	0.093	0
MARK4	0.00359623	1.88549	0.176	0.036	1	0.198598	1.10498	0.14	0.086	1	0.198598	1	1.10498	0.054	0
grap2b	0.33623	1.1039	0.059	0.023	1	6.89941377270354e-09	4.39079	0.07	0.003	0.000148958	0.33623	1	1.1039	0.036	0
psmc5	0.000998534	2.17945	0.294	0.074	1	1.75107936153391e-05	1.10115	0.512	0.222	0.378058	0.000998534	1	1.10115	0.22	0
dpysl2b	0.0561181	1.74673	0.118	0.032	1	0.0009703	1.09967	0.279	0.115	1	0.0561181	1	1.09967	0.086	0
si:dkey-286j15.1	6.93382417093251e-06	2.29646	0.353	0.067	0.149701	0.000115665	1.09861	0.395	0.173	1	0.000115665	1	1.09861	0.222	0
taf8	0.00784027	2.28796	0.118	0.02	1	0.137343	1.09791	0.163	0.095	1	0.137343	1	1.09791	0.068	0
fam49a	0.0491771	1.09687	0.176	0.058	1	5.59131021230411e-09	2.63275	0.349	0.091	0.000120716	0.0491771	1	1.09687	0.118	0
got2b	0.192103	1.09497	0.118	0.048	1	0.000201997	1.12462	0.512	0.266	1	0.192103	1	1.09497	0.07	0
syne3	0.067125	1.09435	0.118	0.033	1	0.559492	1.7045	0.023	0.013	1	0.559492	1	1.09435	0.01	0
hmgn6	0.000657325	1.0938	0.882	0.602	1	3.31217937438552e-12	1.3892	0.977	0.594	7.15099526929834e-08	0.000657325	1	1.0938	0.28	0
tmem106c	0.46335	1.09273	0.059	0.028	1	0.877251	1.12392	0.023	0.028	1	0.877251	1	1.09273	-0.005	0
si:dkeyp-72e1.7	6.78530116761648e-05	3.14292	0.059	0.002	1	1.36504937784263e-05	1.09191	0.395	0.149	0.294714	6.78530116761648e-05	1	1.09191	0.057	0
jpt1b	0.00140963	1.08987	0.647	0.26	1	1.72601073137774e-07	1.30789	0.767	0.419	0.00372646	0.00140963	1	1.08987	0.348	0
tubgcp4	0.168651	2.57826	0.059	0.016	1	0.692525	1.08826	0.023	0.015	1	0.692525	1	1.08826	0.008	0
pex5	0.365579	1.08807	0.059	0.024	1	0.546145	1.17015	0.047	0.031	1	0.546145	1	1.08807	0.016	0
nt5c2a	0.104817	1.08435	0.059	0.013	1	0.0176871	1.1023	0.116	0.04	1	0.104817	1	1.08435	0.046	0
fh	0.487373	1.08422	0.059	0.03	1	0.0366531	1.11866	0.14	0.06	1	0.487373	1	1.08422	0.029	0
mpped2a	0.0136084	1.63259	0.118	0.023	1	0.0477393	1.0825	0.14	0.063	1	0.0477393	1	1.0825	0.077	0
si:dkey-21c1.1	0.608999	1.19736	0.059	0.036	1	0.586215	1.08161	0.093	0.075	1	0.608999	1	1.08161	0.018	0
foxd2	0.0230116	1.0801	0.235	0.076	1	0.0396881	1.2437	0.14	0.062	1	0.0396881	1	1.0801	0.078	0
pinx1	0.00318632	1.54553	0.235	0.059	1	0.0542135	1.07866	0.163	0.08	1	0.0542135	1	1.07866	0.083	0
tomm20b	0.00114469	1.13691	0.471	0.151	1	4.92942046356522e-06	1.07752	0.767	0.515	0.106426	0.00114469	1	1.07752	0.252	0
fdps	0.481387	1.07661	0.059	0.03	1	0.0755445	2.36415	0.163	0.085	1	0.481387	1	1.07661	0.029	0
relt	0.0264205	3.44059	0.059	0.008	1	0.199195	1.07538	0.116	0.068	1	0.199195	1	1.07538	0.048	0
hnrnph1	0.577516	1.07534	0.059	0.034	1	0.0515953	1.33955	0.07	0.023	1	0.577516	1	1.07534	0.025	0
si:dkey-159f12.2	6.69658470554158e-08	3.97102	0.176	0.013	0.00144579	0.47661	1.07458	0.047	0.029	1	0.47661	1	1.07458	0.018	0
mogat2	0.575477	1.07327	0.059	0.034	1	0.000274193	3.21175	0.023	0.001	1	0.575477	1	1.07327	0.022	0
lsm4	0.0375319	1.23126	0.294	0.124	1	0.00134756	1.07311	0.465	0.248	1	0.0375319	1	1.07311	0.17	0
bcam	0.015095	2.47745	0.118	0.024	1	0.0109799	1.07195	0.163	0.063	1	0.015095	1	1.07195	0.094	0
mlst8	0.250234	1.79916	0.059	0.019	1	0.186336	1.07083	0.047	0.018	1	0.250234	1	1.07083	0.029	0
kbtbd2	0.12113	2.51504	0.059	0.014	1	0.000535084	1.06989	0.256	0.09	1	0.12113	1	1.06989	0.045	0
stk39	0.0162642	2.52204	0.059	0.007	1	0.485373	1.06966	0.023	0.011	1	0.485373	1	1.06966	0.012	0
zgc:66448	0.0318932	2.47924	0.118	0.028	1	0.303806	1.06869	0.07	0.039	1	0.303806	1	1.06869	0.031	0
dcaf7	0.0204401	1.36603	0.176	0.049	1	7.31511346023953e-06	1.06466	0.651	0.35	0.157933	0.0204401	1	1.06466	0.127	0
snrpf	0.00814308	1.33129	0.412	0.167	1	4.65029356327344e-07	1.06365	0.791	0.476	0.01004	0.00814308	1	1.06365	0.245	0
ankra2	0.00016726	3.2874	0.118	0.011	1	0.372993	1.06216	0.047	0.024	1	0.372993	1	1.06216	0.023	0
snrpc	0.197318	1.06146	0.118	0.048	1	1.32210723882873e-10	1.75137	0.628	0.223	2.85442952863122e-06	0.197318	1	1.06146	0.07	0
faah2b	0.095921	1.35317	0.118	0.038	1	0.307139	1.05898	0.07	0.04	1	0.307139	1	1.05898	0.03	0
abhd14a	0.0436399	2.40023	0.059	0.009	1	0.616205	1.05687	0.023	0.014	1	0.616205	1	1.05687	0.009	0
lmnb1	0.209384	1.05459	0.059	0.017	1	0.000936776	1.33006	0.279	0.113	1	0.209384	1	1.05459	0.042	0
qdprb1	0.465335	1.05366	0.059	0.028	1	0.234451	1.92079	0.047	0.02	1	0.465335	1	1.05366	0.027	0
smg8	0.0796702	1.99901	0.059	0.011	1	0.321316	1.05172	0.047	0.023	1	0.321316	1	1.05172	0.024	0
ncbp2	0.000995919	1.04755	0.294	0.069	1	0.000164598	1.17533	0.558	0.28	1	0.000995919	1	1.04755	0.225	0
sp2	0.359999	1.6082	0.059	0.024	1	0.821836	1.04632	0.023	0.019	1	0.821836	1	1.04632	0.004	0
mrpl11	0.0626478	1.06979	0.176	0.06	1	0.46557	1.04631	0.116	0.088	1	0.46557	1	1.04631	0.028	0
alyref	0.00851634	1.04436	0.353	0.12	1	3.23865420271827e-13	1.42047	0.93	0.681	6.99225442366874e-09	0.00851634	1	1.04436	0.233	0
bcl9	0.481387	1.0392	0.059	0.03	1	0.00953033	2.03191	0.14	0.05	1	0.481387	1	1.0392	0.029	0
abracl	0.0731188	1.44538	0.176	0.066	1	0.000287335	1.03849	0.628	0.395	1	0.0731188	1	1.03849	0.11	0
rpp25l	0.0442138	1.3272	0.059	0.009	1	0.0504746	1.03819	0.093	0.034	1	0.0504746	1	1.03819	0.05	0
nr4a2b	0.120038	2.91907	0.059	0.014	1	0.345543	1.03573	0.023	0.009	1	0.345543	1	1.03573	0.014	0
si:ch211-199b20.3	0.0288777	2.38906	0.059	0.008	1	0.0834779	1.03142	0.047	0.014	1	0.0834779	1	1.03142	0.033	0
eloca	0.00714394	1.1137	0.235	0.062	1	0.0306688	1.031	0.116	0.044	1	0.0306688	1	1.031	0.072	0
sgf29	0.369329	1.02977	0.059	0.024	1	0.443469	1.65606	0.023	0.011	1	0.443469	1	1.02977	0.012	0
WDR1	0.303394	1.63173	0.059	0.022	1	0.360841	1.02891	0.093	0.06	1	0.360841	1	1.02891	0.033	0
commd3	0.00110295	1.87239	0.353	0.102	1	0.0312816	1.02748	0.14	0.059	1	0.0312816	1	1.02748	0.081	0
txn2	0.451576	1.02674	0.118	0.072	1	0.00232027	1.45681	0.326	0.155	1	0.451576	1	1.02674	0.046	0
dnajb11	0.00191521	1.80651	0.176	0.033	1	0.000180033	1.02618	0.581	0.317	1	0.00191521	1	1.02618	0.143	0
her9	0.186991	1.02422	0.118	0.048	1	0.750937	1.42561	0.023	0.017	1	0.750937	1	1.02422	0.006	0
cox19	0.369329	1.02377	0.059	0.024	1	0.016483	2.15446	0.07	0.018	1	0.369329	1	1.02377	0.035	0
use1	0.061	2.20688	0.059	0.01	1	0.278129	1.02174	0.093	0.054	1	0.278129	1	1.02174	0.039	0
zgc:153990	0.179431	1.19794	0.059	0.016	1	0.0108783	1.02071	0.233	0.106	1	0.179431	1	1.02071	0.043	0
mettl6	0.261631	1.2981	0.059	0.019	1	0.173508	1.02053	0.093	0.048	1	0.261631	1	1.02053	0.04	0
ccdc43	0.149394	1.91948	0.059	0.015	1	0.162443	1.01626	0.093	0.047	1	0.162443	1	1.01626	0.044	0
ccdc12	0.00121164	1.66075	0.176	0.031	1	0.715155	1.01554	0.07	0.06	1	0.715155	1	1.01554	0.01	0
aifm1	0.601614	1.01458	0.059	0.035	1	0.911952	1.19309	0.047	0.052	1	0.911952	1	1.01458	-0.005	0
harbi1	0.0788223	2.53347	0.059	0.011	1	0.990356	1.00946	0.047	0.047	1	0.990356	1	1.00946	0	0
hinfp	0.0408639	3.04774	0.059	0.009	1	0.568108	1.00806	0.023	0.013	1	0.568108	1	1.00806	0.01	0
babam1	0.0516182	1.00793	0.118	0.031	1	0.00123045	1.12254	0.302	0.123	1	0.0516182	1	1.00793	0.087	0
tgfbr1b	0.250234	1.84321	0.059	0.019	1	0.342966	1.00444	0.023	0.009	1	0.342966	1	1.00444	0.014	0
cep170aa	0.0561181	1.37075	0.118	0.032	1	0.840028	1.00438	0.023	0.019	1	0.840028	1	1.00438	0.004	0
tufm	0.0836777	1.62298	0.118	0.036	1	0.000140009	1.00102	0.535	0.264	1	0.0836777	1	1.00102	0.082	0
rpl5a	5.1248875665874e-05	0.997213	0.941	0.672	1	4.46095777102909e-09	1.0727	0.93	0.81	9.63120782765181e-05	5.1248875665874e-05	1	0.997213	0.12	0
rbfox2	0.000651281	1.95061	0.294	0.072	1	0.00143827	0.995097	0.326	0.151	1	0.00143827	1	0.995097	0.175	0
khdrbs1a	0.0249611	1.06896	0.647	0.42	1	2.17503839657021e-11	0.992893	1	0.796	4.69590789819509e-07	0.0249611	1	0.992893	0.204	0
nanp	0.062448	1.71897	0.059	0.01	1	0.0463384	0.992835	0.186	0.095	1	0.062448	1	0.992835	0.049	0
fahd1	0.0534983	1.20596	0.176	0.059	1	0.000308891	0.99228	0.372	0.162	1	0.0534983	1	0.99228	0.117	0
psmd1	0.0613223	0.99222	0.235	0.092	1	0.000649161	1.17193	0.535	0.297	1	0.0613223	1	0.99222	0.143	0
fbxl6	0.0721406	1.00204	0.235	0.097	1	0.117209	0.991256	0.163	0.092	1	0.117209	1	0.991256	0.071	0
zgc:171967	0.436996	1.21347	0.059	0.027	1	0.0747244	0.988881	0.07	0.025	1	0.436996	1	0.988881	0.032	0
pigbos1	0.367153	1.29294	0.118	0.065	1	0.306607	0.988322	0.116	0.073	1	0.367153	1	0.988322	0.043	0
FAM72B	0.00391222	2.72715	0.118	0.018	1	0.0410312	0.985209	0.116	0.047	1	0.0410312	1	0.985209	0.069	0
tmem39b	0.247042	2.0939	0.059	0.019	1	0.0498874	0.984569	0.163	0.078	1	0.247042	1	0.984569	0.04	0
psma2	7.87701765279504e-06	1.97888	0.471	0.111	0.170065	6.16760643553952e-05	0.983741	0.651	0.378	1	6.16760643553952e-05	1	0.983741	0.273	0
tmed4	0.0134078	1.74203	0.176	0.045	1	0.000489309	0.981601	0.581	0.345	1	0.0134078	1	0.981601	0.131	0
snu13b	0.121179	0.979276	0.118	0.04	1	4.32039671824828e-05	1.36905	0.535	0.299	0.932774	0.121179	1	0.979276	0.078	0
eif2s3	0.0116489	0.978702	0.471	0.209	1	1.00822423903631e-12	1.45169	0.93	0.57	2.1767561320794e-08	0.0116489	1	0.978702	0.262	0
ppp2r1bb	0.02548	1.81881	0.118	0.026	1	0.0762311	0.978314	0.279	0.181	1	0.0762311	1	0.978314	0.092	0
cct4	0.00534718	1.35844	0.412	0.153	1	3.07316908616271e-09	0.975276	0.953	0.763	6.6349720570253e-05	0.00534718	1	0.975276	0.19	0
kdm4ab	0.222396	1.47523	0.118	0.052	1	0.0136026	0.973947	0.186	0.078	1	0.222396	1	0.973947	0.066	0
gem	0.028455	2.45989	0.059	0.008	1	0.00130482	0.973281	0.163	0.05	1	0.028455	1	0.973281	0.051	0
fubp3	0.255075	1.62939	0.059	0.019	1	0.0698371	0.970638	0.186	0.1	1	0.255075	1	0.970638	0.04	0
ssr1	0.455456	1.45467	0.059	0.028	1	0.0114056	0.969072	0.256	0.12	1	0.455456	1	0.969072	0.031	0
aimp2	0.190781	0.968029	0.176	0.085	1	0.00108318	1.04263	0.419	0.22	1	0.190781	1	0.968029	0.091	0
mrpl19	0.398684	0.966998	0.059	0.025	1	0.0448916	1.31473	0.163	0.079	1	0.398684	1	0.966998	0.034	0
fip1l1b	0.222357	0.966306	0.118	0.05	1	4.90857004620352e-07	1.65977	0.419	0.14	0.0105976	0.222357	1	0.966306	0.068	0
tomm22	0.0801618	0.964806	0.176	0.064	1	0.000301415	1.07188	0.535	0.295	1	0.0801618	1	0.964806	0.112	0
krt5	0.284402	1.10568	0.059	0.02	1	0.00970711	0.963772	0.07	0.016	1	0.284402	1	0.963772	0.039	0
wdr75	0.0030307	3.91606	0.059	0.005	1	0.0328049	0.96253	0.186	0.088	1	0.0328049	1	0.96253	0.054	0
hmg20b	0.165491	0.96224	0.118	0.044	1	0.0946446	1.56299	0.116	0.057	1	0.165491	1	0.96224	0.059	0
dmap1	0.00594055	2.0301	0.118	0.019	1	0.194099	0.961696	0.116	0.064	1	0.194099	1	0.961696	0.052	0
si:dkey-190j3.2	0.291277	0.960186	0.059	0.02	1	0.140302	1.30238	0.047	0.016	1	0.291277	1	0.960186	0.031	0
spag9a	0.000708193	3.75057	0.059	0.003	1	0.61766	0.959916	0.023	0.014	1	0.61766	1	0.959916	0.009	0
fbxo7	0.226101	2.0797	0.059	0.018	1	0.388961	0.959807	0.047	0.025	1	0.388961	1	0.959807	0.022	0
tmem242	0.605716	0.95908	0.059	0.035	1	0.44685	0.98678	0.07	0.046	1	0.605716	1	0.95908	0.024	0
si:dkey-85k15.4	0.087296	0.956413	0.118	0.035	1	2.51921987277947e-07	5.01892	0.047	0.002	0.005439	0.087296	1	0.956413	0.045	0
hdac1	0.0110916	1.01491	0.412	0.16	1	1.1812734916408e-05	0.954068	0.791	0.535	0.255037	0.0110916	1	0.954068	0.252	0
surf2	0.19375	0.95404	0.118	0.047	1	0.00130277	1.21114	0.186	0.06	1	0.19375	1	0.95404	0.071	0
psmc1a	0.0682443	1.37784	0.176	0.065	1	0.00313359	0.952901	0.372	0.181	1	0.0682443	1	0.952901	0.111	0
snrpd2	0.00299899	0.950905	0.353	0.105	1	1.84454380547921e-11	1.74348	0.814	0.41	3.98237007602962e-07	0.00299899	1	0.950905	0.248	0
zgc:158343	6.15183061963483e-16	4.47824	0.353	0.023	1.32818023077916e-11	0.0145884	0.950537	0.279	0.152	1	0.0145884	1	0.950537	0.127	0
top1l	0.00604733	1.75666	0.412	0.169	1	3.50573358081547e-07	0.948367	0.86	0.632	0.00756888	0.00604733	1	0.948367	0.228	0
ap4b1	0.0588803	2.49402	0.059	0.01	1	0.334157	0.947201	0.07	0.04	1	0.334157	1	0.947201	0.03	0
psmb10	0.0383614	0.947088	0.294	0.117	1	0.300705	1.4521	0.023	0.008	1	0.300705	1	0.947088	0.015	0
pgp	0.149394	2.17713	0.059	0.015	1	0.0366785	0.945323	0.209	0.113	1	0.149394	1	0.945323	0.044	0
BX664625.5	0.491051	1.61324	0.059	0.031	1	0.686742	0.945289	0.023	0.015	1	0.686742	1	0.945289	0.008	0
med20	0.0215944	1.60486	0.118	0.025	1	0.0243338	0.945213	0.209	0.103	1	0.0243338	1	0.945213	0.093	0
scmh1	2.09917455116985e-07	4.44795	0.118	0.006	0.00453212	0.799686	0.944846	0.023	0.018	1	0.799686	1	0.944846	0.005	0
mrpl57	0.135099	0.942648	0.176	0.075	1	0.00135914	1.00764	0.465	0.257	1	0.135099	1	0.942648	0.101	0
mettl16	0.369329	0.940078	0.059	0.024	1	0.070035	1.78405	0.047	0.013	1	0.369329	1	0.940078	0.034	0
naxe	0.577516	0.939196	0.059	0.034	1	0.0446768	1.69356	0.047	0.011	1	0.577516	1	0.939196	0.025	0
man2a1	0.0288777	1.78912	0.059	0.008	1	0.826026	0.938294	0.023	0.019	1	0.826026	1	0.938294	0.004	0
eif5a	0.01657	1.0093	0.588	0.342	1	1.07133126917688e-06	0.937881	0.814	0.511	0.02313	0.01657	1	0.937881	0.246	0
pkp2	0.132083	1.3224	0.118	0.042	1	0.00831068	0.937257	0.209	0.087	1	0.132083	1	0.937257	0.076	0
ift74	0.0553414	1.69033	0.118	0.032	1	0.0150086	0.93719	0.209	0.095	1	0.0553414	1	0.93719	0.086	0
crbn	0.468322	1.02578	0.059	0.028	1	0.293377	0.9344	0.023	0.008	1	0.468322	1	0.9344	0.015	0
nat16	0.204931	1.6104	0.059	0.017	1	0.28452	0.933916	0.093	0.055	1	0.28452	1	0.933916	0.038	0
si:ch211-166g5.4	0.303394	1.53139	0.059	0.022	1	0.269614	0.932496	0.047	0.021	1	0.303394	1	0.932496	0.026	0
CABZ01077218.1	0.0280376	2.45407	0.059	0.008	1	0.565229	0.932191	0.023	0.013	1	0.565229	1	0.932191	0.01	0
cct5	0.00255423	1.20107	0.588	0.265	1	1.98069933205441e-07	0.931281	0.953	0.688	0.00427633	0.00255423	1	0.931281	0.265	0
dhx29	0.398684	0.929854	0.059	0.025	1	0.0010187	1.50346	0.186	0.06	1	0.398684	1	0.929854	0.034	0
msl2a	2.42799342428331e-13	3.61397	0.235	0.011	5.24203780302767e-09	0.0125518	0.927154	0.186	0.079	1	0.0125518	1	0.927154	0.107	0
eif3i	0.0660302	0.926931	0.353	0.172	1	4.32797589449599e-07	1.16336	0.628	0.293	0.0093441	0.0660302	1	0.926931	0.181	0
eef2b	0.000301213	0.923823	1	0.718	1	9.23935310501656e-18	1.06681	1	0.908	1.99477633537307e-13	0.000301213	1	0.923823	0.092	0
u2af1	0.000576706	1.62071	0.353	0.091	1	0.000141851	0.923762	0.535	0.264	1	0.000576706	1	0.923762	0.262	0
dhx16	0.169213	1.15564	0.176	0.083	1	0.00149424	0.920411	0.256	0.099	1	0.169213	1	0.920411	0.093	0
cct6a	0.0232275	0.920036	0.471	0.228	1	1.21413639787969e-08	0.982969	0.977	0.722	0.000262132	0.0232275	1	0.920036	0.243	0
adrm1	0.2238	1.31475	0.118	0.051	1	0.0010563	0.919556	0.372	0.175	1	0.2238	1	0.919556	0.067	0
selenon	0.313931	1.23156	0.059	0.022	1	0.0830709	0.91877	0.116	0.054	1	0.313931	1	0.91877	0.037	0
blmh	0.0168148	1.62634	0.235	0.075	1	0.000847252	0.918301	0.442	0.221	1	0.0168148	1	0.918301	0.16	0
api5	0.094759	0.915034	0.176	0.066	1	6.89006378942796e-08	1.32885	0.674	0.322	0.00148756	0.094759	1	0.915034	0.11	0
gadd45ga	1.28804938882013e-17	3.94085	0.588	0.059	2.78089863046266e-13	0.00325818	0.913901	0.395	0.219	1	0.00325818	1	0.913901	0.176	0
si:ch73-1a9.3	0.000994767	0.912422	0.882	0.564	1	2.3649795918917e-05	1.56805	0.512	0.247	0.510599	0.000994767	1	0.912422	0.265	0
mrps24	2.8181819576266e-05	2.38746	0.294	0.053	0.608445	0.0119612	0.911575	0.256	0.122	1	0.0119612	1	0.911575	0.134	0
dvl3a	0.0242003	2.0823	0.118	0.026	1	0.165932	0.911527	0.116	0.063	1	0.165932	1	0.911527	0.053	0
tbcc	2.59248180826345e-07	3.09903	0.176	0.014	0.00559717	0.0241735	0.909632	0.256	0.144	1	0.0241735	1	0.909632	0.112	0
thap11	0.128992	1.40212	0.059	0.014	1	0.311689	0.907081	0.093	0.057	1	0.311689	1	0.907081	0.036	0
ddx52	0.35815	1.29402	0.059	0.024	1	0.526773	0.903347	0.047	0.03	1	0.526773	1	0.903347	0.017	0
slc9a7	0.061	2.12323	0.059	0.01	1	0.135936	0.902568	0.093	0.044	1	0.135936	1	0.902568	0.049	0
zgc:174268	0.444857	0.90209	0.059	0.027	1	0.000465338	0.99269	0.279	0.104	1	0.444857	1	0.90209	0.032	0
lrrfip1a	0.0599936	0.901032	0.176	0.06	1	0.00712603	1.03377	0.163	0.06	1	0.0599936	1	0.901032	0.103	0
fermt2	0.199101	2.08731	0.059	0.017	1	0.372993	0.90049	0.047	0.024	1	0.372993	1	0.90049	0.023	0
tp53	0.0992607	1.22724	0.176	0.072	1	1.58672668089132e-05	0.900398	0.605	0.293	0.342574	0.0992607	1	0.900398	0.104	0
rps19bp1	0.0171844	1.28907	0.176	0.047	1	0.00254037	0.900216	0.372	0.177	1	0.0171844	1	0.900216	0.129	0
parvb	9.29077661270107e-10	3.25921	0.294	0.027	2.00587867068216e-05	0.770907	0.899902	0.023	0.017	1	0.770907	1	0.899902	0.006	0
tomm20a.1	0.392923	0.899296	0.059	0.025	1	0.390851	1.28181	0.023	0.01	1	0.392923	1	0.899296	0.013	0
timm13	0.515053	0.896735	0.059	0.031	1	4.86352980334112e-13	2.65542	0.395	0.081	1.05003608454135e-08	0.515053	1	0.896735	0.028	0
zbtb14	0.0157208	3.38409	0.059	0.007	1	0.758051	0.896176	0.023	0.017	1	0.758051	1	0.896176	0.006	0
dnajc17	0.130147	1.58168	0.059	0.014	1	0.828822	0.895177	0.023	0.019	1	0.828822	1	0.895177	0.004	0
nmt1a	0.197318	0.894911	0.118	0.048	1	0.0301734	1.17502	0.256	0.141	1	0.197318	1	0.894911	0.07	0
jagn1a	0.343533	0.89483	0.059	0.023	1	0.0146077	1.15932	0.419	0.283	1	0.343533	1	0.89483	0.036	0
zfpm1	0.0803775	1.20547	0.176	0.067	1	0.00760745	0.894535	0.233	0.104	1	0.0803775	1	0.894535	0.109	0
taf10	0.0813962	0.909327	0.176	0.065	1	0.0106894	0.892506	0.279	0.135	1	0.0813962	1	0.892506	0.111	0
cnot6b	0.53223	0.892079	0.059	0.032	1	0.00242217	1.49212	0.116	0.031	1	0.53223	1	0.892079	0.027	0
rbmx2	0.450805	0.890897	0.059	0.027	1	1.32271600539282e-09	2.52033	0.279	0.055	2.8557438556431e-05	0.450805	1	0.890897	0.032	0
rnf24	0.000708193	3.89131	0.059	0.003	1	0.525964	0.890547	0.023	0.012	1	0.525964	1	0.890547	0.011	0
psmb1	0.00301882	1.12545	0.529	0.199	1	2.71700549002631e-07	0.889945	0.907	0.605	0.00586601	0.00301882	1	0.889945	0.302	0
eef1da	0.00124485	0.962932	0.765	0.385	1	0.000309298	0.889907	0.674	0.424	1	0.00124485	1	0.889907	0.25	0
pfdn4	0.0829348	0.889671	0.294	0.141	1	7.92734261218662e-06	1.36477	0.558	0.281	0.171151	0.0829348	1	0.889671	0.153	0
psma8	0.0176897	0.88825	0.412	0.167	1	1.68051136986911e-06	1.25241	0.721	0.454	0.0362822	0.0176897	1	0.88825	0.245	0
nfyba	0.153112	1.29777	0.118	0.044	1	0.162557	0.887782	0.256	0.179	1	0.162557	1	0.887782	0.074	0
mns1	2.96965708759e-07	2.62982	0.176	0.014	0.00641149	0.0960628	0.887391	0.116	0.056	1	0.0960628	1	0.887391	0.06	0
tsg101a	0.0221792	1.26458	0.118	0.025	1	0.200582	0.887098	0.14	0.086	1	0.200582	1	0.887098	0.054	0
THEM6	0.0280376	2.36284	0.059	0.008	1	0.0365504	0.887015	0.256	0.142	1	0.0365504	1	0.887015	0.051	0
si:ch211-85n16.3	0.611892	0.886338	0.059	0.035	1	7.18836745285408e-05	2.08467	0.186	0.049	1	0.611892	1	0.886338	0.024	0
nop2	0.226128	0.885443	0.118	0.05	1	4.84299443584911e-07	1.6935	0.419	0.15	0.010456	0.226128	1	0.885443	0.068	0
soul5	0.660559	0.885413	0	0.011	1	0.00174103	3.16964	0.047	0.006	1	0.660559	1	0.885413	-0.011	0
psmb3	4.99631425470514e-05	1.51898	0.588	0.182	1	6.41574838088783e-06	0.884575	0.814	0.543	0.138516	4.99631425470514e-05	1	0.884575	0.271	0
dync1i2a	0.161426	0.884372	0.176	0.08	1	0.00192076	1.43616	0.163	0.052	1	0.161426	1	0.884372	0.096	0
cops5	0.0999207	0.931771	0.118	0.038	1	0.00554628	0.883587	0.372	0.209	1	0.0999207	1	0.883587	0.08	0
bcl7a	0.33623	1.18575	0.059	0.023	1	0.057148	0.883425	0.209	0.119	1	0.33623	1	0.883425	0.036	0
sf3b2	0.0013014	1.62505	0.353	0.105	1	0.000887887	0.883344	0.488	0.261	1	0.0013014	1	0.883344	0.227	0
mettl9	0.0494362	1.29254	0.118	0.031	1	0.0286564	0.883158	0.209	0.1	1	0.0494362	1	0.883158	0.087	0
idh2	0.0307772	0.88187	0.294	0.112	1	1.23620503429052e-06	1.07051	0.814	0.469	0.0266897	0.0307772	1	0.88187	0.182	0
rln1	0.161544	0.88061	0.118	0.044	1	6.25138993078765e-10	1.82156	0.465	0.135	1.34967508605705e-05	0.161544	1	0.88061	0.074	0
brd8	0.350189	0.877202	0.118	0.061	1	1.82399890193182e-05	1.37308	0.302	0.096	0.393801	0.350189	1	0.877202	0.057	0
rybpa	0.00194857	2.32171	0.118	0.016	1	0.829579	0.877049	0.047	0.04	1	0.829579	1	0.877049	0.007	0
aqr	0.0822585	1.54101	0.059	0.011	1	0.0315155	0.876617	0.07	0.02	1	0.0822585	1	0.876617	0.048	0
wdr89	6.78530116761648e-05	4.14228	0.059	0.002	1	0.188739	0.876051	0.047	0.018	1	0.188739	1	0.876051	0.029	0
stmn1a	9.63618465737837e-09	2.7659	0.294	0.031	0.000208045	0.159398	0.874572	0.047	0.017	1	0.159398	1	0.874572	0.03	0
psmc3	0.0051232	1.50955	0.235	0.061	1	2.13749021113183e-05	0.873523	0.558	0.27	0.461484	0.0051232	1	0.873523	0.174	0
gcsha	0.975927	0.873359	0.059	0.064	1	0.298151	0.897395	0.116	0.076	1	0.975927	1	0.873359	-0.005	0
nucks1a	0.00865512	0.872406	0.471	0.185	1	8.44133647430145e-10	1.63364	0.605	0.246	1.82248454480168e-05	0.00865512	1	0.872406	0.286	0
hspa14	0.381552	1.50266	0.059	0.025	1	0.0464546	0.871091	0.256	0.15	1	0.381552	1	0.871091	0.034	0
scnm1	1.83163313726409e-08	3.71119	0.176	0.011	0.00039545	0.0189504	0.870222	0.163	0.068	1	0.0189504	1	0.870222	0.095	0
prpf19	0.0878441	1.31212	0.118	0.036	1	0.00723348	0.869868	0.233	0.099	1	0.0878441	1	0.869868	0.082	0
pbrm1l	0.232664	1.17235	0.118	0.052	1	0.101864	0.869273	0.14	0.072	1	0.232664	1	0.869273	0.066	0
rassf1	0.034144	2.00479	0.176	0.055	1	9.96965816291434e-06	0.865665	0.744	0.357	0.215245	0.034144	1	0.865665	0.121	0
st6gal2b	0.248634	1.67032	0.059	0.019	1	0.996791	0.865056	0.023	0.024	1	0.996791	1	0.865056	-0.001	0
adra2a	0.196431	0.864769	0.118	0.049	1	0.00876382	1.47009	0.186	0.075	1	0.196431	1	0.864769	0.069	0
ctu1	0.677337	0.864634	0	0.01	1	0.0296634	1.42223	0.093	0.032	1	0.677337	1	0.864634	-0.01	0
prkcda	0.044644	2.16475	0.118	0.031	1	0.787041	0.864166	0.116	0.106	1	0.787041	1	0.864166	0.01	0
lig3	0.363713	0.864019	0.059	0.024	1	1.80269360017197e-07	1.96363	0.233	0.047	0.00389201	0.363713	1	0.864019	0.035	0
med25	0.282701	1.59456	0.059	0.02	1	0.151481	0.863628	0.093	0.045	1	0.282701	1	0.863628	0.039	0
si:ch211-271b14.1	0.311054	0.865157	0.118	0.058	1	0.421105	0.862073	0.093	0.062	1	0.421105	1	0.862073	0.031	0
ap4e1	0.0430723	2.53361	0.059	0.009	1	0.0686799	0.861514	0.07	0.024	1	0.0686799	1	0.861514	0.046	0
ikzf5	0.0264205	3.40898	0.059	0.008	1	0.162907	0.861183	0.116	0.064	1	0.162907	1	0.861183	0.051	0
rbm8a	0.106718	0.859632	0.353	0.194	1	1.6283022293421e-08	0.887503	0.907	0.691	0.00035155	0.106718	1	0.859632	0.159	0
ccnh	0.332616	1.28557	0.059	0.023	1	0.205648	0.857623	0.07	0.033	1	0.332616	1	0.857623	0.036	0
pdf	0.149394	2.13945	0.059	0.015	1	0.183955	0.857556	0.047	0.018	1	0.183955	1	0.857556	0.029	0
pa2g4b	0.0124128	1.06262	0.235	0.069	1	0.00151468	0.854086	0.465	0.243	1	0.0124128	1	0.854086	0.166	0
hmgn3	2.14895134702602e-06	1.951	0.412	0.077	0.0463959	0.034695	0.854023	0.233	0.115	1	0.034695	1	0.854023	0.118	0
fam204a	0.0139213	1.1347	0.176	0.044	1	0.382667	0.853226	0.07	0.042	1	0.382667	1	0.853226	0.028	0
si:ch73-109d9.2	0.310392	1.46065	0.059	0.022	1	0.328652	0.852847	0.093	0.058	1	0.328652	1	0.852847	0.035	0
ccdc90b	0.667471	0.869161	0.059	0.039	1	0.589872	0.852404	0.047	0.032	1	0.667471	1	0.852404	0.015	0
ift46	0.118616	0.852362	0.118	0.039	1	0.00153776	1.38611	0.302	0.133	1	0.118616	1	0.852362	0.079	0
cemip2	0.0581874	2.91634	0.059	0.01	1	0.925977	0.851014	0.023	0.026	1	0.925977	1	0.851014	-0.003	0
drap1	0.108406	0.962205	0.235	0.108	1	0.00227515	0.850146	0.628	0.428	1	0.108406	1	0.850146	0.127	0
exoc5	0.0595799	2.62931	0.059	0.01	1	0.889542	0.849718	0.023	0.02	1	0.889542	1	0.849718	0.003	0
gpn3	0.221531	1.92997	0.059	0.018	1	0.106213	0.847557	0.116	0.057	1	0.221531	1	0.847557	0.041	0
zgc:194224	0.209384	0.846975	0.059	0.017	1	0.0789148	2.95643	0.047	0.014	1	0.209384	1	0.846975	0.033	0
eif3ba	0.000316889	1.03882	0.529	0.16	1	4.3253694142705e-08	0.846739	0.953	0.728	0.000933847	0.000316889	1	0.846739	0.225	0
si:ch211-89o9.6	0.146925	2.23566	0.059	0.015	1	0.0714734	0.846274	0.116	0.051	1	0.146925	1	0.846274	0.044	0
zgc:92360	0.483378	0.845789	0.059	0.03	1	0.111298	1.66986	0.093	0.042	1	0.483378	1	0.845789	0.029	0
dll4	0.0285066	0.843349	0.706	0.54	1	8.1412609017468e-14	2.10362	0.837	0.411	1.75769822868713e-09	0.0285066	1	0.843349	0.166	0
kdm1a	0.136578	0.843153	0.235	0.116	1	8.66784820742548e-07	1.10132	0.698	0.371	0.0187139	0.136578	1	0.843153	0.119	0
tpt1	0.000281214	0.840858	1	0.81	1	5.53602445358885e-17	0.961298	1	0.905	1.19522767952983e-12	0.000281214	1	0.840858	0.095	0
si:dkey-89b17.4	0.339869	1.12856	0.059	0.023	1	0.235943	0.840817	0.07	0.035	1	0.339869	1	0.840817	0.035	0
zgc:92664	0.182346	0.840621	0.118	0.045	1	0.0395011	1.29556	0.163	0.077	1	0.182346	1	0.840621	0.073	0
tor4aa	0.677337	0.87589	0	0.01	1	0.808191	0.837671	0.023	0.018	1	0.808191	1	0.837671	-0.01	0
pex3	0.0227781	2.23322	0.118	0.026	1	0.160238	0.833923	0.116	0.063	1	0.160238	1	0.833923	0.053	0
actr5	0.00748755	3.94862	0.059	0.006	1	0.293357	0.829529	0.116	0.073	1	0.293357	1	0.829529	0.043	0
dhx15	0.284215	0.829185	0.118	0.055	1	0.0666799	0.968348	0.419	0.318	1	0.284215	1	0.829185	0.063	0
zgc:152830	0.654821	0.82873	0.059	0.038	1	0.349431	1.1312	0.023	0.009	1	0.654821	1	0.82873	0.014	0
si:dkey-250k15.7	0.00594055	1.93855	0.118	0.019	1	0.886816	0.828312	0.023	0.02	1	0.886816	1	0.828312	0.003	0
znf346	0.077848	0.864472	0.118	0.034	1	0.00365887	0.827503	0.535	0.324	1	0.077848	1	0.827503	0.084	0
prdx2	0.00736344	0.823174	0.765	0.514	1	9.13414024776923e-11	1.10922	0.977	0.669	1.97206087949338e-06	0.00736344	1	0.823174	0.251	0
timm10b	0.677337	0.822442	0	0.01	1	0.412598	1.10714	0.093	0.063	1	0.677337	1	0.822442	-0.01	0
gadd45gip1	0.230391	0.971108	0.118	0.051	1	0.0656818	0.821215	0.302	0.192	1	0.230391	1	0.821215	0.067	0
zbtb41	0.504978	0.820068	0.059	0.031	1	0.00747293	1.87442	0.07	0.015	1	0.504978	1	0.820068	0.028	0
rhot1a	0.491385	0.819842	0.059	0.03	1	0.0207885	0.961972	0.163	0.069	1	0.491385	1	0.819842	0.029	0
cfl1	0.001161	0.818124	0.941	0.653	1	4.90371486395682e-12	0.863524	0.977	0.905	1.05871203912828e-07	0.001161	1	0.818124	0.072	0
PRRC2B	0.387212	0.90727	0.059	0.025	1	0.0365174	0.817851	0.093	0.033	1	0.387212	1	0.817851	0.034	0
ubn2b	0.229186	1.17502	0.059	0.018	1	0.0757647	0.815681	0.116	0.053	1	0.229186	1	0.815681	0.041	0
msantd1	0.000170467	3.20053	0.118	0.011	1	0.844136	0.815506	0.047	0.041	1	0.844136	1	0.815506	0.006	0
tmeff1b	6.26518372744863e-05	4.91664	0.059	0.002	1	0.0382264	0.815372	0.093	0.033	1	0.0382264	1	0.815372	0.057	0
kat14	0.421974	0.8153	0.059	0.026	1	0.0294614	1.43312	0.093	0.032	1	0.421974	1	0.8153	0.033	0
prpf31	0.341698	0.815187	0.059	0.023	1	5.53733097319735e-07	1.79201	0.372	0.115	0.0119551	0.341698	1	0.815187	0.036	0
psma3	0.0256906	0.813876	0.471	0.222	1	1.82916858078056e-08	1.15584	0.884	0.561	0.000394917	0.0256906	1	0.813876	0.249	0
med11	0.00552163	1.61895	0.235	0.064	1	0.0272216	0.81387	0.279	0.154	1	0.0272216	1	0.81387	0.125	0
si:ch211-13k12.2	0.0087426	0.991714	0.294	0.093	1	0.367771	0.812837	0.163	0.124	1	0.367771	1	0.812837	0.039	0
caap1	0.611892	0.811969	0.059	0.035	1	0.00710562	2.87659	0.07	0.015	1	0.611892	1	0.811969	0.024	0
aldh16a1	2.31936033072281e-07	3.4047	0.118	0.006	0.0050075	0.403495	0.810157	0.047	0.025	1	0.403495	1	0.810157	0.022	0
taf12	0.134859	0.809275	0.235	0.114	1	1.49603601862857e-05	0.817945	0.791	0.478	0.322994	0.134859	1	0.809275	0.121	0
sgta	0.0605111	0.941404	0.235	0.093	1	0.0231204	0.808312	0.465	0.294	1	0.0605111	1	0.808312	0.142	0
pdia3	0.0732036	0.80507	0.529	0.292	1	6.69837459623073e-07	1.29468	0.814	0.561	0.0144618	0.0732036	1	0.80507	0.237	0
lsm6	0.126782	0.802705	0.294	0.156	1	2.42929155509054e-06	0.874681	0.767	0.4	0.0524484	0.126782	1	0.802705	0.138	0
itgb1b.1	0.681839	0.799818	0.059	0.04	1	0.00383373	1.34953	0.186	0.068	1	0.681839	1	0.799818	0.019	0
hibch	0.0419558	2.73434	0.059	0.009	1	0.51549	0.797749	0	0.01	1	0.51549	1	0.797749	-0.01	0
cdca4	0.706044	0.796722	0.059	0.041	1	3.04463099711269e-05	0.796506	0.488	0.206	0.657336	0.706044	1	0.796506	0.018	0
ehmt1b	0.269832	0.795432	0.176	0.095	1	0.0119813	0.923685	0.209	0.092	1	0.269832	1	0.795432	0.081	0
mzt2b	0.000265117	2.49935	0.176	0.026	1	0.703328	0.794701	0.093	0.081	1	0.703328	1	0.794701	0.012	0
mrpl41	0.420023	0.793358	0.059	0.026	1	7.29117776647201e-06	1.67232	0.279	0.082	0.157417	0.420023	1	0.793358	0.033	0
tuba8l2	0.0713668	1.16669	0.471	0.286	1	5.26540405379308e-06	0.792584	0.93	0.658	0.11368	0.0713668	1	0.792584	0.185	0
ezh2	1.472741494946e-20	4.23787	0.294	0.01	3.17964888758841e-16	0.00216451	0.791712	0.186	0.063	1	0.00216451	1	0.791712	0.123	0
hsf2	0.0568474	0.790667	0.294	0.125	1	0.00949672	1.24685	0.209	0.089	1	0.0568474	1	0.790667	0.12	0
hacd2	0.0288564	1.15073	0.294	0.112	1	5.10654166217276e-06	0.788682	0.698	0.324	0.11025	0.0288564	1	0.788682	0.182	0
eif2ak3	7.35713290710588e-05	3.05235	0.176	0.023	1	0.136325	0.786427	0.116	0.06	1	0.136325	1	0.786427	0.056	0
seh1l	0.000265117	2.70574	0.176	0.026	1	0.0768878	0.786385	0.14	0.069	1	0.0768878	1	0.786385	0.071	0
isoc1	0.097903	1.76781	0.118	0.039	1	0.600392	0.786117	0.07	0.052	1	0.600392	1	0.786117	0.018	0
nsmce2	0.341698	0.785289	0.059	0.023	1	0.519223	0.846358	0.047	0.029	1	0.519223	1	0.785289	0.018	0
smarca4a	1.13600958967372e-05	2.16143	0.353	0.067	0.245264	0.00428936	0.785283	0.465	0.281	1	0.00428936	1	0.785283	0.184	0
akr7a3	0.654821	0.784954	0.059	0.038	1	0.0274147	1.14692	0.093	0.031	1	0.654821	1	0.784954	0.021	0
znf740b	0.061	1.87296	0.059	0.01	1	0.29314	0.783237	0.093	0.055	1	0.29314	1	0.783237	0.038	0
si:dkeyp-38g8.5	0.000729626	3.44812	0.059	0.003	1	0.51549	0.782803	0	0.01	1	0.51549	1	0.782803	-0.01	0
hdac8.1	0.172635	2.20018	0.059	0.016	1	0.89584	0.781655	0.023	0.027	1	0.89584	1	0.781655	-0.004	0
npm1a	0.338362	0.78159	0.176	0.103	1	2.01694473258757e-05	1.22921	0.767	0.45	0.435458	0.338362	1	0.78159	0.073	0
dmd	0.284983	0.780345	0.118	0.056	1	0.000104147	2.18895	0.186	0.05	1	0.284983	1	0.780345	0.062	0
ccdc59	0.128992	0.780123	0.059	0.014	1	0.00760491	1.45921	0.116	0.036	1	0.128992	1	0.780123	0.045	0
si:dkey-56m19.5	0.00779191	3.64494	0.059	0.006	1	0.0622647	0.778172	0.116	0.05	1	0.0622647	1	0.778172	0.053	0
mbd1b	0.031816	0.887113	0.176	0.052	1	0.000630697	0.776827	0.326	0.131	1	0.031816	1	0.776827	0.124	0
vps36	0.00235823	2.41669	0.176	0.035	1	0.0153182	0.775747	0.163	0.064	1	0.0153182	1	0.775747	0.099	0
mrps30	0.60983	0.838858	0.059	0.035	1	0.0383628	0.7727	0.256	0.14	1	0.60983	1	0.7727	0.024	0
u2af2a	0.213332	0.772539	0.176	0.085	1	0.0194378	1.21667	0.302	0.162	1	0.213332	1	0.772539	0.091	0
hcfc1a	0.0112302	2.01121	0.176	0.044	1	0.0605554	0.771219	0.256	0.153	1	0.0605554	1	0.771219	0.103	0
cnp	0.0118484	0.771179	0.353	0.122	1	9.88025349922595e-05	1.70475	0.349	0.139	1	0.0118484	1	0.771179	0.21	0
caprin1b	0.286067	0.933184	0.235	0.141	1	0.000538824	0.771025	0.674	0.463	1	0.286067	1	0.771025	0.094	0
puf60b	0.675689	0.770097	0.059	0.039	1	0.000344728	1.68609	0.256	0.096	1	0.675689	1	0.770097	0.02	0
vash2	0.000729626	3.7128	0.059	0.003	1	0.0222049	0.77002	0.07	0.019	1	0.0222049	1	0.77002	0.051	0
patz1	0.260354	0.769363	0.118	0.053	1	0.00525047	1.05201	0.233	0.098	1	0.260354	1	0.769363	0.065	0
nyap2b	0.104817	1.55875	0.059	0.013	1	0.251869	0.769311	0.023	0.007	1	0.251869	1	0.769311	0.016	0
eif3d	0.00154223	1.15044	0.529	0.193	1	0.000267055	0.769234	0.814	0.567	1	0.00154223	1	0.769234	0.247	0
mpped2	0.604603	0.768855	0.118	0.083	1	6.04555318361303e-13	2.67055	0.419	0.091	1.30523493234205e-08	0.604603	1	0.768855	0.035	0
naa40.1	4.80779904477019e-09	3.34446	0.176	0.01	0.0001038	0.458021	0.768404	0.07	0.046	1	0.458021	1	0.768404	0.024	0
psmb6	0.0271501	0.766803	0.529	0.258	1	7.93032144994262e-07	0.974916	0.884	0.578	0.0171216	0.0271501	1	0.766803	0.271	0
thop1	0.00290953	2.07069	0.118	0.017	1	0.00239193	0.766552	0.395	0.203	1	0.00290953	1	0.766552	0.101	0
lin54	0.0272187	2.87324	0.059	0.008	1	0.122973	0.766389	0.116	0.059	1	0.122973	1	0.766389	0.051	0
hnrnpaba	0.0505398	0.770296	0.647	0.391	1	5.05747191686003e-08	0.764945	1	0.842	0.00109191	0.0505398	1	0.764945	0.158	0
AL954741.2	0.154427	0.843468	0.059	0.015	1	0.159398	0.764718	0.047	0.017	1	0.159398	1	0.764718	0.03	0
polr2d	0.0631485	0.886113	0.235	0.092	1	0.0166894	0.764388	0.395	0.224	1	0.0631485	1	0.764388	0.143	0
lsm12a	0.446835	0.763902	0.059	0.027	1	2.47983310013376e-05	1.14364	0.442	0.187	0.535396	0.446835	1	0.763902	0.032	0
commd2	0.47132	0.762456	0.059	0.028	1	0.039526	1.51405	0.093	0.033	1	0.47132	1	0.762456	0.031	0
dcun1d1	0.605716	0.762324	0.059	0.035	1	0.0781673	0.851754	0.233	0.136	1	0.605716	1	0.762324	0.024	0
brms1	0.22567	1.25875	0.118	0.051	1	0.126201	0.761737	0.116	0.058	1	0.22567	1	0.761737	0.058	0
rictorb	0.021212	1.86854	0.118	0.025	1	0.729478	0.761686	0.023	0.016	1	0.729478	1	0.761686	0.007	0
gpatch8	0.0379122	0.760733	0.353	0.155	1	0.038442	0.872511	0.279	0.16	1	0.038442	1	0.760733	0.119	0
ptbp2b	0.0430723	2.24005	0.059	0.009	1	0.144208	0.76026	0.116	0.06	1	0.144208	1	0.76026	0.05	0
id1	0.0197631	0.757967	0.294	0.106	1	0.00448341	1.71609	0.558	0.404	1	0.0197631	1	0.757967	0.154	0
mob2a	2.11210518645763e-07	3.68908	0.176	0.014	0.00456003	0.0502246	0.75735	0.163	0.077	1	0.0502246	1	0.75735	0.086	0
gemin2	0.546499	0.755658	0.059	0.032	1	0.0747244	1.40521	0.07	0.025	1	0.546499	1	0.755658	0.027	0
mak16	0.431153	1.38998	0.059	0.027	1	0.081495	0.755045	0.372	0.265	1	0.431153	1	0.755045	0.032	0
cmss1	0.266067	2.68103	0.059	0.02	1	0.239798	0.75428	0.093	0.051	1	0.266067	1	0.75428	0.039	0
ccdc58	0.028455	2.29515	0.059	0.008	1	0.331534	0.753713	0.093	0.057	1	0.331534	1	0.753713	0.036	0
eif4h	0.0757007	0.753037	0.235	0.094	1	0.0103217	0.908391	0.535	0.34	1	0.0757007	1	0.753037	0.141	0
rbm4.3	0.0282398	1.04476	0.353	0.145	1	5.62569671068156e-05	0.752334	0.93	0.629	1	0.0282398	1	0.752334	0.208	0
si:dkey-20i20.9	6.26518372744863e-05	5.85522	0.059	0.002	1	0.692525	0.751692	0.023	0.015	1	0.692525	1	0.751692	0.008	0
txndc12	0.363713	1.13209	0.059	0.024	1	0.140105	0.751411	0.186	0.112	1	0.363713	1	0.751411	0.035	0
tle3b	0.0841272	0.749121	0.118	0.035	1	0.135609	1.16199	0.093	0.045	1	0.135609	1	0.749121	0.048	0
rpl4	0.0178623	0.748551	0.941	0.684	1	5.13171418570484e-08	0.754419	0.977	0.786	0.00110794	0.0178623	1	0.748551	0.191	0
metap1d	0.0414068	2.84658	0.059	0.009	1	0.869383	0.748135	0.023	0.02	1	0.869383	1	0.748135	0.003	0
cbx1a	0.302301	0.747289	0.118	0.056	1	0.0131421	1.81176	0.163	0.065	1	0.302301	1	0.747289	0.062	0
depdc5	0.105838	1.94281	0.059	0.013	1	0.338158	0.74713	0.047	0.024	1	0.338158	1	0.74713	0.023	0
psmb5	0.0180327	1.70807	0.176	0.048	1	0.0246719	0.747047	0.512	0.357	1	0.0246719	1	0.747047	0.128	0
acadl	0.292793	0.747028	0.176	0.097	1	4.87693079265158e-05	1.13709	0.512	0.25	1	0.292793	1	0.747028	0.079	0
tanc2a	0.523186	0.746985	0.059	0.031	1	0.951085	1.00908	0.047	0.045	1	0.951085	1	0.746985	0.002	0
gmps	0.16709	0.74568	0.118	0.044	1	0.00155148	1.05753	0.349	0.16	1	0.16709	1	0.74568	0.074	0
si:dkey-31c13.1	0.00310368	2.344	0.059	0.005	1	0.042938	0.74567	0.093	0.033	1	0.042938	1	0.74567	0.054	0
ttc33	0.219889	0.745158	0.118	0.049	1	0.565229	1.30219	0.023	0.013	1	0.565229	1	0.745158	0.01	0
bag6	0.0436698	2.16435	0.118	0.031	1	0.0287749	0.745156	0.209	0.098	1	0.0436698	1	0.745156	0.087	0
denr	0.321595	0.744774	0.176	0.103	1	7.0331198977113e-05	1.03442	0.605	0.338	1	0.321595	1	0.744774	0.073	0
arhgdig	0.022292	0.995471	0.235	0.076	1	0.299475	0.744307	0.023	0.008	1	0.299475	1	0.744307	0.015	0
mettl7a	0.218138	0.744168	0.176	0.086	1	0.154099	1.89119	0.023	0.006	1	0.218138	1	0.744168	0.017	0
rab42a	0.418077	0.942566	0.059	0.026	1	0.791719	0.742665	0.023	0.031	1	0.791719	1	0.742665	-0.008	0
pitrm1	0.0030307	3.41263	0.059	0.005	1	0.212916	0.74187	0.07	0.033	1	0.212916	1	0.74187	0.037	0
mrps18b	0.452798	0.740689	0.059	0.027	1	0.00502317	1.05532	0.256	0.117	1	0.452798	1	0.740689	0.032	0
smarcb1b	0.258339	0.739656	0.059	0.019	1	0.0020257	1.30745	0.209	0.077	1	0.258339	1	0.739656	0.04	0
vma21	0.247674	0.739605	0.176	0.09	1	0.000703765	1.01085	0.558	0.317	1	0.247674	1	0.739605	0.086	0
si:dkey-172j4.3	0.371213	0.738855	0.059	0.024	1	0.868753	1.61509	0.047	0.042	1	0.868753	1	0.738855	0.005	0
exoc3l2b	0.83693	0.736912	0.059	0.049	1	0.341361	1.03085	0.047	0.024	1	0.83693	1	0.736912	0.01	0
vbp1	0.0165575	1.19622	0.235	0.074	1	0.00486089	0.733668	0.209	0.08	1	0.0165575	1	0.733668	0.129	0
fabp3	0.00185314	0.731753	0.412	0.131	1	0.0117763	1.65468	0.093	0.027	1	0.0117763	1	0.731753	0.066	0
sdhda	0.230739	1.21895	0.059	0.018	1	0.46648	0.730323	0	0.012	1	0.46648	1	0.730323	-0.012	0
rbfa	0.000382176	2.78805	0.118	0.013	1	0.305134	0.729219	0.047	0.022	1	0.305134	1	0.729219	0.025	0
glmna	0.338046	1.28872	0.059	0.023	1	0.696685	0.728272	0.047	0.035	1	0.696685	1	0.728272	0.012	0
ssb	0.269612	0.824052	0.118	0.053	1	0.000917751	0.726375	0.465	0.233	1	0.269612	1	0.726375	0.065	0
mrpl13	0.357208	0.726322	0.118	0.061	1	0.000398652	2.49159	0.116	0.025	1	0.357208	1	0.726322	0.057	0
lrrtm2	0.154427	0.72526	0.059	0.015	1	0.13503	1.0057	0.07	0.029	1	0.154427	1	0.72526	0.041	0
eif4bb	0.142743	0.724736	0.176	0.075	1	1.94442527479356e-07	1.01404	0.744	0.388	0.00419801	0.142743	1	0.724736	0.101	0
tmem222a	0.329027	1.29888	0.059	0.023	1	0.00981964	0.724298	0.442	0.266	1	0.329027	1	0.724298	0.036	0
sumo3a	0.00750217	0.984592	0.471	0.184	1	5.47140959361471e-06	0.724252	0.884	0.635	0.118128	0.00750217	1	0.724252	0.249	0
cnot9	0.650702	0.722638	0.059	0.038	1	4.300375197672e-05	1.12141	0.488	0.219	0.928451	0.650702	1	0.722638	0.021	0
pdia6	0.0719647	0.722552	0.235	0.093	1	5.01194861164431e-06	1.41006	0.791	0.506	0.108208	0.0719647	1	0.722552	0.142	0
ankrd10a	0.583653	0.722466	0.059	0.034	1	0.00357978	1.17717	0.233	0.095	1	0.583653	1	0.722466	0.025	0
soga1	0.0640508	0.722167	0.294	0.133	1	1.61670648529077e-06	1.91404	0.395	0.144	0.0349047	0.0640508	1	0.722167	0.161	0
psmd6	0.327043	0.724848	0.118	0.059	1	0.0595389	0.720817	0.419	0.312	1	0.327043	1	0.720817	0.059	0
tcp1	0.0439744	0.842394	0.353	0.158	1	0.000474504	0.720637	0.907	0.678	1	0.0439744	1	0.720637	0.195	0
rlim	0.34358	2.05889	0.059	0.024	1	0.0416559	0.720586	0.233	0.126	1	0.34358	1	0.720586	0.035	0
sox9b	0.000667073	5.09227	0.059	0.003	1	0.616205	0.719708	0.023	0.014	1	0.616205	1	0.719708	0.009	0
naa25	0.146925	2.5764	0.059	0.015	1	0.0493682	0.719427	0.163	0.078	1	0.146925	1	0.719427	0.044	0
hoxc3a	0.0650066	0.988864	0.176	0.061	1	0.179459	0.719236	0.14	0.082	1	0.179459	1	0.719236	0.058	0
anp32b	0.0468671	0.978414	0.235	0.088	1	0.0220191	0.718648	0.326	0.185	1	0.0468671	1	0.718648	0.141	0
pdzd11	0.277622	1.12275	0.118	0.056	1	0.00181958	0.718028	0.488	0.26	1	0.277622	1	0.718028	0.062	0
ola1	4.93157889998676e-05	1.44933	0.706	0.241	1	0.000250793	0.71706	0.744	0.474	1	0.000250793	1	0.71706	0.27	0
psmd4a	0.313269	0.910776	0.118	0.058	1	0.00091477	0.71702	0.651	0.379	1	0.313269	1	0.71702	0.06	0
eci1	0.000443797	1.79995	0.294	0.067	1	0.0741186	0.715532	0.209	0.12	1	0.0741186	1	0.715532	0.089	0
pfkfb4b	0.302872	0.715232	0.118	0.057	1	6.01616734092479e-09	1.62395	0.488	0.157	0.000129889	0.302872	1	0.715232	0.061	0
si:ch73-46j18.5	0.0142967	1.05534	0.235	0.069	1	0.325714	0.715052	0.116	0.076	1	0.325714	1	0.715052	0.04	0
ip6k2a	0.000934344	1.47901	0.353	0.1	1	8.05140874701317e-05	0.715003	0.628	0.303	1	0.000934344	1	0.715003	0.253	0
snrpd3l	0.0494134	0.71497	0.235	0.085	1	5.15591973517779e-05	1.09909	0.605	0.338	1	0.0494134	1	0.71497	0.15	0
acsl1a	0.325464	1.63572	0.059	0.023	1	0.923702	0.714723	0.047	0.044	1	0.923702	1	0.714723	0.003	0
glb1l	0.193393	2.25027	0.059	0.017	1	0.892269	0.712816	0.023	0.02	1	0.892269	1	0.712816	0.003	0
map9	0.0666803	1.17287	0.118	0.033	1	0.237874	0.712502	0.163	0.108	1	0.237874	1	0.712502	0.055	0
setdb1a	0.179819	0.711612	0.118	0.045	1	0.939848	1.14556	0.047	0.046	1	0.939848	1	0.711612	0.001	0
nup210	0.194808	2.14034	0.059	0.017	1	0.0703689	0.710893	0.163	0.082	1	0.194808	1	0.710893	0.042	0
kin	0.313931	0.824163	0.059	0.022	1	0.129508	0.710225	0.186	0.113	1	0.313931	1	0.710225	0.037	0
efcab11	0.373103	0.707693	0.059	0.024	1	0.717989	1.25469	0.023	0.016	1	0.717989	1	0.707693	0.007	0
nploc4	5.97656466816274e-07	5.98495	0.059	0.001	0.0129034	0.578239	0.706233	0.023	0.013	1	0.578239	1	0.706233	0.01	0
ptbp1b	0.050899	0.705122	0.235	0.088	1	6.78221285196502e-06	1.00102	0.674	0.364	0.146428	0.050899	1	0.705122	0.147	0
styx	0.406511	1.50294	0.059	0.026	1	0.186107	0.705109	0.14	0.079	1	0.406511	1	0.705109	0.033	0
manbal	0.230739	1.15986	0.059	0.018	1	0.10495	0.70402	0.163	0.09	1	0.230739	1	0.70402	0.041	0
hnrnpl2	5.07096653135498e-05	1.82608	0.294	0.053	1	0.0020515	0.703405	0.581	0.354	1	0.0020515	1	0.703405	0.227	0
mindy2	0.0141542	1.62421	0.118	0.023	1	0.532937	0.702911	0.07	0.05	1	0.532937	1	0.702911	0.02	0
cnot2	0.0278612	0.793994	0.176	0.051	1	0.27575	0.700875	0.186	0.129	1	0.27575	1	0.700875	0.057	0
maco1a	0.589821	0.697408	0.059	0.034	1	0.505378	2.68066	0.047	0.029	1	0.589821	1	0.697408	0.018	0
gabpb2b	0.644741	0.697088	0	0.013	1	0.486789	1.04015	0.023	0.011	1	0.644741	1	0.697088	-0.013	0
CT956002.2	0.0487262	1.47123	0.118	0.031	1	0.788999	0.69692	0.047	0.038	1	0.788999	1	0.69692	0.009	0
gle1	0.497437	0.724995	0.059	0.03	1	0.189675	0.696554	0.14	0.082	1	0.497437	1	0.696554	0.029	0
kat8	0.0966785	1.07969	0.118	0.036	1	0.0535028	0.696425	0.279	0.166	1	0.0966785	1	0.696425	0.082	0
kat7b	0.258339	1.53813	0.059	0.019	1	0.0885433	0.69474	0.233	0.139	1	0.258339	1	0.69474	0.04	0
nfyal	0.677337	0.693423	0	0.01	1	5.97456797248178e-05	2.60791	0.093	0.014	1	0.677337	1	0.693423	-0.01	0
nup50	0.186838	1.02457	0.118	0.047	1	0.00193356	0.692653	0.674	0.438	1	0.186838	1	0.692653	0.071	0
cherp	0.0162642	3.0939	0.059	0.007	1	0.0178956	0.691911	0.116	0.039	1	0.0178956	1	0.691911	0.052	0
becn1	0.179431	0.991856	0.059	0.016	1	0.755112	0.691293	0.047	0.038	1	0.755112	1	0.691293	0.009	0
tada2b	0.105838	0.953739	0.059	0.013	1	0.59465	0.690907	0.047	0.032	1	0.59465	1	0.690907	0.015	0
h3f3c	0.00115101	0.938524	0.647	0.25	1	7.75222029219201e-06	0.689784	0.953	0.755	0.16737	0.00115101	1	0.689784	0.198	0
tmem141	0.656885	0.689318	0.059	0.038	1	0.451768	0.736145	0	0.013	1	0.656885	1	0.689318	-0.013	0
dnajc6	0.420023	0.744902	0.059	0.026	1	0.48195	0.687677	0	0.011	1	0.48195	1	0.687677	-0.011	0
cct7	0.0414374	0.687006	0.294	0.116	1	1.00306530222653e-06	0.986581	0.884	0.626	0.0216562	0.0414374	1	0.687006	0.178	0
e2f4	0.232299	1.11168	0.059	0.018	1	0.864222	0.68692	0.047	0.042	1	0.864222	1	0.68692	0.005	0
dapk1	0.308633	0.860249	0.059	0.022	1	0.802881	0.685954	0.093	0.106	1	0.802881	1	0.685954	-0.013	0
slc25a5	0.000175979	0.685317	1	0.973	1	1.08911835936806e-18	1.05736	1	0.953	2.35140653787565e-14	0.000175979	1	0.685317	0.027	0
arid3b	0.00283448	2.32462	0.118	0.017	1	0.0318677	0.683785	0.302	0.172	1	0.0318677	1	0.683785	0.101	0
zgc:162945	0.0157208	3.58681	0.059	0.007	1	0.978824	0.683681	0.023	0.024	1	0.978824	1	0.683681	-0.001	0
mmab	0.675689	0.68237	0.059	0.039	1	0.19491	1.64549	0.047	0.019	1	0.675689	1	0.68237	0.02	0
si:zfos-1192g2.3	0.0959286	0.682306	0.235	0.1	1	0.0483987	0.854613	0.209	0.11	1	0.0959286	1	0.682306	0.099	0
sap18	0.0631045	0.682119	0.294	0.126	1	2.59944062574007e-08	1.33161	0.698	0.343	0.000561219	0.0631045	1	0.682119	0.168	0
gorab	0.000126885	2.13163	0.176	0.024	1	0.138093	0.6819	0.116	0.058	1	0.138093	1	0.6819	0.058	0
memo1	0.452798	0.702535	0.059	0.027	1	0.0891502	0.681494	0.163	0.084	1	0.452798	1	0.681494	0.032	0
eif4a1b	0.000462606	1.21073	0.647	0.248	1	2.12733153806247e-06	0.68133	0.907	0.661	0.0459291	0.000462606	1	0.68133	0.246	0
znf576.2	0.0169369	1.50635	0.235	0.077	1	0.0552361	0.681268	0.326	0.217	1	0.0552361	1	0.681268	0.109	0
srsf2b	0.423931	0.680858	0.059	0.026	1	0.0691835	0.912411	0.186	0.099	1	0.423931	1	0.680858	0.033	0
hspa8	0.00127848	0.690162	1	0.861	1	1.68023487705151e-14	0.680546	1	0.98	3.62762709955421e-10	0.00127848	1	0.680546	0.02	0
stxbp1a	0.0409047	0.680479	0.235	0.083	1	0.00368632	0.889024	0.395	0.207	1	0.0409047	1	0.680479	0.152	0
mocs2	0.144487	2.35453	0.059	0.015	1	0.939734	0.679843	0.023	0.025	1	0.939734	1	0.679843	-0.002	0
phax	0.46932	0.679538	0.059	0.028	1	5.59930469742972e-05	1.6442	0.279	0.095	1	0.46932	1	0.679538	0.031	0
her15.1	1.72173235959381e-06	3.37329	0.294	0.045	0.0371722	0.175802	0.678943	0.047	0.018	1	0.175802	1	0.678943	0.029	0
ctnnal1	0.0617205	1.569	0.059	0.01	1	0.344584	0.677748	0.047	0.024	1	0.344584	1	0.677748	0.023	0
zgc:158564	0.000108959	1.22204	0.529	0.151	1	0.0147416	0.677249	0.558	0.424	1	0.0147416	1	0.677249	0.134	0
tsc1b	0.00779191	3.8363	0.059	0.006	1	0.568108	0.676856	0.023	0.013	1	0.568108	1	0.676856	0.01	0
arl8	0.00453314	1.77112	0.118	0.018	1	0.302114	0.676265	0.14	0.094	1	0.302114	1	0.676265	0.046	0
ndufa10	0.161065	1.05894	0.176	0.081	1	0.00327353	0.676217	0.395	0.192	1	0.161065	1	0.676217	0.095	0
epha3	1.91499690891717e-15	4.7265	0.176	0.005	4.13447832635216e-11	0.498256	0.673812	0	0.011	1	0.498256	1	0.673812	-0.011	0
snrpa1	0.360859	0.671176	0.118	0.06	1	0.000193458	0.854059	0.465	0.218	1	0.360859	1	0.671176	0.058	0
usp48	0.00987964	2.16707	0.118	0.022	1	0.360924	0.669701	0.023	0.057	1	0.360924	1	0.669701	-0.034	0
nom1	0.305134	1.43157	0.059	0.022	1	0.531698	0.669428	0.023	0.012	1	0.531698	1	0.669428	0.011	0
ext2	0.17533	1.82637	0.059	0.016	1	0.182762	0.669101	0.093	0.047	1	0.182762	1	0.669101	0.043	0
ppil1	0.214566	0.668629	0.176	0.086	1	6.77526443432067e-06	1.11894	0.558	0.244	0.146278	0.214566	1	0.668629	0.09	0
elovl6	0.279319	1.14283	0.059	0.02	1	0.455225	0.667577	0.279	0.237	1	0.455225	1	0.667577	0.039	0
ube2b	0.182204	0.667123	0.059	0.016	1	0.611848	1.27696	0.023	0.014	1	0.611848	1	0.667123	0.009	0
rpz4	0.237026	0.666847	0.059	0.018	1	0.0831194	1.91954	0.047	0.014	1	0.237026	1	0.666847	0.033	0
mrps34	0.0944059	0.664941	0.118	0.036	1	0.0748399	0.859265	0.163	0.084	1	0.0944059	1	0.664941	0.079	0
lsm8	0.284009	0.664243	0.294	0.185	1	5.32797743204532e-06	0.699445	0.884	0.535	0.115031	0.284009	1	0.664243	0.109	0
tecrb	0.436996	1.40936	0.059	0.027	1	0.660895	0.662389	0.163	0.144	1	0.660895	1	0.662389	0.019	0
si:zfos-943e10.1	0.444857	0.659285	0.059	0.027	1	0.202881	0.753882	0.093	0.05	1	0.444857	1	0.659285	0.032	0
rspry1	0.0557286	1.32131	0.118	0.032	1	0.00686856	0.658981	0.372	0.198	1	0.0557286	1	0.658981	0.086	0
slc25a46	0.12113	2.44726	0.059	0.014	1	0.0223906	0.658157	0.186	0.082	1	0.12113	1	0.658157	0.045	0
smarcd1	0.068333	0.656439	0.235	0.092	1	6.47610631589685e-09	1.25776	0.814	0.422	0.000139819	0.068333	1	0.656439	0.143	0
zgc:194989	1.70749905672264e-06	3.26749	0.118	0.007	0.0368649	0.0826994	0.65565	0.07	0.025	1	0.0826994	1	0.65565	0.045	0
tmsb4x	1.20745107900297e-06	1.16738	1	0.795	0.0260689	0.000148324	0.655383	0.977	0.871	1	0.000148324	1	0.655383	0.106	0
fam219b	0.135985	0.654244	0.118	0.041	1	0.00143267	0.959455	0.209	0.073	1	0.135985	1	0.654244	0.077	0
cdc5l	0.144898	0.654076	0.118	0.042	1	0.00803425	1.65911	0.186	0.077	1	0.144898	1	0.654076	0.076	0
sox13	0.00295928	3.47549	0.059	0.005	1	0.234893	0.653419	0.047	0.02	1	0.234893	1	0.653419	0.027	0
ap1ar	0.142629	1.0862	0.176	0.08	1	0.0135652	0.652918	0.442	0.264	1	0.142629	1	0.652918	0.096	0
gfer	0.635623	0.65288	0.059	0.036	1	0.141235	1.0561	0.093	0.044	1	0.635623	1	0.65288	0.023	0
zgc:153293	0.139089	1.17642	0.118	0.042	1	0.159585	0.652663	0.093	0.045	1	0.159585	1	0.652663	0.048	0
UTP14C	0.47132	0.841288	0.059	0.028	1	0.108668	0.652263	0.14	0.07	1	0.47132	1	0.652263	0.031	0
dbn1	0.255075	1.63129	0.059	0.019	1	0.907291	0.652052	0.023	0.02	1	0.907291	1	0.652052	0.003	0
mrpl34	0.46335	1.22859	0.059	0.028	1	0.594674	0.650862	0.14	0.116	1	0.594674	1	0.650862	0.024	0
stag1b	0.0796702	2.33981	0.059	0.011	1	0.830221	0.650345	0.023	0.019	1	0.830221	1	0.650345	0.004	0
mrpl20	0.159969	0.650137	0.176	0.076	1	1.83930493797522e-08	1.80798	0.605	0.233	0.000397106	0.159969	1	0.650137	0.1	0
pycard	0.0414068	3.25728	0.059	0.009	1	0.655745	0.649652	0.023	0.015	1	0.655745	1	0.649652	0.008	0
psma5	0.0905664	0.649542	0.353	0.175	1	8.37121579667011e-17	1.82257	0.86	0.304	1.80734549050108e-12	0.0905664	1	0.649542	0.178	0
psmb4	1.75710880997239e-06	1.5441	0.706	0.197	0.037936	0.000231422	0.647655	0.767	0.564	1	0.000231422	1	0.647655	0.203	0
dpm2	0.166807	0.941908	0.235	0.125	1	0.308009	0.647313	0.395	0.307	1	0.308009	1	0.647313	0.088	0
ippk	0.671575	0.677012	0.059	0.039	1	0.00109924	0.646979	0.256	0.094	1	0.671575	1	0.646979	0.02	0
si:ch211-288g17.3	0.218468	0.646251	0.235	0.128	1	4.57345219631751e-07	1.26037	0.512	0.199	0.00987408	0.218468	1	0.646251	0.107	0
stk3	0.00998335	2.51543	0.118	0.022	1	0.265452	0.645019	0.163	0.107	1	0.265452	1	0.645019	0.056	0
znf503	0.55101	1.11206	0.059	0.033	1	0.0127758	0.643324	0.395	0.232	1	0.55101	1	0.643324	0.026	0
pitx1	0.0788223	1.95405	0.059	0.011	1	0.845643	0.641904	0.023	0.019	1	0.845643	1	0.641904	0.004	0
rcl1	0.0779817	2.54119	0.059	0.011	1	0.160173	0.640658	0.14	0.077	1	0.160173	1	0.640658	0.048	0
comta	0.410345	1.336	0.059	0.026	1	0.0457141	0.639763	0.233	0.123	1	0.410345	1	0.639763	0.033	0
bysl	8.58276455032704e-08	2.62386	0.294	0.035	0.00185302	0.000360297	0.639321	0.651	0.391	1	0.000360297	1	0.639321	0.259	0
mob1a	0.129016	0.998577	0.118	0.041	1	0.0158931	0.638898	0.442	0.272	1	0.129016	1	0.638898	0.077	0
mrpl30	0.377274	0.638854	0.118	0.062	1	0.159394	0.899426	0.14	0.079	1	0.377274	1	0.638854	0.056	0
psmd8	7.36527690909491e-05	1.88096	0.353	0.078	1	3.7712759459685e-05	0.638081	0.837	0.542	0.814218	7.36527690909491e-05	1	0.638081	0.275	0
fam207a	0.260306	0.636684	0.118	0.052	1	0.664714	1.48736	0.023	0.037	1	0.664714	1	0.636684	-0.014	0
ubl3b	0.108477	1.3113	0.118	0.039	1	0.125941	0.636157	0.209	0.127	1	0.125941	1	0.636157	0.079	0
id2b	0.347222	0.634721	0.059	0.023	1	0.289966	0.713505	0.047	0.022	1	0.347222	1	0.634721	0.025	0
ykt6	0.178056	1.76307	0.059	0.016	1	0.219466	0.633448	0.093	0.05	1	0.219466	1	0.633448	0.043	0
twistnb	0.0458367	0.725988	0.118	0.03	1	0.0624621	0.631492	0.256	0.148	1	0.0624621	1	0.631492	0.088	0
isy1	0.583653	0.630298	0.059	0.034	1	0.0413255	1.46953	0.093	0.034	1	0.583653	1	0.630298	0.025	0
nckap5l	4.12539604905024e-06	2.56147	0.176	0.017	0.0890673	0.918385	0.629597	0.023	0.021	1	0.918385	1	0.629597	0.002	0
crls1	0.0779817	2.47442	0.059	0.011	1	0.521304	0.628189	0.07	0.047	1	0.521304	1	0.628189	0.023	0
wdr43	0.809237	0.626806	0.059	0.047	1	0.00263687	0.871509	0.488	0.294	1	0.809237	1	0.626806	0.012	0
zpr1	0.275965	1.68768	0.059	0.02	1	0.159636	0.62673	0.14	0.077	1	0.275965	1	0.62673	0.039	0
si:dkey-234h16.7	0.381552	1.55004	0.059	0.025	1	0.311957	0.626603	0.14	0.095	1	0.381552	1	0.626603	0.034	0
znf609a	0.215228	0.684166	0.118	0.049	1	0.82095	0.6254	0.047	0.055	1	0.82095	1	0.6254	-0.008	0
ran	0.000138807	1.33144	0.882	0.459	1	5.57471203068018e-06	0.625031	0.977	0.826	0.120358	0.000138807	1	0.625031	0.151	0
SRBD1	0.601614	1.06905	0.059	0.035	1	0.786072	0.62277	0.047	0.038	1	0.786072	1	0.62277	0.009	0
raf1a	0.0276255	2.77458	0.059	0.008	1	0.457375	0.622359	0.047	0.027	1	0.457375	1	0.622359	0.02	0
polr2c	9.74956518500197e-07	2.909	0.294	0.042	0.0210493	0.00633266	0.62075	0.349	0.174	1	0.00633266	1	0.62075	0.175	0
exoc7	0.117278	1.37559	0.118	0.04	1	0.17681	0.619641	0.163	0.097	1	0.17681	1	0.619641	0.066	0
znf574	0.660559	0.618744	0	0.011	1	0.0434529	1.63428	0.093	0.034	1	0.660559	1	0.618744	-0.011	0
anapc13	0.244595	0.618254	0.176	0.09	1	1.92713784728842e-08	1.63679	0.326	0.077	0.000416069	0.244595	1	0.618254	0.086	0
map7d2a	0.00108319	3.20437	0.118	0.015	1	0.731086	0.61751	0.093	0.079	1	0.731086	1	0.61751	0.014	0
paip1	0.289548	0.992931	0.059	0.02	1	0.211909	0.614534	0.14	0.084	1	0.289548	1	0.614534	0.039	0
ppm1g	0.0532177	1.12339	0.176	0.059	1	0.0326782	0.614336	0.372	0.235	1	0.0532177	1	0.614336	0.117	0
rin2	0.0487262	1.51242	0.118	0.031	1	0.43654	0.613441	0.023	0.011	1	0.43654	1	0.613441	0.012	0
ewsr1b	0.158155	0.857421	0.235	0.118	1	5.92905163123196e-05	0.612625	0.605	0.294	1	0.158155	1	0.612625	0.117	0
mpp2b	6.26518372744863e-05	5.0987	0.059	0.002	1	0.498256	0.612582	0	0.011	1	0.498256	1	0.612582	-0.011	0
cul2	0.521147	0.612462	0.059	0.031	1	0.498577	0.773149	0.116	0.087	1	0.521147	1	0.612462	0.028	0
rbbp4	0.0602798	1.41887	0.176	0.061	1	0.0940627	0.612392	0.372	0.263	1	0.0940627	1	0.612392	0.109	0
smim15	5.31186742766256e-07	2.50375	0.412	0.076	0.0114683	0.1118	0.611749	0.326	0.216	1	0.1118	1	0.611749	0.11	0
mrpl4	0.875231	0.611712	0.059	0.051	1	0.00492146	1.30043	0.209	0.085	1	0.875231	1	0.611712	0.008	0
polr2i	0.13232	1.8842	0.118	0.043	1	0.0101727	0.611568	0.302	0.146	1	0.13232	1	0.611568	0.075	0
tomm7	0.0697128	0.60906	0.353	0.159	1	0.0143844	0.711691	0.395	0.237	1	0.0697128	1	0.60906	0.158	0
rad50	0.542403	0.608842	0.059	0.032	1	0.345543	1.56372	0.023	0.009	1	0.542403	1	0.608842	0.014	0
ptges3b	0.472051	0.971418	0.118	0.072	1	0.0413962	0.607998	0.605	0.45	1	0.472051	1	0.607998	0.046	0
selenof	0.0249842	0.793548	0.529	0.26	1	1.42313810409196e-05	0.607024	0.953	0.757	0.307256	0.0249842	1	0.607024	0.196	0
fblim1	0.00355931	1.5793	0.235	0.06	1	0.115676	0.606875	0.093	0.042	1	0.115676	1	0.606875	0.051	0
hypk	0.0953371	0.606537	0.353	0.18	1	8.69681033814111e-05	0.903631	0.628	0.374	1	0.0953371	1	0.606537	0.173	0
sema6e	0.0276255	3.28001	0.059	0.008	1	0.498256	0.606352	0	0.011	1	0.498256	1	0.606352	-0.011	0
foxp1a	0.000357314	1.80704	0.412	0.118	1	0.0158848	0.606088	0.512	0.321	1	0.0158848	1	0.606088	0.191	0
ciarta	0.191371	0.604439	0.353	0.206	1	0.0109591	1.01934	0.209	0.091	1	0.191371	1	0.604439	0.118	0
gale	0.332616	1.63695	0.059	0.023	1	0.0317449	0.603568	0.326	0.191	1	0.332616	1	0.603568	0.036	0
abhd16a	0.0123901	1.95653	0.176	0.045	1	0.0858404	0.602352	0.279	0.17	1	0.0858404	1	0.602352	0.109	0
dnajc30b	0.102799	1.89861	0.059	0.013	1	0.819286	0.595267	0.047	0.055	1	0.819286	1	0.595267	-0.008	0
ddx59	0.179431	1.00778	0.059	0.016	1	0.48195	0.59509	0	0.011	1	0.48195	1	0.59509	-0.011	0
CU928117.1	0.0502121	1.38226	0.176	0.059	1	0.692766	0.594455	0.093	0.077	1	0.692766	1	0.594455	0.016	0
si:ch211-22i13.2	0.231029	0.594365	0.176	0.088	1	0.0602347	0.710036	0.209	0.115	1	0.231029	1	0.594365	0.088	0
pfdn6	0.708876	0.59433	0.118	0.091	1	4.86936235930781e-08	1.71103	0.535	0.214	0.0010513	0.708876	1	0.59433	0.027	0
acbd6	0.0516183	1.21834	0.118	0.031	1	0.844238	0.593826	0.023	0.019	1	0.844238	1	0.593826	0.004	0
hnrnpr	0.827198	0.609031	0.059	0.048	1	0.061193	0.592484	0.488	0.331	1	0.827198	1	0.592484	0.011	0
gtf3c5	0.677337	0.59245	0	0.01	1	0.256471	0.826672	0.047	0.02	1	0.677337	1	0.59245	-0.01	0
enc3	0.336177	0.591213	0.118	0.059	1	2.19975952859391e-19	3.15864	0.419	0.061	4.74928082223425e-15	0.336177	1	0.591213	0.059	0
drg2	0.679813	0.590859	0.059	0.039	1	0.0369669	0.693259	0.279	0.156	1	0.679813	1	0.590859	0.02	0
pwp1	0.420023	0.92001	0.059	0.026	1	0.449286	0.590788	0.047	0.027	1	0.449286	1	0.590788	0.02	0
arpc2	0.0107049	1.17854	0.412	0.166	1	0.00610547	0.590545	0.744	0.512	1	0.0107049	1	0.590545	0.232	0
xpo1a	0.0055409	2.28185	0.118	0.019	1	0.0867603	0.590371	0.047	0.014	1	0.0867603	1	0.590371	0.033	0
aifm4	0.398684	0.696844	0.059	0.025	1	0.089332	0.590029	0.209	0.116	1	0.398684	1	0.590029	0.034	0
fkbp1aa	0.00381175	0.781953	0.824	0.412	1	5.57660553558004e-06	0.589494	0.977	0.84	0.120399	0.00381175	1	0.589494	0.137	0
anxa4	0.0130661	0.607859	0.941	0.96	1	8.0368172345128e-09	0.589078	1	0.974	0.000173515	0.0130661	1	0.589078	-0.019	0
si:dkey-172m14.2	0.427861	0.587605	0.059	0.026	1	8.30056489639643e-12	4.62895	0.093	0.004	1.79209196113199e-07	0.427861	1	0.587605	0.033	0
ybx1	0.0181906	0.731264	0.824	0.631	1	1.03545052780637e-07	0.58474	0.977	0.893	0.00223554	0.0181906	1	0.58474	0.084	0
znf513b	0.0276255	3.01286	0.059	0.008	1	0.698326	0.583701	0.023	0.015	1	0.698326	1	0.583701	0.008	0
hsp90b1	0.0135662	0.818054	0.529	0.26	1	0.00925274	0.58338	0.581	0.369	1	0.0135662	1	0.58338	0.212	0
med4	0.31571	1.19149	0.059	0.022	1	0.0731007	0.58311	0.209	0.114	1	0.31571	1	0.58311	0.037	0
med28	0.274298	2.01892	0.059	0.02	1	0.127824	0.582822	0.14	0.074	1	0.274298	1	0.582822	0.039	0
dnajc14	0.677337	0.582401	0	0.01	1	0.394054	0.595319	0.047	0.025	1	0.677337	1	0.582401	-0.01	0
usp40	0.677337	0.580346	0	0.01	1	0.120102	0.662075	0.093	0.042	1	0.677337	1	0.580346	-0.01	0
cnot1	0.166641	0.992054	0.176	0.082	1	0.0624941	0.580233	0.442	0.315	1	0.166641	1	0.580233	0.094	0
mrps31	0.46932	1.00507	0.059	0.028	1	0.0862817	0.577639	0.209	0.119	1	0.46932	1	0.577639	0.031	0
plag1	0.127846	1.19629	0.059	0.014	1	0.861084	0.577241	0.023	0.02	1	0.861084	1	0.577241	0.003	0
cxxc5a	0.361853	1.23452	0.059	0.024	1	0.11469	0.576037	0.186	0.108	1	0.361853	1	0.576037	0.035	0
mthfd2	0.544449	0.685282	0.059	0.032	1	0.0126091	0.575861	0.372	0.204	1	0.544449	1	0.575861	0.027	0
mrpl17	0.56734	0.575587	0.059	0.033	1	0.273578	0.661069	0.163	0.113	1	0.56734	1	0.575587	0.026	0
manf	0.47212	0.574338	0.118	0.07	1	0.00203045	0.61439	0.837	0.628	1	0.47212	1	0.574338	0.048	0
hnrnpub	0.128679	0.574237	0.294	0.148	1	0.000577358	0.755227	0.744	0.578	1	0.128679	1	0.574237	0.146	0
gtf2ird1	0.182204	1.45539	0.059	0.016	1	0.498256	0.572617	0	0.011	1	0.498256	1	0.572617	-0.011	0
lamtor5	0.256341	1.36698	0.118	0.055	1	0.433515	0.572606	0.14	0.101	1	0.433515	1	0.572606	0.039	0
prmt1	0.304473	0.911447	0.118	0.058	1	0.00913408	0.571637	0.674	0.464	1	0.304473	1	0.571637	0.06	0
tpd52l2a	0.0385412	1.90006	0.118	0.03	1	0.352674	0.570136	0.209	0.161	1	0.352674	1	0.570136	0.048	0
rdh14a	0.629757	0.56935	0	0.014	1	0.750937	1.32068	0.023	0.017	1	0.750937	1	0.56935	-0.014	0
aass	0.677337	0.629363	0	0.01	1	0.51549	0.569094	0	0.01	1	0.677337	1	0.569094	-0.01	0
pigp	0.271583	0.908616	0.118	0.055	1	0.897631	0.568995	0.07	0.064	1	0.897631	1	0.568995	0.006	0
txnl1	0.359999	1.45771	0.059	0.024	1	0.00237467	0.568699	0.605	0.353	1	0.359999	1	0.568699	0.035	0
rexo1	0.400616	0.567996	0.059	0.025	1	0.000295027	1.34334	0.14	0.033	1	0.400616	1	0.567996	0.034	0
ggnbp2	0.153774	0.917167	0.176	0.077	1	0.0757074	0.566022	0.302	0.191	1	0.153774	1	0.566022	0.099	0
ppib	0.0874584	0.565952	0.529	0.312	1	6.68421242648371e-08	1.26877	0.837	0.507	0.00144312	0.0874584	1	0.565952	0.217	0
zdhhc16a	0.0165421	1.83856	0.059	0.007	1	0.33944	0.565482	0.116	0.075	1	0.33944	1	0.565482	0.041	0
hs2st1b	0.677337	0.564735	0	0.01	1	0.00017367	2.88868	0.07	0.009	1	0.677337	1	0.564735	-0.01	0
si:dkey-44g23.5	0.677337	0.564141	0	0.01	1	0.00282796	1.67805	0.14	0.043	1	0.677337	1	0.564141	-0.01	0
spag7	0.349001	0.564117	0.118	0.059	1	0.0891651	0.646049	0.233	0.139	1	0.349001	1	0.564117	0.059	0
tdg.2	0.00522657	2.63323	0.118	0.019	1	0.087663	0.563765	0.163	0.083	1	0.087663	1	0.563765	0.08	0
atp6v1ba	0.0128619	0.955795	0.235	0.069	1	0.0649571	0.563717	0.442	0.296	1	0.0649571	1	0.563717	0.146	0
ovol1a	0.417	0.563538	0.118	0.065	1	0.0265356	0.568105	0.302	0.167	1	0.417	1	0.563538	0.053	0
meaf6	0.70747	0.563438	0.118	0.091	1	3.04581978295446e-07	1.09356	0.674	0.337	0.00657592	0.70747	1	0.563438	0.027	0
zmynd8	0.889258	0.562966	0.118	0.111	1	0.444438	1.55319	0.047	0.028	1	0.889258	1	0.562966	0.007	0
hemgn	0.0233785	2.20285	0.118	0.026	1	0.51549	0.56252	0	0.01	1	0.51549	1	0.56252	-0.01	0
larp6a	0.774317	0.635041	0.059	0.044	1	0.019442	0.560135	0.256	0.123	1	0.774317	1	0.560135	0.015	0
si:ch211-155e24.3	0.660559	0.559791	0	0.011	1	0.000151392	1.40938	0.116	0.022	1	0.660559	1	0.559791	-0.011	0
cacna1c	0.772294	0.559719	0.059	0.044	1	0.0351444	1.19792	0.14	0.059	1	0.772294	1	0.559719	0.015	0
calm3b	0.141222	0.558878	0.471	0.306	1	2.34734980074024e-11	0.956717	0.977	0.781	5.06792821979817e-07	0.141222	1	0.558878	0.165	0
cbx4	0.677337	0.55886	0	0.01	1	0.000401466	0.988491	0.209	0.064	1	0.677337	1	0.55886	-0.01	0
exosc9	6.37568275512823e-08	4.21015	0.176	0.013	0.00137651	0.305906	0.558697	0.047	0.022	1	0.305906	1	0.558697	0.025	0
smu1a	0.073017	1.13845	0.118	0.034	1	0.0487181	0.558027	0.256	0.144	1	0.073017	1	0.558027	0.084	0
cdc26	0.000153614	1.29102	0.471	0.127	1	0.0568629	0.555857	0.326	0.206	1	0.0568629	1	0.555857	0.12	0
chm	0.789292	1.13528	0.059	0.047	1	0.368884	0.555056	0.233	0.184	1	0.789292	1	0.555056	0.012	0
fam222bb	0.0050458	3.07951	0.118	0.019	1	0.755142	0.55488	0.07	0.086	1	0.755142	1	0.55488	-0.016	0
shmt1	0.542062	0.554507	0.118	0.078	1	0.089318	1.56037	0.07	0.026	1	0.542062	1	0.554507	0.04	0
sc5d	0.704404	0.553926	0.059	0.04	1	0.0831194	1.24124	0.047	0.014	1	0.704404	1	0.553926	0.019	0
zgc:153115	5.57560244297675e-05	2.56199	0.176	0.022	1	0.0304148	0.552815	0.326	0.192	1	0.0304148	1	0.552815	0.134	0
SLC9B2	0.527278	0.551908	0.059	0.031	1	0.34297	1.38989	0.047	0.024	1	0.527278	1	0.551908	0.023	0
gng5	0.0185301	0.549126	0.353	0.127	1	0.000279021	0.646957	0.86	0.646	1	0.0185301	1	0.549126	0.214	0
gnsb	0.660559	0.54806	0	0.011	1	0.345543	0.767162	0.023	0.009	1	0.660559	1	0.54806	-0.011	0
brd3a	0.432391	1.20626	0.118	0.069	1	0.0153929	0.54695	0.372	0.21	1	0.432391	1	0.54695	0.049	0
gmppaa	0.55061	0.736647	0.059	0.032	1	0.445717	0.54686	0.047	0.027	1	0.55061	1	0.54686	0.02	0
calr	0.19179	0.546756	0.235	0.122	1	1.19756337004595e-08	1.74291	0.581	0.23	0.000258554	0.19179	1	0.546756	0.113	0
serbp1a	6.94073291721387e-05	1.20113	0.941	0.567	1	1.85226981629627e-05	0.546326	0.977	0.824	0.399905	6.94073291721387e-05	1	0.546326	0.153	0
naprt	0.0788223	2.74113	0.059	0.011	1	0.180929	0.545346	0.163	0.099	1	0.180929	1	0.545346	0.048	0
vps18	0.363713	0.975698	0.059	0.024	1	0.28408	0.544604	0.116	0.073	1	0.363713	1	0.544604	0.035	0
tcerg1a	0.677337	0.543993	0	0.01	1	0.0841456	0.996427	0.093	0.04	1	0.677337	1	0.543993	-0.01	0
ncln	0.341698	0.894795	0.059	0.023	1	0.0144466	0.54348	0.419	0.239	1	0.341698	1	0.54348	0.036	0
cdaa	0.660559	0.542954	0	0.011	1	0.201521	2.00327	0.023	0.007	1	0.660559	1	0.542954	-0.011	0
tnfsf10l	0.595484	0.970344	0.059	0.035	1	0.51549	0.542933	0	0.01	1	0.595484	1	0.542933	-0.01	0
usp5	0.00048651	2.18773	0.235	0.047	1	0.0420078	0.541385	0.279	0.159	1	0.0420078	1	0.541385	0.12	0
rnf4	0.0132114	1.94183	0.118	0.023	1	0.0952113	0.540967	0.186	0.105	1	0.0952113	1	0.540967	0.081	0
eif4ebp1	0.013941	1.74942	0.235	0.074	1	0.457662	0.5408	0.14	0.107	1	0.457662	1	0.5408	0.033	0
si:ch211-140b10.6	0.354472	1.456	0.059	0.024	1	0.356429	0.540264	0.07	0.041	1	0.356429	1	0.540264	0.029	0
dpm1	0.838637	0.850326	0.059	0.05	1	0.0582706	0.539964	0.465	0.338	1	0.838637	1	0.539964	0.009	0
snrpe	0.0813834	0.538834	0.353	0.168	1	5.40382885395259e-07	1.21064	0.791	0.479	0.0116669	0.0813834	1	0.538834	0.185	0
dtd2	0.00369473	2.12658	0.176	0.036	1	0.718699	0.538524	0.047	0.036	1	0.718699	1	0.538524	0.011	0
otub1a	0.0621725	0.964446	0.176	0.06	1	0.0391822	0.536969	0.302	0.175	1	0.0621725	1	0.536969	0.116	0
fxr2	0.613957	0.542898	0.059	0.035	1	0.0104199	0.534198	0.302	0.142	1	0.613957	1	0.534198	0.024	0
si:ch211-161m3.4	0.660559	0.53385	0	0.011	1	0.155891	1.53627	0.023	0.006	1	0.660559	1	0.53385	-0.011	0
polr2gl	0.128992	1.49325	0.059	0.014	1	0.982409	0.533549	0.047	0.046	1	0.982409	1	0.533549	0.001	0
nfybb	0.499463	0.532241	0.059	0.03	1	0.00785717	2.05943	0.07	0.015	1	0.499463	1	0.532241	0.029	0
ripk1l	0.677337	0.531514	0	0.01	1	0.48195	0.532325	0	0.011	1	0.677337	1	0.531514	-0.011	0
rprd2a	0.270985	1.92328	0.059	0.02	1	0.757054	0.531282	0.07	0.06	1	0.757054	1	0.531282	0.01	0
ilf3b	0.00388164	1.44443	0.294	0.086	1	0.0101855	0.5305	0.558	0.342	1	0.0101855	1	0.5305	0.208	0
lix1l	0.0168241	2.28049	0.059	0.007	1	0.51549	0.530105	0	0.01	1	0.51549	1	0.530105	-0.01	0
dnajc11a	0.261631	0.528335	0.059	0.019	1	0.00231825	1.53594	0.209	0.077	1	0.261631	1	0.528335	0.04	0
prpsap2	0.159211	1.31069	0.118	0.044	1	0.116436	0.527657	0.302	0.202	1	0.159211	1	0.527657	0.074	0
thap4	0.782424	0.526954	0.059	0.044	1	0.0054491	1.19908	0.256	0.115	1	0.782424	1	0.526954	0.015	0
tardbp	0.0130781	0.988907	0.353	0.13	1	0.0195291	0.52682	0.465	0.284	1	0.0195291	1	0.52682	0.181	0
pou2f1b	0.141246	1.09871	0.118	0.042	1	0.461273	0.525404	0.047	0.028	1	0.461273	1	0.525404	0.019	0
zgc:66474	0.353736	0.524979	0.118	0.06	1	0.012962	0.972197	0.279	0.144	1	0.353736	1	0.524979	0.058	0
chsy1	0.677337	0.524769	0	0.01	1	0.720856	0.920942	0.023	0.016	1	0.720856	1	0.524769	-0.01	0
setd3	0.533446	0.523987	0.059	0.031	1	0.415059	0.862815	0.047	0.026	1	0.533446	1	0.523987	0.021	0
hnrnpabb	0.122131	0.523445	0.353	0.186	1	4.1611680441559e-14	1.309	1	0.768	8.98396180733258e-10	0.122131	1	0.523445	0.167	0
BOLA2	0.73598	0.54585	0.059	0.042	1	0.693756	0.522935	0.047	0.035	1	0.73598	1	0.522935	0.012	0
epb41l5	0.235443	0.522108	0.059	0.018	1	0.0185821	1.58671	0.163	0.069	1	0.235443	1	0.522108	0.041	0
kdelr2b	0.0215526	1.31168	0.294	0.114	1	0.00330662	0.521843	0.698	0.466	1	0.0215526	1	0.521843	0.18	0
slc43a2a	0.118954	2.49881	0.059	0.014	1	0.758051	0.520894	0.023	0.017	1	0.758051	1	0.520894	0.006	0
cnot6l	0.759399	0.535823	0.059	0.043	1	0.46648	0.520559	0	0.012	1	0.759399	1	0.520559	-0.012	0
im:7140055	0.660559	0.519627	0	0.011	1	0.0739976	1.16608	0.093	0.038	1	0.660559	1	0.519627	-0.011	0
rab5if	0.000820026	1.8488	0.235	0.049	1	0.0158838	0.519149	0.488	0.3	1	0.0158838	1	0.519149	0.186	0
CABZ01061495.1	0.677337	0.518368	0	0.01	1	0.0444444	1.52332	0.047	0.011	1	0.677337	1	0.518368	-0.01	0
ssr3	0.0210209	0.73592	0.529	0.24	1	0.000661137	0.51735	0.93	0.696	1	0.0210209	1	0.51735	0.234	0
s100u	0.11444	0.517132	0.412	0.231	1	0.0393785	0.625239	0.395	0.262	1	0.11444	1	0.517132	0.133	0
maco1b	0.398908	1.58893	0.059	0.026	1	0.309091	0.515894	0.093	0.056	1	0.398908	1	0.515894	0.033	0
pds5b	0.575591	0.670256	0.059	0.033	1	0.990361	0.514526	0.07	0.069	1	0.990361	1	0.514526	0.001	0
surf6	0.101801	2.3253	0.059	0.013	1	0.762329	0.513988	0.023	0.017	1	0.762329	1	0.513988	0.006	0
si:ch211-51h9.6	0.0959765	2.62245	0.059	0.013	1	0.970137	0.513957	0.023	0.022	1	0.970137	1	0.513957	0.001	0
copa	0.618459	0.511807	0.118	0.084	1	0.000426315	0.652314	0.721	0.488	1	0.618459	1	0.511807	0.034	0
FO704750.1	0.154427	1.40336	0.059	0.015	1	0.0690478	0.5117	0.163	0.082	1	0.154427	1	0.5117	0.044	0
lclat1	0.207147	0.510681	0.118	0.048	1	0.000244231	1.22647	0.349	0.146	1	0.207147	1	0.510681	0.07	0
ssbp4	0.240045	0.788942	0.118	0.051	1	0.0714962	0.510264	0.233	0.134	1	0.240045	1	0.510264	0.067	0
si:ch211-199g17.2	0.237026	0.510228	0.059	0.018	1	0.111316	2.28498	0.023	0.005	1	0.237026	1	0.510228	0.018	0
appbp2	0.206407	1.19329	0.059	0.017	1	0.468278	0.510004	0.07	0.046	1	0.468278	1	0.510004	0.024	0
tfam	0.419619	0.885532	0.118	0.068	1	0.547105	0.50577	0.116	0.091	1	0.547105	1	0.50577	0.025	0
tbl2	0.0617205	1.99103	0.059	0.01	1	0.177348	0.50569	0.233	0.158	1	0.177348	1	0.50569	0.049	0
ube2ia	0.527333	0.50458	0.118	0.076	1	0.0891902	0.749336	0.395	0.277	1	0.527333	1	0.50458	0.042	0
slc16a13	2.73139484420551e-05	3.278	0.176	0.02	0.589708	0.963505	0.503635	0.023	0.022	1	0.963505	1	0.503635	0.001	0
dazap1	0.593949	0.50337	0.059	0.034	1	0.0896087	1.17187	0.116	0.055	1	0.593949	1	0.50337	0.025	0
dnajc16l	0.677337	0.522689	0	0.01	1	0.975862	0.50336	0.023	0.023	1	0.975862	1	0.50336	-0.01	0
lrp12	0.613957	0.50309	0.059	0.035	1	0.0993822	0.79439	0.14	0.073	1	0.613957	1	0.50309	0.024	0
hoxa10b	0.127846	1.33939	0.059	0.014	1	0.773773	0.502876	0.023	0.017	1	0.773773	1	0.502876	0.006	0
arcn1a	0.310603	0.695596	0.118	0.057	1	0.00281825	0.502581	0.674	0.423	1	0.310603	1	0.502581	0.061	0
taf9	0.21855	0.502045	0.176	0.084	1	0.158439	0.73568	0.256	0.17	1	0.21855	1	0.502045	0.086	0
AL954696.1	0.677337	0.501038	0	0.01	1	0.10911	2.04145	0.023	0.005	1	0.677337	1	0.501038	-0.01	0
CABZ01075125.1	0.0796702	2.43236	0.059	0.011	1	0.864222	0.498543	0.047	0.042	1	0.864222	1	0.498543	0.005	0
u2af2b	0.0877936	0.799081	0.353	0.18	1	0.00598899	0.498026	0.558	0.368	1	0.0877936	1	0.498026	0.173	0
phb	0.706469	0.497832	0.059	0.04	1	0.0098873	0.752151	0.419	0.243	1	0.706469	1	0.497832	0.019	0
akap1b	0.643912	0.497412	0.059	0.036	1	0.448578	0.72132	0.14	0.109	1	0.643912	1	0.497412	0.023	0
nol7	0.0921763	1.39366	0.118	0.036	1	0.0585912	0.497172	0.209	0.113	1	0.0921763	1	0.497172	0.082	0
zdhhc21	0.00405975	1.95868	0.118	0.018	1	0.494432	0.496514	0.093	0.068	1	0.494432	1	0.496514	0.025	0
bap1	0.443758	1.7261	0.059	0.028	1	0.228195	0.495974	0.116	0.068	1	0.443758	1	0.495974	0.031	0
h3f3b.1.1	0.0473376	0.495862	0.647	0.339	1	5.55731395355308e-05	0.647981	0.93	0.685	1	0.0473376	1	0.495862	0.245	0
ptrhd1	0.31571	0.79053	0.059	0.022	1	0.809523	0.494587	0.093	0.087	1	0.809523	1	0.494587	0.006	0
ccdc9	0.895815	0.494106	0.059	0.052	1	0.11474	0.697147	0.163	0.089	1	0.895815	1	0.494106	0.007	0
zcrb1	0.200848	0.493253	0.118	0.047	1	0.00173955	2.07403	0.07	0.012	1	0.200848	1	0.493253	0.058	0
ube2q2	0.0788433	1.38743	0.176	0.066	1	0.130023	0.492948	0.349	0.27	1	0.130023	1	0.492948	0.079	0
zranb1a	0.00826926	2.86906	0.059	0.006	1	0.378876	0.491327	0.047	0.024	1	0.378876	1	0.491327	0.023	0
spopla	0.341698	1.14753	0.059	0.023	1	0.257366	0.490063	0.14	0.086	1	0.341698	1	0.490063	0.036	0
alms1	0.421517	1.75288	0.059	0.027	1	0.522948	0.489883	0.047	0.029	1	0.522948	1	0.489883	0.018	0
tax1bp3	0.61844	0.988677	0.118	0.09	1	0.0247483	0.489498	0.581	0.418	1	0.61844	1	0.489498	0.028	0
timm23a	0.0282075	1.3424	0.176	0.051	1	0.105977	0.489471	0.395	0.269	1	0.105977	1	0.489471	0.125	0
lfng	0.00831336	1.51316	0.235	0.067	1	0.454242	0.489151	0.14	0.1	1	0.454242	1	0.489151	0.04	0
med8	1.3323278392594e-08	2.40905	0.353	0.044	0.00028765	0.0813619	0.489078	0.233	0.134	1	0.0813619	1	0.489078	0.099	0
mta3	0.161721	0.735095	0.118	0.043	1	0.165841	0.488606	0.256	0.168	1	0.165841	1	0.488606	0.075	0
rprd2b	0.0926388	0.48829	0.176	0.066	1	0.629675	1.01683	0.047	0.033	1	0.629675	1	0.48829	0.014	0
siva1	0.0287413	2.01447	0.118	0.027	1	0.111545	0.488232	0.093	0.041	1	0.111545	1	0.488232	0.052	0
ctnnbip1	0.233868	1.52358	0.059	0.018	1	0.168156	0.487324	0.233	0.148	1	0.233868	1	0.487324	0.041	0
sufu	0.325464	1.80464	0.059	0.023	1	0.0320081	0.487068	0.209	0.1	1	0.325464	1	0.487068	0.036	0
pbx4	0.0091334	1.67044	0.176	0.042	1	0.0243665	0.487029	0.442	0.271	1	0.0243665	1	0.487029	0.134	0
pbx2	0.565334	1.24901	0.059	0.034	1	0.285072	0.485494	0.256	0.202	1	0.565334	1	0.485494	0.025	0
eif1axa	0.467325	0.976077	0.059	0.028	1	0.0679352	0.484057	0.163	0.08	1	0.467325	1	0.484057	0.031	0
ahcy	0.0277529	0.483519	0.471	0.207	1	8.95845163553774e-07	1.12935	0.651	0.332	0.0193413	0.0277529	1	0.483519	0.264	0
eif3k	0.134686	0.482075	0.471	0.273	1	2.36761772303574e-05	0.847478	0.791	0.483	0.511169	0.134686	1	0.482075	0.198	0
ik	0.188912	0.80311	0.235	0.127	1	0.263345	0.482044	0.256	0.192	1	0.263345	1	0.482044	0.064	0
prr12a	0.461707	0.481464	0.118	0.069	1	0.105686	1.02955	0.163	0.087	1	0.461707	1	0.481464	0.049	0
mif4gda	0.125576	2.02366	0.059	0.014	1	0.316858	0.481405	0.07	0.039	1	0.316858	1	0.481405	0.031	0
agpat3	0.062764	1.10784	0.176	0.061	1	0.974117	0.481367	0.023	0.022	1	0.974117	1	0.481367	0.001	0
eif4a3	0.411873	0.59666	0.176	0.111	1	0.00677619	0.481011	0.767	0.54	1	0.411873	1	0.481011	0.065	0
oaz1b	0.0115689	0.761681	0.647	0.312	1	4.71977167811859e-05	0.480454	1	0.851	1	0.0115689	1	0.480454	0.149	0
emc6	0.411004	1.01808	0.118	0.068	1	0.0341443	0.480345	0.605	0.443	1	0.411004	1	0.480345	0.05	0
fzr1b	0.33442	1.39123	0.059	0.023	1	0.994128	0.479561	0.023	0.023	1	0.994128	1	0.479561	0	0
tmx1	0.0227781	2.37733	0.118	0.026	1	0.737554	0.4794	0.093	0.082	1	0.737554	1	0.4794	0.011	0
fbxw4	0.503528	0.47914	0.059	0.03	1	0.0197014	1.05076	0.209	0.096	1	0.503528	1	0.47914	0.029	0
kpna5	0.000289597	2.31384	0.176	0.026	1	0.163869	0.478718	0.163	0.099	1	0.163869	1	0.478718	0.064	0
ubxn1	0.0487262	1.56974	0.118	0.031	1	0.0476948	0.47837	0.233	0.125	1	0.0487262	1	0.47837	0.087	0
nedd8	0.471867	0.477923	0.176	0.118	1	0.0477535	0.676081	0.163	0.076	1	0.471867	1	0.477923	0.058	0
eif2b2	0.421974	0.477717	0.059	0.026	1	0.00776617	0.906426	0.302	0.152	1	0.421974	1	0.477717	0.033	0
hnrnph1l	0.623964	0.543579	0.118	0.086	1	0.0371081	0.474931	0.651	0.525	1	0.623964	1	0.474931	0.032	0
sftpbb	0.180814	1.25048	0.059	0.016	1	0.545479	0.474217	0.07	0.05	1	0.545479	1	0.474217	0.02	0
pex12	0.0168241	1.43404	0.059	0.007	1	0.987411	0.473065	0.07	0.07	1	0.987411	1	0.473065	0	0
sft2d1	0.135551	1.38848	0.118	0.042	1	0.667996	0.471429	0.07	0.055	1	0.667996	1	0.471429	0.015	0
fam168b	0.12923	0.471108	0.176	0.07	1	1.71583717129036e-06	1.48689	0.419	0.148	0.0370449	0.12923	1	0.471108	0.106	0
srp9	0.323906	1.09543	0.118	0.06	1	0.122237	0.470905	0.326	0.221	1	0.323906	1	0.470905	0.058	0
uqcrc2b	0.156707	0.896967	0.176	0.077	1	0.156427	0.470537	0.349	0.254	1	0.156707	1	0.470537	0.095	0
sox5	0.0389987	1.09942	0.176	0.055	1	0.254975	0.470475	0.093	0.051	1	0.254975	1	0.470475	0.042	0
calr3a	0.170319	0.468349	0.294	0.157	1	0.052932	1.46476	0.233	0.14	1	0.170319	1	0.468349	0.093	0
ak4	0.573523	0.467993	0.059	0.033	1	0.732195	0.5659	0.023	0.033	1	0.732195	1	0.467993	-0.01	0
fam133b	0.0303699	0.990454	0.412	0.197	1	0.0228235	0.467657	0.442	0.283	1	0.0303699	1	0.467657	0.159	0
CT583646.2	0.454795	0.648717	0.059	0.027	1	0.755723	0.467624	0.093	0.081	1	0.755723	1	0.467624	0.012	0
ccnd1	0.372462	0.467409	0.118	0.062	1	2.25477582547408e-05	1.00179	0.488	0.222	0.486806	0.372462	1	0.467409	0.056	0
nudt9	0.22287	1.31637	0.118	0.051	1	0.0166469	0.467328	0.465	0.274	1	0.22287	1	0.467328	0.067	0
mbd3b	0.116014	0.466445	0.118	0.039	1	0.428985	1.29578	0.047	0.027	1	0.428985	1	0.466445	0.02	0
kdm4c	0.521147	0.466371	0.059	0.031	1	0.438627	0.921441	0.047	0.027	1	0.521147	1	0.466371	0.02	0
coro2a	0.0106007	1.47826	0.176	0.043	1	0.0451138	0.466164	0.186	0.091	1	0.0451138	1	0.466164	0.095	0
crnkl1	0.178056	1.57132	0.059	0.016	1	0.0100989	0.466149	0.349	0.184	1	0.178056	1	0.466149	0.043	0
drg1	0.330818	1.51701	0.059	0.023	1	0.358745	0.465798	0.186	0.135	1	0.358745	1	0.465798	0.036	0
zdhhc1	0.149394	1.87403	0.059	0.015	1	0.872547	0.464956	0.023	0.028	1	0.872547	1	0.464956	-0.005	0
rbmx	0.0840334	0.878151	0.235	0.1	1	0.0324889	0.4644	0.721	0.528	1	0.0840334	1	0.4644	0.135	0
PYURF	0.16093	0.464128	0.118	0.043	1	0.747725	0.58186	0.07	0.059	1	0.747725	1	0.464128	0.011	0
cxcr3.3	0.660559	0.59532	0	0.011	1	0.443469	0.463127	0.023	0.011	1	0.660559	1	0.463127	-0.011	0
nr2f2	0.00795427	1.74901	0.235	0.067	1	0.0837021	0.462993	0.209	0.117	1	0.0837021	1	0.462993	0.092	0
praf2	0.0451592	0.979111	0.118	0.03	1	0.54261	0.462931	0.186	0.157	1	0.54261	1	0.462931	0.029	0
map3k21	0.423931	0.461527	0.059	0.026	1	0.521084	0.531392	0.047	0.029	1	0.521084	1	0.461527	0.018	0
rpl26	0.391462	0.461018	0.235	0.153	1	0.000299257	0.848615	0.488	0.245	1	0.391462	1	0.461018	0.082	0
mettl1	0.677337	0.46042	0	0.01	1	0.00798913	1.76229	0.07	0.015	1	0.677337	1	0.46042	-0.01	0
lsm12b	0.206854	0.460024	0.294	0.169	1	0.00136217	0.484332	0.791	0.554	1	0.206854	1	0.460024	0.125	0
rbm4.1	0.0100919	1.46211	0.176	0.042	1	0.311134	0.45889	0.14	0.093	1	0.311134	1	0.45889	0.047	0
psmd13	0.607468	0.458281	0.118	0.084	1	1.41491265810189e-05	1.04392	0.651	0.349	0.30548	0.607468	1	0.458281	0.034	0
srp72	0.59809	0.458236	0.059	0.034	1	0.000612367	1.9793	0.209	0.069	1	0.59809	1	0.458236	0.025	0
kdm3b	0.283147	0.457321	0.118	0.055	1	0.0403656	1.23634	0.186	0.098	1	0.283147	1	0.457321	0.063	0
CC2D1A	0.104817	1.3302	0.059	0.013	1	0.451768	0.456111	0	0.013	1	0.451768	1	0.456111	-0.013	0
exoc2	0.433096	1.16804	0.059	0.027	1	0.805415	0.453731	0.093	0.082	1	0.805415	1	0.453731	0.011	0
abcc1	0.212781	0.45278	0.176	0.084	1	0.00305567	0.568197	0.302	0.131	1	0.212781	1	0.45278	0.092	0
dbi	0.98126	0.727997	0.353	0.341	1	0.0047198	0.452158	0.837	0.679	1	0.98126	1	0.452158	0.012	0
dlc	0.347823	0.451614	0.118	0.059	1	0.0520736	0.920883	0.093	0.036	1	0.347823	1	0.451614	0.057	0
spcs3	0.0916812	0.881024	0.471	0.266	1	0.00614514	0.451517	0.651	0.418	1	0.0916812	1	0.451517	0.205	0
oser1	0.0910427	0.73304	0.294	0.14	1	0.0121178	0.451433	0.488	0.28	1	0.0910427	1	0.451433	0.154	0
h3f3b.1	0.0334491	0.633579	0.824	0.569	1	0.0227655	0.450047	1	0.838	1	0.0334491	1	0.450047	0.162	0
psmd11a	0.229441	0.994638	0.118	0.051	1	0.00644564	0.449567	0.674	0.443	1	0.229441	1	0.449567	0.067	0
snrpb	0.173199	0.449433	0.294	0.152	1	5.13087828007813e-06	0.844375	0.767	0.408	0.110776	0.173199	1	0.449433	0.142	0
zmat2	0.0118101	0.650876	0.412	0.156	1	0.323806	0.449228	0.349	0.285	1	0.323806	1	0.449228	0.064	0
rsf1b.1	0.238933	0.448897	0.176	0.086	1	0.116845	0.878117	0.14	0.075	1	0.238933	1	0.448897	0.065	0
lyrm4	0.1511	0.563035	0.176	0.076	1	0.0792234	0.448799	0.326	0.202	1	0.1511	1	0.448799	0.1	0
tfip11	0.387212	1.36091	0.059	0.025	1	0.305097	0.447435	0.07	0.038	1	0.387212	1	0.447435	0.032	0
kctd13	0.000340151	2.88008	0.176	0.027	1	0.147321	0.447398	0.279	0.187	1	0.147321	1	0.447398	0.092	0
dctn3	0.380769	0.447091	0.235	0.153	1	0.0593089	0.482756	0.488	0.337	1	0.380769	1	0.447091	0.082	0
polr3h	0.677337	0.44468	0	0.01	1	0.0191395	0.831251	0.256	0.131	1	0.677337	1	0.44468	-0.01	0
ruvbl1	0.55061	0.692924	0.059	0.032	1	0.049328	0.44453	0.395	0.263	1	0.55061	1	0.44453	0.027	0
mios	0.0805255	2.10587	0.059	0.011	1	0.563959	0.444178	0.047	0.031	1	0.563959	1	0.444178	0.016	0
dnpep	0.00266057	1.75702	0.235	0.057	1	0.317711	0.443394	0.093	0.055	1	0.317711	1	0.443394	0.038	0
arl8a	0.334041	0.981403	0.118	0.06	1	0.00718061	0.442262	0.744	0.528	1	0.334041	1	0.442262	0.058	0
trim35-20	0.677337	0.506361	0	0.01	1	0.46648	0.441608	0	0.012	1	0.677337	1	0.441608	-0.012	0
ap1m3	0.677337	0.440871	0	0.01	1	0.384184	1.9842	0.023	0.01	1	0.677337	1	0.440871	-0.01	0
edc3	0.457422	1.21318	0.059	0.028	1	0.248987	0.438678	0.116	0.069	1	0.457422	1	0.438678	0.031	0
flvcr1	0.00552639	1.80864	0.176	0.039	1	0.0115845	0.438019	0.372	0.193	1	0.0115845	1	0.438019	0.137	0
cs	0.0027436	1.36895	0.235	0.056	1	0.10815	0.435976	0.395	0.271	1	0.10815	1	0.435976	0.124	0
zgc:92335	0.623274	0.996293	0.059	0.036	1	0.419821	0.435847	0.209	0.156	1	0.623274	1	0.435847	0.023	0
bcl2l10	0.0292342	1.35678	0.176	0.052	1	0.00660152	0.435601	0.419	0.222	1	0.0292342	1	0.435601	0.124	0
chico	0.0223772	1.37358	0.118	0.025	1	0.910026	0.435572	0.023	0.02	1	0.910026	1	0.435572	0.003	0
si:ch211-86h15.1	0.363713	1.16903	0.059	0.024	1	0.739475	0.434801	0.047	0.037	1	0.739475	1	0.434801	0.01	0
si:dkey-261j15.2	0.206407	1.10791	0.059	0.017	1	0.568543	0.434511	0.07	0.051	1	0.568543	1	0.434511	0.019	0
qtrt2	0.660559	0.434351	0	0.011	1	0.251869	1.3486	0.023	0.007	1	0.660559	1	0.434351	-0.011	0
sinhcafl.1	0.677337	0.434277	0	0.01	1	0.0662633	2.49328	0.07	0.025	1	0.677337	1	0.434277	-0.01	0
sar1b	0.0361646	0.896566	0.235	0.083	1	0.0157112	0.433909	0.651	0.433	1	0.0361646	1	0.433909	0.152	0
CABZ01084081.1	0.677337	0.432578	0	0.01	1	0.00102658	0.912161	0.14	0.038	1	0.677337	1	0.432578	-0.01	0
atp6v1c1a	0.0800476	1.28061	0.118	0.035	1	0.134808	0.432339	0.209	0.124	1	0.134808	1	0.432339	0.083	0
ubtf	0.0237543	0.878574	0.412	0.18	1	0.018348	0.431904	0.372	0.211	1	0.0237543	1	0.431904	0.161	0
eif3f	0.0614567	0.430551	0.824	0.512	1	2.33321275196104e-13	0.963129	0.977	0.781	5.03740633148388e-09	0.0614567	1	0.430551	0.196	0
luc7l	0.809217	0.430534	0.118	0.102	1	0.00947876	0.514086	0.581	0.374	1	0.809217	1	0.430534	0.016	0
phkb	0.677337	0.615174	0	0.01	1	0.46648	0.430117	0	0.012	1	0.677337	1	0.430117	-0.012	0
atg4a	0.398684	0.54698	0.059	0.025	1	0.100747	0.429873	0.186	0.104	1	0.398684	1	0.429873	0.034	0
zdhhc13	0.236732	0.429101	0.118	0.05	1	0.000510328	1.07985	0.419	0.201	1	0.236732	1	0.429101	0.068	0
snrpa	0.883032	0.461975	0.059	0.051	1	0.325806	0.427988	0.233	0.164	1	0.883032	1	0.427988	0.008	0
si:ch211-214c20.1.1	0.404496	0.427513	0.059	0.025	1	0.250726	1.53576	0.023	0.007	1	0.404496	1	0.427513	0.016	0
tmem167b	0.669323	0.42455	0.059	0.038	1	0.0322919	0.676837	0.279	0.152	1	0.669323	1	0.42455	0.021	0
rtn4b	0.098876	0.42266	0.412	0.212	1	0.0402008	0.699988	0.349	0.222	1	0.098876	1	0.42266	0.127	0
ewsr1a	0.037353	1.267	0.118	0.028	1	0.0369258	0.421335	0.302	0.18	1	0.037353	1	0.421335	0.09	0
dact2	0.325913	0.421152	0.118	0.059	1	0.244774	0.709196	0.14	0.09	1	0.325913	1	0.421152	0.05	0
actb1	0.122526	0.420919	0.765	0.648	1	6.20744375920076e-07	0.516224	1	0.954	0.0134019	0.122526	1	0.420919	0.046	0
usf2	0.778892	0.775095	0.059	0.045	1	0.249772	0.419855	0.14	0.087	1	0.778892	1	0.419855	0.014	0
tmem256	0.56993	0.418452	0.176	0.128	1	0.20302	0.431599	0.07	0.033	1	0.56993	1	0.418452	0.037	0
sh3pxd2b	0.293013	0.646789	0.059	0.02	1	0.921074	0.417416	0.023	0.021	1	0.921074	1	0.417416	0.002	0
znf217	3.62764495693112e-05	1.77836	0.235	0.035	0.783209	0.0495127	0.417048	0.163	0.076	1	0.0495127	1	0.417048	0.087	0
ywhaz	0.246904	0.415724	0.353	0.223	1	2.62694822407117e-06	0.840341	0.977	0.671	0.0567158	0.246904	1	0.415724	0.13	0
dclre1c	0.0430723	2.37738	0.059	0.009	1	0.813873	0.415546	0.023	0.018	1	0.813873	1	0.415546	0.005	0
utp3	0.345473	0.415439	0.118	0.059	1	0.000462699	1.38456	0.326	0.139	1	0.345473	1	0.415439	0.059	0
psen1	0.174844	1.03044	0.118	0.045	1	0.138057	0.412937	0.279	0.184	1	0.174844	1	0.412937	0.073	0
gata6	0.286674	0.412219	0.353	0.224	1	0.00044418	1.13421	0.372	0.169	1	0.286674	1	0.412219	0.129	0
klf11a	5.04758183111764e-18	5.30084	0.176	0.003	1.0897729173383e-13	0.230628	0.412203	0.093	0.051	1	0.230628	1	0.412203	0.042	0
brpf1	0.677337	0.411719	0	0.01	1	0.516007	2.40993	0.023	0.012	1	0.677337	1	0.411719	-0.01	0
zgc:77262	0.339869	0.851993	0.059	0.023	1	0.324396	0.410511	0.186	0.132	1	0.339869	1	0.410511	0.036	0
ppiaa	1.12316005256024e-08	1.66132	1	0.778	0.00024249	0.000250389	0.410153	0.907	0.659	1	0.000250389	1	0.410153	0.222	0
erap1b	0.616025	0.647054	0.059	0.035	1	0.46648	0.410043	0	0.012	1	0.616025	1	0.410043	-0.012	0
mob1bb	0.292793	0.602416	0.176	0.097	1	0.932103	0.409432	0.093	0.092	1	0.932103	1	0.409432	0.001	0
cstf2	0.128683	1.54667	0.118	0.042	1	0.245036	0.409316	0.186	0.124	1	0.245036	1	0.409316	0.062	0
acsbg2	0.488944	0.408695	0.176	0.12	1	2.47748423418267e-07	1.76542	0.488	0.188	0.00534889	0.488944	1	0.408695	0.056	0
si:dkeyp-68b7.7.1	0.677337	0.407013	0	0.01	1	0.112059	2.62994	0.023	0.005	1	0.677337	1	0.407013	-0.01	0
anxa5b	0.37642	0.406634	0.176	0.103	1	5.78565934336506e-08	1.5021	0.581	0.223	0.00124912	0.37642	1	0.406634	0.073	0
rcor1	0.624327	0.406536	0.059	0.035	1	0.12571	1.13929	0.093	0.043	1	0.624327	1	0.406536	0.024	0
sdhaf3	0.805055	0.406422	0.059	0.045	1	0.912763	0.51328	0.023	0.02	1	0.912763	1	0.406422	0.003	0
rp9	0.587761	0.685655	0.059	0.034	1	0.761066	0.406354	0.047	0.037	1	0.761066	1	0.406354	0.01	0
ap3s2	0.340046	0.406004	0.235	0.142	1	0.000888409	0.463994	0.907	0.659	1	0.340046	1	0.406004	0.093	0
coasy	0.677337	0.405813	0	0.01	1	0.0167695	3.98297	0.023	0.002	1	0.677337	1	0.405813	-0.01	0
mtg2	0.660559	0.405453	0	0.011	1	0.314302	1.29235	0.047	0.023	1	0.660559	1	0.405453	-0.011	0
rpgrip1l	0.677337	0.404473	0	0.01	1	0.0362322	2.00089	0.07	0.021	1	0.677337	1	0.404473	-0.01	0
dhdds	0.21259	2.48842	0.059	0.018	1	0.355231	0.403913	0.186	0.133	1	0.355231	1	0.403913	0.041	0
arfgef2	0.677337	0.403378	0	0.01	1	0.162053	1.95731	0.07	0.032	1	0.677337	1	0.403378	-0.01	0
si:dkeyp-120h9.1	0.402553	0.403305	0.059	0.025	1	0.998873	0.598636	0.07	0.073	1	0.998873	1	0.403305	-0.003	0
paqr5a	0.00792668	2.0459	0.118	0.02	1	0.715768	0.403179	0.047	0.036	1	0.715768	1	0.403179	0.011	0
krtcap2	0.236763	0.403129	0.294	0.177	1	0.0255773	0.944904	0.465	0.322	1	0.236763	1	0.403129	0.117	0
pdcd11	0.481387	0.402913	0.059	0.028	1	0.000517109	1.23119	0.256	0.095	1	0.481387	1	0.402913	0.031	0
impdh1b	0.279319	1.3438	0.059	0.02	1	0.135298	0.402892	0.326	0.213	1	0.279319	1	0.402892	0.039	0
prkag1	0.873283	0.400838	0.059	0.051	1	0.000182871	1.06738	0.465	0.22	1	0.873283	1	0.400838	0.008	0
commd7	0.0358093	0.941655	0.353	0.153	1	0.839232	0.400414	0.14	0.156	1	0.839232	1	0.400414	-0.016	0
ccnt1	0.295183	0.400233	0.118	0.056	1	0.425899	0.432826	0.186	0.143	1	0.425899	1	0.400233	0.043	0
mrps23	0.581817	0.399002	0.059	0.033	1	0.00207605	0.991934	0.302	0.132	1	0.581817	1	0.399002	0.026	0
trpc4apa	0.591883	0.398769	0.059	0.034	1	7.92627642568077e-06	1.12632	0.419	0.158	0.171128	0.591883	1	0.398769	0.025	0
gpx1a	0.0405365	0.950837	0.353	0.156	1	0.25632	0.397849	0.395	0.303	1	0.25632	1	0.397849	0.092	0
brd7	5.00741135719964e-06	1.76348	0.353	0.061	0.10811	0.013769	0.396975	0.279	0.133	1	0.013769	1	0.396975	0.146	0
grsf1	0.660559	0.396271	0	0.011	1	6.18093672220547e-05	1.55903	0.279	0.095	1	0.660559	1	0.396271	-0.011	0
mpi	0.643912	0.395352	0.059	0.036	1	0.498256	0.677162	0	0.011	1	0.643912	1	0.395352	-0.011	0
si:ch211-216l23.2	0.123643	1.29435	0.118	0.041	1	0.173103	0.394263	0.256	0.172	1	0.173103	1	0.394263	0.077	0
rpn1	0.0833716	0.90203	0.176	0.066	1	0.0525648	0.394164	0.581	0.404	1	0.0833716	1	0.394164	0.11	0
tbc1d10b	0.259339	0.956898	0.118	0.053	1	0.477666	0.393732	0.116	0.086	1	0.477666	1	0.393732	0.03	0
bptf	0.399547	0.392923	0.176	0.107	1	0.0130546	0.578085	0.302	0.153	1	0.399547	1	0.392923	0.069	0
arl8ba	0.0810521	1.17293	0.118	0.035	1	0.144114	0.391615	0.186	0.106	1	0.144114	1	0.391615	0.08	0
foxa	0.125652	0.390832	0.235	0.105	1	0.00133504	1.24713	0.209	0.074	1	0.125652	1	0.390832	0.13	0
mplkip	0.0595799	2.74879	0.059	0.01	1	0.55277	0.390569	0.14	0.11	1	0.55277	1	0.390569	0.03	0
bud23	0.677337	0.390313	0	0.01	1	0.119703	1.19075	0.116	0.058	1	0.677337	1	0.390313	-0.01	0
tprkb	0.264952	0.39015	0.059	0.019	1	0.123001	1.82135	0.047	0.015	1	0.264952	1	0.39015	0.032	0
ube2l3a	0.133349	1.20528	0.176	0.077	1	0.0124257	0.388403	0.721	0.505	1	0.133349	1	0.388403	0.099	0
nop53	0.19833	0.387249	0.471	0.301	1	5.92502634772743e-06	0.85024	0.86	0.545	0.127921	0.19833	1	0.387249	0.17	0
atp2a2a	7.91055623840412e-06	3.5025	0.118	0.008	0.170789	0.48195	0.386768	0	0.011	1	0.48195	1	0.386768	-0.011	0
senp3b	0.660559	0.386489	0	0.011	1	0.00282909	1.95099	0.07	0.013	1	0.660559	1	0.386489	-0.011	0
nelfe	0.00138748	2.2842	0.176	0.032	1	0.498256	0.385388	0	0.011	1	0.498256	1	0.385388	-0.011	0
pgm3	0.347222	0.385014	0.059	0.023	1	0.861084	1.06539	0.023	0.02	1	0.861084	1	0.385014	0.003	0
BX908782.2	0.253454	1.0588	0.059	0.019	1	0.729113	0.384545	0.023	0.033	1	0.729113	1	0.384545	-0.01	0
angptl4	0.0270962	0.997554	0.294	0.114	1	0.00858207	0.384241	0.651	0.428	1	0.0270962	1	0.384241	0.18	0
ddx21	0.0825688	0.38325	0.412	0.207	1	0.000266875	0.746755	0.791	0.513	1	0.0825688	1	0.38325	0.205	0
rchy1	0.790554	0.383052	0.059	0.044	1	0.00816177	0.913982	0.209	0.086	1	0.790554	1	0.383052	0.015	0
arhgap32a	0.395839	0.382499	0.176	0.108	1	0.0520688	1.00263	0.163	0.077	1	0.395839	1	0.382499	0.068	0
elk1	0.0436399	1.38873	0.059	0.009	1	0.23849	0.381859	0.093	0.051	1	0.23849	1	0.381859	0.042	0
rab9a	0.0813883	1.60935	0.059	0.011	1	0.966158	0.381158	0.023	0.022	1	0.966158	1	0.381158	0.001	0
exoc3	0.00998335	2.11917	0.118	0.022	1	0.713865	0.381093	0.07	0.057	1	0.713865	1	0.381093	0.013	0
atpaf2	0.677337	0.380445	0	0.01	1	0.888292	0.398308	0.047	0.042	1	0.888292	1	0.380445	-0.01	0
arl1	0.0114807	1.03475	0.353	0.131	1	0.00367831	0.379784	0.86	0.612	1	0.0114807	1	0.379784	0.222	0
prmt5	0.644741	0.379359	0	0.013	1	0.000114211	1.85843	0.209	0.061	1	0.644741	1	0.379359	-0.013	0
jakmip2	0.128992	1.02911	0.059	0.014	1	0.728038	0.379222	0.023	0.016	1	0.728038	1	0.379222	0.007	0
fundc2	0.102886	0.957178	0.176	0.068	1	0.970463	0.378471	0.209	0.212	1	0.970463	1	0.378471	-0.003	0
neurod1	0.377506	0.378322	0.647	0.618	1	9.92241444588621e-12	1.65714	0.93	0.6	2.14224927886683e-07	0.377506	1	0.378322	0.029	0
nrf1	0.569398	0.774556	0.059	0.033	1	0.465974	0.37737	0.093	0.064	1	0.569398	1	0.37737	0.026	0
zfand3	0.640344	0.647532	0.118	0.088	1	0.0291992	0.376898	0.581	0.418	1	0.640344	1	0.376898	0.03	0
txndc9	0.103211	0.376775	0.294	0.135	1	0.0112261	0.478756	0.744	0.52	1	0.103211	1	0.376775	0.159	0
fam3c	0.373661	0.575285	0.118	0.062	1	0.0213872	0.376671	0.488	0.295	1	0.373661	1	0.376671	0.056	0
camlg	0.048056	1.9785	0.118	0.032	1	0.328654	0.37631	0.163	0.113	1	0.328654	1	0.37631	0.05	0
eef1akmt2	0.644741	0.374726	0	0.013	1	0.00453776	1.59402	0.209	0.084	1	0.644741	1	0.374726	-0.013	0
ube2v2	0.303281	0.438132	0.529	0.402	1	0.00618784	0.374293	0.907	0.691	1	0.303281	1	0.374293	0.127	0
si:dkey-117m1.4	0.677337	0.37362	0	0.01	1	0.20921	0.679158	0.047	0.019	1	0.677337	1	0.37362	-0.01	0
zgc:162613	0.677337	0.372842	0	0.01	1	0.773778	2.00574	0.023	0.032	1	0.773778	1	0.372842	-0.01	0
vegfba	0.629757	0.450144	0	0.014	1	0.48195	0.37226	0	0.011	1	0.629757	1	0.37226	-0.014	0
actb2	0.0425423	0.573975	1	0.806	1	3.51202205210763e-05	0.371705	1	0.956	0.758246	0.0425423	1	0.371705	0.044	0
pfdn5	0.388326	0.507242	0.176	0.105	1	0.0625067	0.37148	0.326	0.196	1	0.388326	1	0.37148	0.071	0
inpp5ka	0.660559	0.370797	0	0.011	1	0.817715	0.404614	0.047	0.039	1	0.817715	1	0.370797	-0.011	0
ube2g1a	5.23864013135899e-07	2.29583	0.353	0.055	0.0113102	0.0688719	0.370224	0.465	0.346	1	0.0688719	1	0.370224	0.119	0
slc25a23a	0.0430723	2.57082	0.059	0.009	1	0.728038	0.369283	0.023	0.016	1	0.728038	1	0.369283	0.007	0
polr2l	0.290171	0.368982	0.294	0.18	1	0.0042461	0.692736	0.581	0.366	1	0.290171	1	0.368982	0.114	0
hdgfl2	0.835164	0.368345	0.059	0.048	1	3.08696611247485e-06	1.33634	0.256	0.064	0.0666476	0.835164	1	0.368345	0.011	0
zgc:66484	0.000426399	2.21326	0.294	0.068	1	0.242965	0.367447	0.14	0.086	1	0.242965	1	0.367447	0.054	0
tet2	0.0768031	0.931737	0.176	0.064	1	0.132252	0.367159	0.14	0.074	1	0.132252	1	0.367159	0.066	0
pfdn2	0.775743	0.366566	0.059	0.043	1	0.000314617	1.20034	0.535	0.304	1	0.775743	1	0.366566	0.016	0
hibadhb	0.281007	1.38869	0.059	0.02	1	0.303782	0.366446	0.14	0.087	1	0.303782	1	0.366446	0.039	0
ube2ib	0.108123	1.04584	0.176	0.072	1	0.608921	0.365615	0.256	0.214	1	0.608921	1	0.365615	0.042	0
phf12b	0.644741	0.365037	0	0.013	1	0.778035	0.439519	0.07	0.06	1	0.778035	1	0.365037	-0.013	0
lancl2	0.190584	2.38799	0.059	0.017	1	0.302894	0.364859	0.116	0.072	1	0.302894	1	0.364859	0.042	0
erp44	0.258893	0.637603	0.176	0.091	1	0.210608	0.364667	0.419	0.328	1	0.258893	1	0.364667	0.085	0
mrpl24	0.370496	0.364229	0.118	0.06	1	0.0503393	0.408366	0.279	0.157	1	0.370496	1	0.364229	0.058	0
anapc11	0.0614141	0.589013	0.294	0.122	1	0.711518	0.363077	0.07	0.057	1	0.711518	1	0.363077	0.013	0
cox8a	0.176171	0.384372	0.471	0.281	1	0.0437201	0.361959	0.93	0.767	1	0.176171	1	0.361959	0.163	0
lactb	0.247202	1.0609	0.118	0.052	1	0.274457	0.361751	0.116	0.071	1	0.274457	1	0.361751	0.045	0
krt18a.1	0.528643	0.361043	0.529	0.467	1	2.29451440638578e-08	1.64786	0.953	0.621	0.000495386	0.528643	1	0.361043	0.062	0
rasgef1ba	0.000117836	1.69249	0.412	0.111	1	0.0967084	0.360429	0.349	0.231	1	0.0967084	1	0.360429	0.118	0
mgst3a	0.0173849	0.711328	0.765	0.42	1	0.0284585	0.359362	0.674	0.459	1	0.0284585	1	0.359362	0.215	0
cfdp1	0.0697835	1.44673	0.118	0.034	1	0.956723	0.358308	0.047	0.045	1	0.956723	1	0.358308	0.002	0
tpm3	0.117905	0.408421	0.294	0.138	1	0.0608134	0.357946	0.744	0.726	1	0.117905	1	0.357946	0.018	0
setd5	0.373103	0.357561	0.059	0.024	1	0.147549	0.811978	0.093	0.045	1	0.373103	1	0.357561	0.035	0
nono	0.601858	0.550209	0.118	0.083	1	0.0143171	0.3565	0.674	0.48	1	0.601858	1	0.3565	0.035	0
rpl29	0.169456	0.355938	0.882	0.697	1	1.90691136915428e-17	0.992335	1	0.946	4.1170216460041e-13	0.169456	1	0.355938	0.054	0
nagpa	0.677337	0.459966	0	0.01	1	0.437747	0.355363	0	0.014	1	0.677337	1	0.355363	-0.014	0
npl	0.328385	0.900949	0.118	0.06	1	0.727353	0.355121	0.093	0.081	1	0.727353	1	0.355121	0.012	0
iqcb1	6.52033574699941e-05	4.47446	0.059	0.002	1	0.400495	0.35432	0.07	0.042	1	0.400495	1	0.35432	0.028	0
ldhba	0.232944	0.353488	0.412	0.258	1	0.174873	0.36045	0.395	0.298	1	0.232944	1	0.353488	0.097	0
tipin	0.677337	0.351677	0	0.01	1	0.994445	1.03913	0.047	0.046	1	0.994445	1	0.351677	-0.01	0
gna13a	0.000667073	4.86269	0.059	0.003	1	0.869383	0.351473	0.023	0.02	1	0.869383	1	0.351473	0.003	0
mccc1	0.660559	0.351149	0	0.011	1	0.152322	2.86559	0.023	0.006	1	0.660559	1	0.351149	-0.011	0
capza1b	0.314119	0.351094	0.353	0.231	1	1.34002182210257e-05	0.851991	0.86	0.604	0.289311	0.314119	1	0.351094	0.122	0
mrpl52	0.212655	0.348397	0.118	0.048	1	0.00633743	1.14927	0.209	0.087	1	0.212655	1	0.348397	0.07	0
lrfn5a	0.677337	0.348017	0	0.01	1	0.437747	0.48223	0	0.014	1	0.677337	1	0.348017	-0.014	0
cnpy2	0.677337	0.347052	0	0.01	1	0.000631459	2.81963	0.116	0.027	1	0.677337	1	0.347052	-0.01	0
hk1	0.544191	0.346759	0.118	0.075	1	0.00734694	0.72194	0.512	0.303	1	0.544191	1	0.346759	0.043	0
actl6a	0.823273	0.346173	0.059	0.047	1	0.0565726	0.560462	0.395	0.27	1	0.823273	1	0.346173	0.012	0
srsf7a	0.281853	0.346113	0.176	0.092	1	0.000777633	0.895404	0.674	0.422	1	0.281853	1	0.346113	0.084	0
slc10a7	0.310392	1.35537	0.059	0.022	1	0.479267	0.345361	0.163	0.127	1	0.479267	1	0.345361	0.036	0
phkg2	0.263288	0.710556	0.059	0.019	1	0.81593	0.345106	0.116	0.13	1	0.81593	1	0.345106	-0.014	0
pam16	0.573256	0.344767	0.118	0.078	1	0.501573	0.466344	0.256	0.215	1	0.573256	1	0.344767	0.04	0
mpp6a	0.677337	0.344478	0	0.01	1	0.0207348	0.774113	0.093	0.029	1	0.677337	1	0.344478	-0.01	0
bzw1a	0.168153	0.343687	0.294	0.151	1	4.68584008516443e-06	0.688513	0.907	0.618	0.101167	0.168153	1	0.343687	0.143	0
gphna	0.0162642	2.54393	0.059	0.007	1	0.451768	0.343515	0	0.013	1	0.451768	1	0.343515	-0.013	0
nfe2l3	0.0487262	1.44364	0.118	0.031	1	0.568341	0.343272	0.116	0.093	1	0.568341	1	0.343272	0.023	0
dcp1a	0.644741	0.343228	0	0.013	1	0.0105562	3.2114	0.047	0.008	1	0.644741	1	0.343228	-0.013	0
mrps26	0.429216	1.64583	0.059	0.027	1	0.161711	0.34291	0.233	0.145	1	0.429216	1	0.34291	0.032	0
lysmd1	0.207892	0.67888	0.059	0.017	1	0.592417	0.342798	0.116	0.093	1	0.592417	1	0.342798	0.023	0
tuba1c	0.00837169	2.02879	0.118	0.02	1	0.170823	0.342754	0.14	0.079	1	0.170823	1	0.342754	0.061	0
chst12a	0.061	2.1966	0.059	0.01	1	0.616205	0.342362	0.023	0.014	1	0.616205	1	0.342362	0.009	0
hmgb1b	0.00183799	1.47968	0.353	0.106	1	0.0341473	0.342191	0.628	0.449	1	0.0341473	1	0.342191	0.179	0
fus	2.52202458560695e-05	3.05183	0.176	0.02	0.544505	0.147377	0.341847	0.209	0.129	1	0.147377	1	0.341847	0.08	0
slc7a3b	0.660559	0.34106	0	0.011	1	0.690831	0.515303	0.047	0.035	1	0.690831	1	0.34106	-0.011	0
cachd1	0.197662	1.72604	0.059	0.017	1	0.451768	0.341045	0	0.013	1	0.451768	1	0.341045	-0.013	0
mlf2	0.0791335	1.05606	0.176	0.065	1	0.184186	0.341022	0.349	0.255	1	0.184186	1	0.341022	0.094	0
slkb	0.0537801	0.86103	0.176	0.059	1	0.877336	0.340429	0.047	0.042	1	0.877336	1	0.340429	0.005	0
hadhab	0.807077	0.348241	0.059	0.045	1	0.287993	0.340193	0.186	0.131	1	0.807077	1	0.340193	0.014	0
TXN	0.188313	0.338104	0.824	0.606	1	0.0427158	0.350601	0.884	0.763	1	0.188313	1	0.338104	0.121	0
kcmf1	0.270985	2.05613	0.059	0.02	1	0.279619	0.338102	0.302	0.235	1	0.279619	1	0.338102	0.039	0
sec61a1	0.0204137	0.870708	0.294	0.105	1	0.00254928	0.338074	0.884	0.677	1	0.0204137	1	0.338074	0.189	0
zgc:174564	0.000687347	4.50723	0.059	0.003	1	0.458314	0.337356	0.093	0.064	1	0.458314	1	0.337356	0.029	0
ptmab	7.53366221266482e-08	2.34576	0.941	0.481	0.00162652	0.00266941	0.336216	0.977	0.895	1	0.00266941	1	0.336216	0.082	0
srprb	0.396399	0.402727	0.118	0.064	1	0.290838	0.335761	0.465	0.385	1	0.396399	1	0.335761	0.054	0
lysmd2	0.566056	0.335648	0.235	0.172	1	0.00040851	0.680077	0.907	0.628	1	0.566056	1	0.335648	0.063	0
ubr3	0.195507	0.520841	0.118	0.047	1	0.851642	0.33474	0.116	0.109	1	0.851642	1	0.33474	0.007	0
znf395a	0.899185	0.334268	0.059	0.068	1	0.15399	0.592312	0.093	0.044	1	0.899185	1	0.334268	-0.009	0
ctr9	0.268572	0.800026	0.118	0.053	1	0.011837	0.334174	0.326	0.159	1	0.268572	1	0.334174	0.065	0
adh8b	0.374633	0.3341	0.471	0.334	1	0.0746118	0.57136	0.326	0.211	1	0.374633	1	0.3341	0.115	0
psmb7	0.238425	0.496577	0.235	0.128	1	0.00641175	0.33399	0.953	0.741	1	0.238425	1	0.33399	0.107	0
rngtt	0.513029	0.961193	0.059	0.031	1	0.98524	0.333865	0.023	0.024	1	0.98524	1	0.333865	-0.001	0
gnb1b	0.00405347	0.720121	0.824	0.431	1	0.0316011	0.333484	0.977	0.834	1	0.0316011	1	0.333484	0.143	0
si:dkey-28b4.8	0.3893	0.329811	0.176	0.105	1	0.00571583	0.791302	0.488	0.304	1	0.3893	1	0.329811	0.071	0
ap5s1	0.0108166	2.82637	0.118	0.023	1	0.46648	0.329173	0	0.012	1	0.46648	1	0.329173	-0.012	0
zdhhc16b	0.0822585	1.60092	0.059	0.011	1	0.807968	0.328987	0.023	0.03	1	0.807968	1	0.328987	-0.007	0
znf143a	0.0588803	2.3391	0.059	0.01	1	0.344686	0.328848	0.07	0.039	1	0.344686	1	0.328848	0.031	0
sp4	0.819257	0.328624	0.059	0.047	1	2.87858550602525e-05	3.04152	0.14	0.028	0.621487	0.819257	1	0.328624	0.012	0
snx5	0.752371	0.328577	0.059	0.042	1	0.0726672	0.571116	0.256	0.15	1	0.752371	1	0.328577	0.017	0
chrac1	0.470845	0.32767	0.118	0.069	1	0.971038	0.392945	0.163	0.166	1	0.971038	1	0.32767	-0.003	0
zrsr2	0.707588	1.39635	0.059	0.042	1	0.0188616	0.327283	0.186	0.079	1	0.707588	1	0.327283	0.017	0
pdpk1b	0.186616	0.578152	0.118	0.045	1	0.158734	0.326468	0.395	0.282	1	0.186616	1	0.326468	0.073	0
fam193a	0.124695	1.6627	0.118	0.042	1	0.480442	0.326154	0.186	0.148	1	0.480442	1	0.326154	0.038	0
zc3h13	0.364193	0.326124	0.176	0.101	1	0.00857566	0.779964	0.209	0.088	1	0.364193	1	0.326124	0.075	0
hspa4b	0.993598	0.325976	0.059	0.06	1	0.0313691	0.777037	0.349	0.204	1	0.993598	1	0.325976	-0.001	0
ptbp2a	0.677337	0.325738	0	0.01	1	0.412106	0.50952	0.07	0.042	1	0.677337	1	0.325738	-0.01	0
zgc:158263	0.0813883	1.8054	0.059	0.011	1	0.16074	0.324525	0.256	0.172	1	0.16074	1	0.324525	0.048	0
nod2	0.660559	0.370998	0	0.011	1	0.51549	0.323994	0	0.01	1	0.660559	1	0.323994	-0.011	0
ybey	0.255075	1.542	0.059	0.019	1	0.604563	0.323493	0.186	0.155	1	0.604563	1	0.323493	0.031	0
dolpp1	0.841149	0.322773	0.059	0.048	1	0.00345135	1.08275	0.279	0.126	1	0.841149	1	0.322773	0.011	0
bbs5	0.253454	1.62784	0.059	0.019	1	0.187899	0.321746	0.14	0.079	1	0.253454	1	0.321746	0.04	0
nansa	0.982313	0.321228	0.059	0.058	1	7.91090478555679e-05	1.69141	0.302	0.108	1	0.982313	1	0.321228	0.001	0
taf1a	0.660559	0.32113	0	0.011	1	0.685967	0.547965	0.047	0.035	1	0.685967	1	0.32113	-0.011	0
sb:cb1058	0.406097	0.320272	0.647	0.478	1	0.000567288	0.379963	0.953	0.666	1	0.406097	1	0.320272	0.169	0
usp24	0.629757	0.319656	0	0.014	1	0.383071	0.614419	0.047	0.025	1	0.629757	1	0.319656	-0.014	0
gnb5a	0.660559	0.31936	0	0.011	1	0.834421	0.751732	0.023	0.019	1	0.834421	1	0.31936	-0.011	0
vdac1	0.344179	0.319213	0.118	0.058	1	0.0283235	0.861868	0.326	0.203	1	0.344179	1	0.319213	0.06	0
socs7	0.677337	0.319211	0	0.01	1	0.039731	0.98808	0.116	0.046	1	0.677337	1	0.319211	-0.01	0
lrrc39	0.0796702	2.00742	0.059	0.011	1	0.573062	0.319193	0.07	0.051	1	0.573062	1	0.319193	0.019	0
rpl7l1	0.788519	0.319001	0.059	0.044	1	0.00105125	0.606309	0.558	0.296	1	0.788519	1	0.319001	0.015	0
rpia	0.363713	1.12143	0.059	0.024	1	0.61935	0.316773	0.07	0.051	1	0.61935	1	0.316773	0.019	0
atp5f1e	0.100548	0.316532	0.765	0.48	1	0.00365015	0.449424	1	0.828	1	0.100548	1	0.316532	0.172	0
mrpl35	0.690013	0.821459	0.059	0.04	1	0.277615	0.314883	0.233	0.16	1	0.690013	1	0.314883	0.019	0
golga7	0.292486	0.314382	0.235	0.135	1	0.00484477	0.760203	0.581	0.38	1	0.292486	1	0.314382	0.1	0
xab2	0.677337	0.310308	0	0.01	1	0.00277032	2.1773	0.14	0.042	1	0.677337	1	0.310308	-0.01	0
sf3b5	0.373896	0.420424	0.176	0.105	1	0.0241495	0.309755	0.744	0.515	1	0.373896	1	0.309755	0.071	0
nipa1	0.660559	0.308975	0	0.011	1	0.0525067	0.567688	0.163	0.077	1	0.660559	1	0.308975	-0.011	0
ppiab	0.129688	0.308514	1	0.88	1	1.96366213715825e-05	0.529909	1	0.865	0.423955	0.129688	1	0.308514	0.12	0
cwf19l1	0.677337	0.308508	0	0.01	1	4.38206298558394e-05	2.2214	0.14	0.028	0.946087	0.677337	1	0.308508	-0.01	0
gtf2h5	0.0228504	1.55179	0.235	0.081	1	0.532494	0.308046	0.116	0.086	1	0.532494	1	0.308046	0.03	0
ppp3r1b	0.248606	0.307984	0.176	0.088	1	0.0878694	0.414125	0.558	0.405	1	0.248606	1	0.307984	0.088	0
cox7b	0.187172	0.307921	0.824	0.56	1	0.00818732	0.399628	0.953	0.81	1	0.187172	1	0.307921	0.143	0
usp39	0.232299	0.948577	0.059	0.018	1	0.200981	0.307816	0.163	0.099	1	0.232299	1	0.307816	0.041	0
cirbpa	0.00419618	0.847459	0.765	0.416	1	0.0133259	0.307246	0.953	0.83	1	0.0133259	1	0.307246	0.123	0
zgc:153215	0.00310368	2.61604	0.059	0.005	1	0.881859	0.306735	0.023	0.02	1	0.881859	1	0.306735	0.003	0
ftr05	0.660559	0.306572	0	0.011	1	0.610399	0.807904	0.023	0.014	1	0.660559	1	0.306572	-0.011	0
fbxl14a	0.558879	0.306326	0.059	0.032	1	0.0950269	0.392933	0.326	0.21	1	0.558879	1	0.306326	0.027	0
mtx1a	0.00810732	2.87938	0.059	0.006	1	0.51549	0.305911	0	0.01	1	0.51549	1	0.305911	-0.01	0
si:ch211-141o9.10	6.64278210328612e-13	6.96058	0.059	0	1.43417665609947e-08	0.48195	0.305785	0	0.011	1	0.48195	1	0.305785	-0.011	0
ptgr1	0.171523	0.782949	0.235	0.119	1	0.499403	0.304974	0.209	0.164	1	0.499403	1	0.304974	0.045	0
atpv0e2	0.436855	0.303021	0.176	0.11	1	0.0333306	0.631121	0.419	0.281	1	0.436855	1	0.303021	0.066	0
tox	0.0916194	0.302923	0.765	0.486	1	0.000813281	0.67459	0.605	0.354	1	0.0916194	1	0.302923	0.251	0
mrap2a	0.47132	0.735724	0.059	0.028	1	0.48195	0.301687	0	0.011	1	0.48195	1	0.301687	-0.011	0
maml3	0.256703	1.23342	0.059	0.019	1	0.73236	0.301205	0.023	0.016	1	0.73236	1	0.301205	0.007	0
si:ch211-261d7.6	0.677337	0.300586	0	0.01	1	0.46648	0.40146	0	0.012	1	0.677337	1	0.300586	-0.012	0
kdm6a	0.83132	0.299818	0.059	0.047	1	0.0620756	0.613717	0.163	0.08	1	0.83132	1	0.299818	0.012	0
adnpa	0.373103	0.747804	0.059	0.024	1	0.112795	0.299816	0.302	0.201	1	0.373103	1	0.299816	0.035	0
ngdn	0.0429274	1.03964	0.176	0.056	1	0.082881	0.29961	0.186	0.1	1	0.082881	1	0.29961	0.086	0
adtrp1	0.205226	1.20975	0.118	0.049	1	0.338933	0.299519	0.209	0.157	1	0.338933	1	0.299519	0.052	0
atp5pd	0.205104	0.299406	0.647	0.466	1	1.04916160424256e-09	1.08257	0.977	0.672	2.26513990355969e-05	0.205104	1	0.299406	0.181	0
si:ch211-162e15.3	0.815996	0.297635	0.118	0.101	1	0.910125	0.33623	0.14	0.15	1	0.910125	1	0.297635	-0.01	0
si:ch211-156b7.4	0.644741	0.296248	0	0.013	1	0.196428	2.7359	0.023	0.007	1	0.644741	1	0.296248	-0.013	0
ptenb	0.0132949	1.17157	0.235	0.072	1	0.232973	0.296037	0.256	0.182	1	0.232973	1	0.296037	0.074	0
si:dkey-94l16.4	0.644741	0.295937	0	0.013	1	0.639832	1.55482	0.023	0.015	1	0.644741	1	0.295937	-0.013	0
eny2	0.0257469	0.829394	0.294	0.107	1	0.146564	0.295835	0.349	0.237	1	0.146564	1	0.295835	0.112	0
ddx24	0.404496	0.295833	0.059	0.025	1	0.262433	0.358499	0.163	0.102	1	0.404496	1	0.295833	0.034	0
stx4	0.548553	0.508334	0.059	0.032	1	0.554508	0.29554	0.14	0.107	1	0.554508	1	0.29554	0.027	0
alkbh4	0.660559	0.294651	0	0.011	1	0.000138837	2.16146	0.14	0.031	1	0.660559	1	0.294651	-0.011	0
hs6st2	0.660559	0.294485	0	0.011	1	0.000748297	1.02981	0.419	0.21	1	0.660559	1	0.294485	-0.011	0
mhc1laa	0.061	2.53608	0.059	0.01	1	0.46648	0.29426	0	0.012	1	0.46648	1	0.29426	-0.012	0
fadd	0.677337	0.720753	0	0.01	1	0.861084	0.294246	0.023	0.02	1	0.861084	1	0.294246	-0.01	0
itga3a	0.327916	0.587129	0.118	0.058	1	0.116058	0.293786	0.209	0.126	1	0.327916	1	0.293786	0.06	0
zgc:113348	0.144487	2.49071	0.059	0.015	1	0.751227	0.293636	0.047	0.037	1	0.751227	1	0.293636	0.01	0
snx6	0.916044	0.398916	0.059	0.053	1	0.562662	0.293425	0.326	0.311	1	0.916044	1	0.293425	0.006	0
pdhb	0.774847	0.641829	0.118	0.099	1	0.383316	0.293423	0.326	0.263	1	0.774847	1	0.293423	0.019	0
ino80c	0.440721	0.315204	0.118	0.067	1	1	0.292901	0.047	0.046	1	1	1	0.292901	0.001	0
me3	0.153157	0.853053	0.059	0.015	1	0.837223	0.292619	0.023	0.019	1	0.837223	1	0.292619	0.004	0
smarcb1a	0.0662203	1.21394	0.176	0.062	1	0.0842405	0.290641	0.419	0.289	1	0.0842405	1	0.290641	0.114	0
myo1eb	0.206407	0.948465	0.059	0.017	1	0.765185	0.290027	0.023	0.017	1	0.765185	1	0.290027	0.006	0
decr1	0.890845	0.289596	0.059	0.051	1	0.0319655	1.81904	0.093	0.032	1	0.890845	1	0.289596	0.008	0
strap	0.972759	0.288516	0.059	0.057	1	0.0214046	0.72705	0.372	0.221	1	0.972759	1	0.288516	0.002	0
pop7	0.666985	0.28815	0.118	0.086	1	0.147192	0.410181	0.349	0.243	1	0.666985	1	0.28815	0.032	0
agla	0.622247	0.449105	0.059	0.035	1	0.51549	0.287822	0	0.01	1	0.622247	1	0.287822	-0.01	0
st6galnac1.1	0.618096	0.287329	0.059	0.035	1	0.00106073	1.61615	0.093	0.019	1	0.618096	1	0.287329	0.024	0
irf2bp2b	0.460992	0.285987	0.235	0.159	1	1.47544663122775e-07	1.07543	0.884	0.542	0.00318549	0.460992	1	0.285987	0.076	0
ccdc25	0.251276	0.457854	0.176	0.089	1	0.237664	0.285176	0.186	0.124	1	0.251276	1	0.285176	0.062	0
syne1a	0.103804	1.50312	0.059	0.013	1	0.498256	0.285104	0	0.011	1	0.498256	1	0.285104	-0.011	0
rnf34a	0.677337	0.285077	0	0.01	1	0.348132	1.91439	0.023	0.009	1	0.677337	1	0.285077	-0.01	0
ppp1cab	0.451537	1.55132	0.059	0.028	1	0.0546417	0.284319	0.651	0.467	1	0.451537	1	0.284319	0.031	0
eef1akmt1	0.644741	0.283733	0	0.013	1	0.51549	0.81697	0	0.01	1	0.644741	1	0.283733	-0.013	0
hsd17b12b	0.941649	0.283116	0.059	0.055	1	0.177	0.578276	0.163	0.099	1	0.941649	1	0.283116	0.004	0
si:ch73-106k19.2	0.644741	0.283037	0	0.013	1	0.0169698	3.80589	0.023	0.002	1	0.644741	1	0.283037	-0.013	0
evi5b	0.728591	0.282948	0.059	0.041	1	0.961276	0.440247	0.047	0.046	1	0.961276	1	0.282948	0.001	0
ptk2aa	6.64278210328612e-13	7.9353	0.059	0	1.43417665609947e-08	0.498256	0.281844	0	0.011	1	0.498256	1	0.281844	-0.011	0
cdk5rap3	0.597524	0.992161	0.059	0.035	1	0.586601	0.280204	0.163	0.131	1	0.597524	1	0.280204	0.024	0
yipf4	0.103309	0.337626	0.235	0.1	1	0.0928538	0.280169	0.628	0.479	1	0.103309	1	0.280169	0.135	0
ube2q1	0.487373	0.663616	0.059	0.03	1	0.102239	0.279886	0.302	0.189	1	0.487373	1	0.279886	0.029	0
nubpl	0.660559	0.279666	0	0.011	1	0.226173	0.871295	0.047	0.02	1	0.660559	1	0.279666	-0.011	0
cyp20a1	0.581604	1.04057	0.059	0.034	1	0.996367	0.278716	0.093	0.096	1	0.996367	1	0.278716	-0.003	0
mrpl38	0.319288	0.790054	0.059	0.022	1	0.455606	0.278351	0.209	0.166	1	0.455606	1	0.278351	0.037	0
si:ch211-207k7.4	0.644741	0.35024	0	0.013	1	0.701233	0.277952	0.023	0.015	1	0.701233	1	0.277952	-0.013	0
atp5md	0.310468	0.277535	0.471	0.316	1	0.00300013	0.528352	0.837	0.596	1	0.310468	1	0.277535	0.155	0
rassf2a	0.0796702	2.23669	0.059	0.011	1	0.583959	0.276799	0.07	0.05	1	0.583959	1	0.276799	0.02	0
atrx	0.262173	0.276684	0.529	0.344	1	0.0188201	0.515579	0.535	0.367	1	0.262173	1	0.276684	0.168	0
ssr2	0.127881	0.462306	0.412	0.231	1	0.0253983	0.276299	0.814	0.588	1	0.127881	1	0.276299	0.181	0
agap1	0.197275	0.45185	0.118	0.047	1	0.641075	0.275618	0.093	0.073	1	0.641075	1	0.275618	0.02	0
vps26b	0.0029548	1.93929	0.176	0.035	1	0.44946	0.275277	0.116	0.082	1	0.44946	1	0.275277	0.034	0
txnipa	0.246194	0.274911	0.412	0.278	1	3.84158312735181e-06	0.934525	0.605	0.28	0.0829398	0.246194	1	0.274911	0.134	0
zfhx4	0.000715467	1.41853	0.176	0.028	1	0.187351	0.274741	0.163	0.099	1	0.187351	1	0.274741	0.064	0
fhl1b	0.0045883	1.04722	0.588	0.266	1	0.0213542	0.274711	0.93	0.749	1	0.0213542	1	0.274711	0.181	0
si:dkeyp-118b1.2	0.677337	0.274056	0	0.01	1	0.109841	2.92431	0.023	0.005	1	0.677337	1	0.274056	-0.01	0
nup88	0.677337	0.273773	0	0.01	1	0.230839	0.456713	0.047	0.02	1	0.677337	1	0.273773	-0.01	0
xpo4	0.0763225	2.95749	0.059	0.011	1	0.51549	0.273606	0	0.01	1	0.51549	1	0.273606	-0.01	0
hmgcl	0.316877	0.273277	0.118	0.056	1	0.110703	0.521589	0.326	0.212	1	0.316877	1	0.273277	0.062	0
dgcr2	0.501021	0.472712	0.118	0.072	1	0.530672	0.273139	0.14	0.11	1	0.530672	1	0.273139	0.03	0
esf1	0.833171	0.530984	0.059	0.048	1	0.226204	0.272522	0.233	0.161	1	0.833171	1	0.272522	0.011	0
kptn	0.629757	0.271925	0	0.014	1	0.112059	2.85982	0.023	0.005	1	0.629757	1	0.271925	-0.014	0
znf593	0.986513	0.647407	0.059	0.062	1	0.0412382	0.2719	0.395	0.241	1	0.986513	1	0.2719	-0.003	0
vkorc1l1	0.0181504	1.18293	0.176	0.047	1	0.199214	0.271891	0.302	0.215	1	0.199214	1	0.271891	0.087	0
kmt2bb	0.0202687	0.593482	0.471	0.198	1	0.0505143	0.271728	0.698	0.495	1	0.0505143	1	0.271728	0.203	0
zcchc7	0.660559	0.271248	0	0.011	1	0.299005	1.33008	0.047	0.022	1	0.660559	1	0.271248	-0.011	0
tefb	0.420023	0.403191	0.059	0.026	1	0.908659	0.270297	0.023	0.02	1	0.908659	1	0.270297	0.003	0
smarcd2	0.660559	0.270163	0	0.011	1	0.00505058	1.22225	0.116	0.033	1	0.660559	1	0.270163	-0.011	0
neo1b	0.155705	0.890785	0.059	0.015	1	0.643167	0.270043	0.047	0.033	1	0.643167	1	0.270043	0.014	0
baz1a	0.149394	2.15005	0.059	0.015	1	0.534372	0.269003	0.186	0.149	1	0.534372	1	0.269003	0.037	0
pkma	0.895361	0.268655	0.118	0.139	1	0.10074	0.593883	0.465	0.351	1	0.895361	1	0.268655	-0.021	0
man2b2	0.629757	0.267954	0	0.014	1	0.888178	0.916592	0.023	0.02	1	0.888178	1	0.267954	-0.014	0
fam168a	0.0289795	1.86382	0.118	0.027	1	0.78569	0.267866	0.047	0.057	1	0.78569	1	0.267866	-0.01	0
spred2a	0.0648155	1.46444	0.176	0.064	1	0.92287	0.267776	0.14	0.148	1	0.92287	1	0.267776	-0.008	0
nme7	0.738919	0.266741	0.059	0.041	1	0.827771	0.827589	0.047	0.041	1	0.827771	1	0.266741	0.006	0
g6pcb	0.558879	0.26543	0.059	0.032	1	0.451768	0.585636	0	0.013	1	0.558879	1	0.26543	-0.013	0
trim107	0.748262	0.264753	0.059	0.042	1	0.0171025	1.40204	0.093	0.029	1	0.748262	1	0.264753	0.017	0
taf11	0.323012	0.264352	0.118	0.057	1	0.00977334	0.846665	0.256	0.123	1	0.323012	1	0.264352	0.061	0
bach1a	0.0988545	2.39631	0.059	0.013	1	0.578239	0.263261	0.023	0.013	1	0.578239	1	0.263261	0.01	0
mrps2	0.644741	0.262962	0	0.013	1	0.000937174	1.27728	0.279	0.112	1	0.644741	1	0.262962	-0.013	0
casp8	0.0127265	2.1799	0.176	0.047	1	0.623448	0.261257	0.047	0.066	1	0.623448	1	0.261257	-0.019	0
emc3	0.446835	0.980844	0.059	0.027	1	0.459008	0.261172	0.279	0.233	1	0.459008	1	0.261172	0.032	0
tmem243b	0.53551	0.261038	0.059	0.031	1	0.0853513	0.673954	0.186	0.1	1	0.53551	1	0.261038	0.028	0
llph	0.425893	0.716669	0.059	0.026	1	0.695945	0.260448	0.14	0.122	1	0.695945	1	0.260448	0.018	0
add1	0.452798	0.259961	0.059	0.027	1	0.395763	0.444832	0.07	0.042	1	0.452798	1	0.259961	0.028	0
foxj3	0.356126	0.259934	0.118	0.059	1	0.142967	0.572619	0.279	0.187	1	0.356126	1	0.259934	0.059	0
r3hdm4	0.677337	0.2598	0	0.01	1	0.961488	0.401093	0.023	0.024	1	0.961488	1	0.2598	-0.01	0
zgc:91910	0.000442672	1.3542	0.412	0.116	1	0.102491	0.259358	0.488	0.361	1	0.102491	1	0.259358	0.127	0
cox10	0.28611	1.11723	0.059	0.02	1	0.334027	0.259127	0.14	0.092	1	0.334027	1	0.259127	0.039	0
acy3.2	0.925665	0.258812	0.059	0.053	1	0.470275	0.95677	0.047	0.028	1	0.925665	1	0.258812	0.006	0
dnajc24	0.660559	0.258259	0	0.011	1	0.293377	1.70405	0.023	0.008	1	0.660559	1	0.258259	-0.011	0
mta2	0.0471982	1.49771	0.176	0.06	1	0.034848	0.257674	0.395	0.246	1	0.0471982	1	0.257674	0.116	0
ap5b1	0.660559	0.256708	0	0.011	1	0.195516	1.57237	0.047	0.019	1	0.660559	1	0.256708	-0.011	0
hpf1	0.093673	1.15551	0.176	0.069	1	0.63506	0.25668	0.07	0.053	1	0.63506	1	0.25668	0.017	0
rreb1a	0.0742311	1.65944	0.118	0.035	1	0.931056	0.256492	0.023	0.025	1	0.931056	1	0.256492	-0.002	0
UNC13B	0.0617205	1.91155	0.059	0.01	1	0.747303	0.255851	0.047	0.037	1	0.747303	1	0.255851	0.01	0
APBA3	0.226101	1.6911	0.059	0.018	1	0.69404	0.255729	0.047	0.034	1	0.69404	1	0.255729	0.013	0
tmem14cb	0.644741	0.255616	0	0.013	1	0.20255	1.89131	0.023	0.007	1	0.644741	1	0.255616	-0.013	0
si:ch73-181d5.4	0.677337	0.255267	0	0.01	1	0.688186	0.716498	0.023	0.015	1	0.688186	1	0.255267	-0.01	0
psmb2	0.315736	0.254733	0.294	0.181	1	5.55431500343742e-05	0.782935	0.698	0.411	1	0.315736	1	0.254733	0.113	0
fbxo3	0.660559	0.253942	0	0.011	1	0.0104798	3.1088	0.047	0.008	1	0.660559	1	0.253942	-0.011	0
brd3b	0.738539	0.253876	0.118	0.093	1	0.00258662	1.0146	0.302	0.136	1	0.738539	1	0.253876	0.025	0
glb1	0.178056	1.42695	0.059	0.016	1	0.883879	0.253472	0.023	0.027	1	0.883879	1	0.253472	-0.004	0
klhl17	0.0978876	2.2918	0.059	0.013	1	0.925109	0.253308	0.023	0.021	1	0.925109	1	0.253308	0.002	0
march5l	0.873935	0.380987	0.059	0.05	1	0.252258	0.253209	0.302	0.228	1	0.873935	1	0.253209	0.009	0
si:ch211-198n5.11	0.0165421	2.75491	0.059	0.007	1	0.48195	0.253197	0	0.011	1	0.48195	1	0.253197	-0.011	0
kifap3a	0.955451	0.252926	0.059	0.056	1	0.25144	0.50828	0.163	0.105	1	0.955451	1	0.252926	0.003	0
si:ch211-113e8.10	0.0314569	1.31812	0.118	0.027	1	0.591781	0.250979	0.047	0.032	1	0.591781	1	0.250979	0.015	0
sh2b1	0.442884	1.05482	0.059	0.027	1	0.444331	0.250749	0.163	0.122	1	0.444331	1	0.250749	0.032	0
myef2	0.157771	1.19475	0.176	0.082	1	0.0167202	0.250571	0.512	0.324	1	0.157771	1	0.250571	0.094	0
kiz	0.203462	1.6478	0.059	0.017	1	0.210578	0.25009	0.116	0.066	1	0.210578	1	0.25009	0.042	0
pdyn	3.7252355217395e-84	4.45275	0.706	0.031	8.04278349143558e-80	8.25959696304037e-68	6.04884	0.65	0.034	1.78324698432042e-63	8.25959696304037e-68	1.78324698432042e-63	4.45275	0.616	1
kctd12.2	3.84681081359629e-74	6.49461	0.471	0.007	8.30526454655438e-70	3.76818770758309e-41	4.59696	0.65	0.067	8.13551726067189e-37	3.76818770758309e-41	8.13551726067189e-37	4.59696	0.464	1
ghrl	1.80048802991056e-39	3.69649	1	0.791	3.8872536565769e-35	5.31015675288629e-58	9.32319	0.95	0.126	1.14646284294815e-53	1.80048802991056e-39	3.8872536565769e-35	3.69649	0.209	1
mlnl	1.90285979866788e-43	7.64536	1	0.672	4.10827430532396e-39	2.91602836177216e-35	6.36928	1	0.308	6.2957052330661e-31	2.91602836177216e-35	6.2957052330661e-31	6.36928	0.328	1
clu	8.30523227451819e-27	3.58933	0.338	0.031	1.79309964806848e-22	2.07814422135862e-40	4.57555	0.35	0.015	4.48671337391326e-36	8.30523227451819e-27	1.79309964806848e-22	3.58933	0.307	1
gulp1b	9.92745210881394e-18	8.35078	0.088	0	2.14333691029293e-13	1.29885291989433e-28	7.9154	0.1	0	2.80422345405187e-24	9.92745210881394e-18	2.14333691029293e-13	7.9154	0.088	1
edil3a	9.92745210881394e-18	9.52114	0.088	0	2.14333691029293e-13	2.12485389301398e-24	4.35616	0.225	0.011	4.58755955501717e-20	9.92745210881394e-18	2.14333691029293e-13	4.35616	0.088	1
si:dkey-43k4.5	1.52144926561222e-39	9.8359	0.206	0	3.28480896445679e-35	4.54491923532558e-15	7.25323	0.05	0	9.81248062906794e-11	4.54491923532558e-15	9.81248062906794e-11	7.25323	0.05	1
sprn2	6.04313527740103e-14	1.85179	0.441	0.111	1.30471290639088e-09	4.31409031584818e-16	3.13239	0.4	0.063	9.31412099191621e-12	6.04313527740103e-14	1.30471290639088e-09	1.85179	0.33	1
slc7a7	2.55411969018588e-12	2.64859	0.309	0.066	5.51434441111133e-08	3.74567090055607e-13	2.31562	0.6	0.172	8.08690347430055e-09	2.55411969018588e-12	5.51434441111133e-08	2.31562	0.243	1
bmp16	1.82881208451055e-12	3.72528	0.118	0.007	3.94840529045829e-08	3.09053462535735e-12	3.11669	0.275	0.039	6.67246425614653e-08	3.09053462535735e-12	6.67246425614653e-08	3.11669	0.111	1
adora2aa	1.65984957043645e-11	2.30693	0.221	0.035	3.58361522257229e-07	2.06414733485408e-11	2.00735	0.6	0.171	4.45649409594996e-07	2.06414733485408e-11	4.45649409594996e-07	2.00735	0.186	1
serpini1	1.19279553233788e-19	3.28281	0.147	0.005	2.57524555431749e-15	2.71730677982204e-11	2.30141	0.375	0.074	5.86666533763577e-07	2.71730677982204e-11	5.86666533763577e-07	2.30141	0.142	1
TENM2	4.82716624024549e-15	5.82267	0.088	0.001	1.042185191269e-10	2.90182476068107e-10	5.82888	0.05	0.001	6.26503965831042e-06	2.90182476068107e-10	6.26503965831042e-06	5.82267	0.049	1
hpcal4	8.60120548452281e-10	5.92797	0.059	0.001	1.85700026410847e-05	5.85455702179203e-10	2.1053	0.325	0.063	1.2639988610049e-05	8.60120548452281e-10	1.85700026410847e-05	2.1053	0.058	1
clstn2	8.80781204406161e-10	5.95996	0.059	0.001	1.9016066203129e-05	2.52812539061274e-49	7.14981	0.2	0.001	5.4582227183329e-45	8.80781204406161e-10	1.9016066203129e-05	5.95996	0.058	1
insm1a	1.32631971745256e-09	1.50481	0.5	0.186	2.86352426998008e-05	3.53377842522139e-18	2.95149	0.8	0.251	7.62942762005298e-14	1.32631971745256e-09	2.86352426998008e-05	1.50481	0.314	1
ca6	1.43128061535762e-09	7.57825	0.044	0	3.0901348485571e-05	1.67230940737569e-96	10.0925	0.35	0	3.61051601052411e-92	1.43128061535762e-09	3.0901348485571e-05	7.57825	0.044	1
GRIK2	1.43128061535762e-09	7.75561	0.044	0	3.0901348485571e-05	1.01408925508841e-27	4.75736	0.25	0.011	2.18941870173587e-23	1.43128061535762e-09	3.0901348485571e-05	4.75736	0.044	1
stmn1b	5.07282462500886e-50	6.22867	0.338	0.007	1.09522283653941e-45	1.62442055815302e-08	2.63308	0.2	0.031	0.000350712	1.62442055815302e-08	0.000350712	2.63308	0.169	1
aebp1	2.99880732929207e-56	6.43469	0.338	0.004	6.47442502394157e-52	2.37622191971571e-08	4.34447	0.075	0.004	0.000513026	2.37622191971571e-08	0.000513026	4.34447	0.071	1
rcan2	2.09883650639558e-07	3.27579	0.147	0.027	0.00453139	4.28598356965852e-14	2.75723	0.375	0.062	9.25343852689275e-10	2.09883650639558e-07	0.00453139	2.75723	0.12	1
tshz3a	3.42367645765877e-07	5.07418	0.044	0.001	0.00739172	4.27077777837533e-25	5.16328	0.125	0.002	9.22060922351234e-21	3.42367645765877e-07	0.00739172	5.07418	0.043	1
angptl4	1.59222076973729e-08	2.66668	0.324	0.1	0.00034376	5.52614563905792e-07	1.14972	0.8	0.424	0.0119309	5.52614563905792e-07	0.0119309	1.14972	0.224	1
ecm1b	6.84674010796328e-07	2.06289	0.118	0.018	0.0147821	1.40574982923128e-09	3.82326	0.15	0.015	3.03501388131034e-05	6.84674010796328e-07	0.0147821	2.06289	0.1	1
ntd5	7.90801687332474e-07	7.16022	0.029	0	0.0170734	2.89712363704626e-56	6.14805	0.375	0.01	6.25488993238288e-52	7.90801687332474e-07	0.0170734	6.14805	0.029	1
ralgps1	7.90801687332474e-07	7.42034	0.029	0	0.0170734	2.8618921880969e-10	3.81751	0.1	0.006	6.17882523410122e-06	7.90801687332474e-07	0.0170734	3.81751	0.029	1
nucb2b	6.99066817184911e-10	1.71275	0.794	0.507	1.50928525830222e-05	9.14390682766182e-07	0.952797	0.875	0.579	0.0197417	9.14390682766182e-07	0.0197417	0.952797	0.287	1
nkx2.2a	1.69072657179713e-06	1.59749	0.544	0.29	0.0365028	3.36319895824521e-11	2.32901	0.775	0.371	7.2611465508514e-07	1.69072657179713e-06	0.0365028	1.59749	0.254	1
epha4a	6.26227677110408e-16	4.09122	0.162	0.011	1.35202555488137e-11	3.51300050839217e-06	2.92291	0.15	0.025	0.0758457	3.51300050839217e-06	0.0758457	2.92291	0.125	1
carhsp1	4.35828230884856e-06	1.84809	0.324	0.123	0.0940953	9.5500494776379e-15	2.06295	0.85	0.365	2.06185568222202e-10	4.35828230884856e-06	0.0940953	1.84809	0.201	1
nat16	4.8508742081171e-06	3.36412	0.088	0.012	0.10473	1.70568617656856e-09	1.87226	0.275	0.05	3.68257645521152e-05	4.8508742081171e-06	0.10473	1.87226	0.076	1
fgfr4	6.05383564869507e-06	2.65087	0.103	0.017	0.130702	6.35915906483902e-10	3.40484	0.2	0.026	1.37294244209874e-05	6.05383564869507e-06	0.130702	2.65087	0.086	1
artnb	4.96796106770358e-15	3.59797	0.162	0.012	1.0725827945172e-10	1.51053638850347e-05	3.36116	0.125	0.02	0.326125	1.51053638850347e-05	0.326125	3.36116	0.105	1
cacna1c	2.05254454998091e-05	2.01217	0.147	0.036	0.443144	7.05657487742855e-07	1.90057	0.25	0.055	0.0152351	2.05254454998091e-05	0.443144	1.90057	0.111	1
rnd2	7.90801687332474e-07	6.85776	0.029	0	0.0170734	2.76250952371569e-05	1.94895	0.125	0.02	0.596426	2.76250952371569e-05	0.596426	1.94895	0.029	1
nova2	2.99804434437001e-05	1.74288	0.162	0.043	0.647278	3.80774061685841e-09	3.08009	0.175	0.022	8.2209119917973e-05	2.99804434437001e-05	0.647278	1.74288	0.119	1
mboat4	0.000487787	7.31034	0.015	0	1	1.29885291989433e-28	7.96911	0.1	0	2.80422345405187e-24	0.000487787	1	7.31034	0.015	1
pcdh18b	0.000487787	7.18995	0.015	0	1	4.54491923532558e-15	7.02523	0.05	0	9.81248062906794e-11	0.000487787	1	7.02523	0.015	1
tatdn2	0.000487787	6.81735	0.015	0	1	2.24680665972383e-35	8.4008	0.125	0	4.85085557834375e-31	0.000487787	1	6.81735	0.015	1
ccnb3	0.000487787	5.57351	0.015	0	1	3.00108029315679e-10	5.64912	0.05	0.001	6.47933235292552e-06	0.000487787	1	5.57351	0.015	1
stoml3a	1.43128061535762e-09	6.91203	0.044	0	3.0901348485571e-05	0.0121289	5.37071	0.025	0.002	1	0.0121289	1	5.37071	0.023	1
lrrc15	5.12269426598081e-13	4.72716	0.088	0.002	1.10598969202526e-08	0.00014858	5.40246	0.025	0.001	1	0.00014858	1	4.72716	0.024	1
prss23	0.000487787	4.63659	0.015	0	1	3.05067258378523e-08	5.85611	0.025	0	0.00065864	0.000487787	1	4.63659	0.015	1
znf1010	0.000487787	6.30967	0.015	0	1	0.00272731	4.59477	0.025	0.002	1	0.00272731	1	4.59477	0.015	1
arap3	0.000487787	5.05973	0.015	0	1	0.000152447	4.54885	0.025	0.001	1	0.000487787	1	4.54885	0.015	1
zgc:162707	0.000487787	7.47437	0.015	0	1	0.000152447	4.38504	0.025	0.001	1	0.000487787	1	4.38504	0.015	1
csrnp1a	0.0233492	4.21359	0.015	0.001	1	7.82097193144775e-08	5.8046	0.05	0.002	0.00168855	0.0233492	1	4.21359	0.014	1
b3gat2	9.23564700792217e-10	4.25254	0.059	0.001	1.9939761890104e-05	0.0122848	3.94172	0.025	0.002	1	0.0122848	1	3.94172	0.023	1
unc5da	0.00133456	3.91887	0.029	0.002	1	1.8019678942721e-09	4.3263	0.075	0.003	3.89044868373346e-05	0.00133456	1	3.91887	0.027	1
si:ch73-193i22.1	0.000487787	7.70833	0.015	0	1	8.43047222216063e-08	3.81759	0.05	0.002	0.00182014	0.000487787	1	3.81759	0.015	1
SPATA1	3.50079345241482e-07	3.80218	0.044	0.001	0.00755821	0.000152447	4.61099	0.025	0.001	1	0.000152447	1	3.80218	0.024	1
zgc:152977	0.0233492	3.76045	0.015	0.001	1	0.0566774	4.25585	0.025	0.004	1	0.0566774	1	3.76045	0.014	1
prkaa2	0.0340435	4.06903	0.029	0.006	1	1.17785500245924e-06	3.68396	0.075	0.006	0.0254299	0.0340435	1	3.68396	0.023	1
frya	3.96763239475225e-09	4.00088	0.074	0.004	8.5661183402701e-05	0.00282204	3.67018	0.025	0.002	1	0.00282204	1	3.67018	0.023	1
acvrl1	9.15198555549446e-06	3.74594	0.044	0.002	0.197591	0.000152447	3.62716	0.025	0.001	1	0.000152447	1	3.62716	0.024	1
ptpn5	0.0237152	3.58842	0.015	0.001	1	2.38700206809179e-12	3.92938	0.175	0.015	5.15353746501017e-08	0.0237152	1	3.58842	0.014	1
uacaa	0.185964	3.8633	0.015	0.004	1	0.0126019	3.55463	0.025	0.002	1	0.185964	1	3.55463	0.011	1
lrp3	0.0237152	3.4964	0.015	0.001	1	0.00388317	3.66854	0.05	0.007	1	0.0237152	1	3.4964	0.014	1
cntn1b	0.00595037	3.91051	0.029	0.004	1	1.34200776785316e-05	3.38278	0.075	0.007	0.289739	0.00595037	1	3.38278	0.025	1
fastkd3	0.0237152	3.3505	0.015	0.001	1	0.000152447	4.77911	0.025	0.001	1	0.0237152	1	3.3505	0.014	1
rgs5b	0.000277249	3.31457	0.059	0.008	1	7.82097193144775e-08	5.99497	0.05	0.002	0.00168855	0.000277249	1	3.31457	0.048	1
ddr2l	0.0233492	4.83855	0.015	0.001	1	0.00012328	3.27079	0.05	0.004	1	0.0233492	1	3.27079	0.014	1
znf1102	0.186667	3.22276	0.015	0.004	1	0.000397431	3.61665	0.05	0.005	1	0.186667	1	3.22276	0.011	1
gtf2h2	0.0354148	3.05517	0.029	0.006	1	0.000641877	3.93529	0.125	0.028	1	0.0354148	1	3.05517	0.023	1
atp2b3b	0.0237152	3.04411	0.015	0.001	1	0.0121289	3.9119	0.025	0.002	1	0.0237152	1	3.04411	0.014	1
rundc3ab	0.00137425	3.02409	0.029	0.002	1	2.66684356497342e-10	4.13112	0.1	0.006	5.75771525677761e-06	0.00137425	1	3.02409	0.027	1
jag1a	0.0233492	4.35617	0.015	0.001	1	0.209382	3.00975	0.025	0.007	1	0.209382	1	3.00975	0.014	1
zbtb22b	0.0233492	6.48662	0.015	0.001	1	0.0913685	2.95461	0.025	0.005	1	0.0913685	1	2.95461	0.014	1
nrp2b	0.0233492	3.77298	0.015	0.001	1	2.60478469937107e-08	2.94164	0.075	0.004	0.000562373	0.0233492	1	2.94164	0.014	1
si:ch211-127i16.2	0.273578	2.93378	0.029	0.013	1	0.057158	3.50966	0.025	0.004	1	0.273578	1	2.93378	0.016	1
SMARCA4	0.0911285	3.58863	0.015	0.002	1	0.00282204	2.89602	0.025	0.002	1	0.0911285	1	2.89602	0.013	1
ap1s2	0.0911285	3.8484	0.015	0.002	1	4.67110006436185e-06	2.88998	0.075	0.007	0.100849	0.0911285	1	2.88998	0.013	1
s1pr2	0.175443	2.97543	0.029	0.011	1	1.52966385400818e-05	2.88913	0.075	0.007	0.330254	0.175443	1	2.88913	0.018	1
phlda1	0.000137854	2.87814	0.074	0.012	1	0.0566774	3.56325	0.025	0.004	1	0.0566774	1	2.87814	0.021	1
gpcpd1	0.0337046	2.85877	0.059	0.019	1	1.50744411205768e-05	2.945	0.1	0.013	0.325457	0.0337046	1	2.85877	0.04	1
tppp2	0.000111822	4.14203	0.029	0.001	1	0.00110582	2.85753	0.05	0.006	1	0.00110582	1	2.85753	0.028	1
abhd17ab	0.0233492	3.72856	0.015	0.001	1	0.656738	2.84988	0.025	0.016	1	0.656738	1	2.84988	0.009	1
zgc:114081	0.0920647	2.80816	0.015	0.002	1	0.0315955	3.10142	0.025	0.003	1	0.0920647	1	2.80816	0.013	1
npas4a	3.27433203672805e-07	6.33984	0.044	0.001	0.00706928	0.0014494	2.7735	0.075	0.013	1	0.0014494	1	2.7735	0.043	1
agtr1b	0.00623042	2.77236	0.029	0.004	1	2.84601473762105e-16	4.97535	0.1	0.002	6.14454581852384e-12	0.00623042	1	2.77236	0.025	1
slc6a17	4.38626682906128e-08	4.28225	0.059	0.002	0.000946995	0.000412134	2.75861	0.05	0.005	1	0.000412134	1	2.75861	0.045	1
zgc:173577	0.000487787	7.51143	0.015	0	1	0.0306481	2.74636	0.025	0.003	1	0.0306481	1	2.74636	0.015	1
arf3a	0.0920647	2.70388	0.015	0.002	1	0.00014858	5.00242	0.025	0.001	1	0.0920647	1	2.70388	0.013	1
cdc6	0.39529	2.69499	0.015	0.006	1	0.00282204	3.60474	0.025	0.002	1	0.39529	1	2.69499	0.009	1
zmym4	0.0342761	2.68653	0.044	0.012	1	0.000152447	3.94261	0.025	0.001	1	0.0342761	1	2.68653	0.024	1
CU929199.1	0.0920647	2.69654	0.015	0.002	1	0.131591	2.60384	0.025	0.006	1	0.131591	1	2.60384	0.013	1
slc22a16	0.0237152	2.59126	0.015	0.001	1	4.49157870843927e-06	3.91882	0.075	0.007	0.0969732	0.0237152	1	2.59126	0.014	1
asb13b	0.0920647	2.55819	0.015	0.002	1	0.127547	3.05781	0.025	0.006	1	0.127547	1	2.55819	0.013	1
dis3l	0.0920647	2.52261	0.015	0.002	1	0.0315955	3.03409	0.025	0.003	1	0.0920647	1	2.52261	0.013	1
mef2ab	8.83642725639525e-06	4.68523	0.044	0.002	0.190778	0.0231755	2.51911	0.05	0.011	1	0.0231755	1	2.51911	0.039	1
znf644b	0.763273	2.49467	0.015	0.011	1	0.0581294	2.88318	0.025	0.004	1	0.763273	1	2.49467	0.004	1
adam22	8.83642725639525e-06	5.17486	0.044	0.002	0.190778	0.00749238	2.48606	0.05	0.008	1	0.00749238	1	2.48606	0.042	1
FQ976913.1	0.292165	2.48462	0.015	0.005	1	0.127547	2.8285	0.025	0.006	1	0.292165	1	2.48462	0.01	1
ppp1r35	0.0911285	3.32563	0.015	0.002	1	0.0176193	2.43518	0.05	0.01	1	0.0911285	1	2.43518	0.013	1
trim35-33	0.0920647	2.38471	0.015	0.002	1	0.0309611	3.43912	0.025	0.003	1	0.0920647	1	2.38471	0.013	1
enc2	0.187372	2.38387	0.015	0.004	1	2.96457288873952e-10	2.91683	0.1	0.006	6.40051286678862e-06	0.187372	1	2.38387	0.011	1
arhgef9a	0.000487787	5.49948	0.015	0	1	6.75353626123264e-06	2.36374	0.125	0.019	0.145809	0.000487787	1	2.36374	0.015	1
fryb	0.00235147	2.34817	0.103	0.031	1	0.000373513	2.35706	0.075	0.011	1	0.00235147	1	2.34817	0.064	1
slc35g2b	2.37289237843226e-05	2.60549	0.074	0.01	0.512307	0.0315955	2.34796	0.025	0.003	1	0.0315955	1	2.34796	0.022	1
thy1	0.012676	2.34597	0.044	0.01	1	0.00011025	6.12237	0.05	0.004	1	0.012676	1	2.34597	0.034	1
l3mbtl2	0.0618783	2.92363	0.029	0.007	1	0.211467	2.33563	0.025	0.007	1	0.211467	1	2.33563	0.018	1
wnt9a	0.000333364	2.30538	0.074	0.013	1	2.01579694656834e-18	4.68273	0.225	0.016	4.35210560764105e-14	0.000333364	1	2.30538	0.061	1
dscamb	0.000487787	6.24703	0.015	0	1	0.297323	2.2997	0.025	0.009	1	0.297323	1	2.2997	0.015	1
capn1b	0.000487787	5.74382	0.015	0	1	0.130775	2.28054	0.025	0.006	1	0.130775	1	2.28054	0.015	1
krt18b	0.13626	2.27792	0.029	0.01	1	3.05067258378523e-08	6.09585	0.025	0	0.00065864	0.13626	1	2.27792	0.019	1
cntnap5l	0.00289517	2.26344	0.059	0.012	1	0.0126019	2.71638	0.025	0.002	1	0.0126019	1	2.26344	0.023	1
si:ch211-10d23.5	0.00137425	3.26541	0.029	0.002	1	0.0581294	2.24486	0.025	0.004	1	0.0581294	1	2.24486	0.021	1
si:ch211-128m15.3	0.178721	2.9763	0.029	0.011	1	0.262925	2.24176	0.025	0.008	1	0.262925	1	2.24176	0.017	1
si:ch211-196i2.1	0.000487787	5.2278	0.015	0	1	0.0315955	2.23032	0.025	0.003	1	0.0315955	1	2.23032	0.015	1
zgc:173548	0.0233492	3.96341	0.015	0.001	1	0.261763	2.22782	0.025	0.008	1	0.261763	1	2.22782	0.014	1
inka1a	0.0930085	2.20206	0.015	0.002	1	1.0819206203809e-08	4.1097	0.1	0.007	0.000233587	0.0930085	1	2.20206	0.013	1
sc:d0202.1	0.0930085	2.20126	0.015	0.002	1	0.129962	2.3928	0.025	0.006	1	0.129962	1	2.20126	0.013	1
tmcc3	0.000249364	2.18997	0.088	0.018	1	1.24229351200692e-07	3.20873	0.125	0.014	0.00268211	0.000249364	1	2.18997	0.07	1
smc1a	0.0174179	2.18913	0.029	0.005	1	0.00277431	4.3359	0.025	0.002	1	0.0174179	1	2.18913	0.023	1
nipsnap3a	0.164309	2.17784	0.059	0.029	1	0.00441968	2.83478	0.05	0.007	1	0.164309	1	2.17784	0.03	1
pttg1ipb	0.0768919	2.1755	0.074	0.033	1	5.31075320890741e-36	4.03263	0.325	0.015	1.14659161780311e-31	0.0768919	1	2.1755	0.041	1
kcnn4	0.187372	2.16505	0.015	0.004	1	0.0566774	3.75028	0.025	0.004	1	0.187372	1	2.16505	0.011	1
si:dkey-240h12.4	0.0233492	4.74374	0.015	0.001	1	0.386329	2.14927	0.025	0.011	1	0.386329	1	2.14927	0.014	1
znf644a	0.0114997	2.14773	0.088	0.03	1	5.28477602536493e-06	2.23802	0.125	0.018	0.114098	0.0114997	1	2.14773	0.058	1
si:ch211-126c2.4	0.0930085	2.14502	0.015	0.002	1	0.00282204	2.88441	0.025	0.002	1	0.0930085	1	2.14502	0.013	1
prr12b	9.64558712733201e-06	3.68623	0.044	0.002	0.208248	0.0114057	2.13042	0.05	0.009	1	0.0114057	1	2.13042	0.041	1
peli2	0.498256	2.12889	0.015	0.007	1	0.0920261	3.09579	0.025	0.005	1	0.498256	1	2.12889	0.008	1
mapk4	0.00285261	2.34854	0.059	0.012	1	0.022928	2.10738	0.075	0.021	1	0.022928	1	2.10738	0.047	1
adamts5	3.73020777321067e-08	2.10466	0.162	0.028	0.000805352	0.000725795	2.74533	0.1	0.02	1	0.000725795	1	2.10466	0.08	1
notch1a	0.383567	2.33381	0.029	0.016	1	0.0001874	2.1042	0.075	0.01	1	0.383567	1	2.1042	0.013	1
BX927244.1	0.0237152	2.12364	0.015	0.001	1	0.0649587	2.09315	0.05	0.014	1	0.0649587	1	2.09315	0.014	1
srgap1a	0.104736	2.79523	0.044	0.017	1	0.656004	2.0666	0.075	0.057	1	0.656004	1	2.0666	0.018	1
tmco4	0.451552	2.06422	0.029	0.017	1	7.5607092441725e-22	7.15867	0.075	0	1.63235712581684e-17	0.451552	1	2.06422	0.012	1
mrpl22	0.91136	2.0608	0.015	0.013	1	7.99349785719102e-06	2.5335	0.1	0.012	0.17258	0.91136	1	2.0608	0.002	1
cad	0.655294	2.1788	0.029	0.022	1	0.117765	2.04644	0.175	0.101	1	0.655294	1	2.04644	0.007	1
CR394546.4	0.0930085	2.24445	0.015	0.002	1	0.938255	2.03606	0.025	0.024	1	0.938255	1	2.03606	0.001	1
cdkl1	7.19492881111688e-07	2.32813	0.132	0.023	0.0155339	0.261873	2.03454	0.05	0.023	1	0.261873	1	2.03454	0.027	1
arhgef12b	3.11854329501319e-10	4.30643	0.088	0.005	6.73293497393347e-06	0.128348	2.02914	0.025	0.006	1	0.128348	1	2.02914	0.019	1
cnsta	0.00745366	2.02301	0.044	0.008	1	0.174676	2.31611	0.025	0.007	1	0.174676	1	2.02301	0.018	1
itga5	0.000487787	6.40454	0.015	0	1	0.132412	2.01584	0.025	0.006	1	0.132412	1	2.01584	0.015	1
arhgef10lb	8.24648118814063e-09	2.00358	0.176	0.03	0.000178042	7.78034799698449e-05	2.19815	0.15	0.032	1	7.78034799698449e-05	1	2.00358	0.118	1
tox4a	0.293898	2.28209	0.015	0.005	1	0.202668	1.99687	0.075	0.037	1	0.293898	1	1.99687	0.01	1
nrcama	2.07477687722334e-07	2.55122	0.191	0.043	0.00447944	6.92594114574155e-05	1.99627	0.3	0.098	1	6.92594114574155e-05	1	1.99627	0.148	1
st6gal2a	0.39529	2.51238	0.015	0.006	1	0.000370301	1.99561	0.075	0.011	1	0.39529	1	1.99561	0.009	1
klb	0.000318311	1.99037	0.059	0.008	1	0.000989871	2.23281	0.1	0.02	1	0.000989871	1	1.99037	0.051	1
BX005380.1	0.0233492	5.09942	0.015	0.001	1	0.0591144	1.98754	0.025	0.004	1	0.0591144	1	1.98754	0.014	1
si:ch211-153l6.6	1.37709854783816e-15	5.37497	0.103	0.002	2.9731557647826e-11	0.260604	1.98175	0.025	0.008	1	0.260604	1	1.98175	0.017	1
trim37	0.182044	1.97217	0.029	0.011	1	2.25766339209472e-05	4.00404	0.05	0.003	0.48743	0.182044	1	1.97217	0.018	1
mpv17	0.0952578	1.96994	0.029	0.008	1	0.00243708	2.15499	0.075	0.014	1	0.0952578	1	1.96994	0.021	1
adgrb3	0.0920647	1.96525	0.015	0.002	1	0.00282204	3.91365	0.025	0.002	1	0.0920647	1	1.96525	0.013	1
gb:ai877918	0.190211	1.95038	0.015	0.004	1	0.0591144	2.68705	0.025	0.004	1	0.190211	1	1.95038	0.011	1
atg2b	0.185964	3.855	0.015	0.004	1	0.215682	1.94033	0.025	0.007	1	0.215682	1	1.94033	0.011	1
zgc:85858	0.00513945	1.89572	0.059	0.013	1	2.72611677201585e-05	2.90608	0.1	0.014	0.588569	0.00513945	1	1.89572	0.046	1
poc1b	0.0930085	1.87466	0.015	0.002	1	0.172768	2.48781	0.025	0.007	1	0.172768	1	1.87466	0.013	1
dse	0.188787	1.90239	0.015	0.004	1	0.215682	1.86593	0.025	0.007	1	0.215682	1	1.86593	0.011	1
mrpl9	0.269627	2.28716	0.044	0.023	1	0.000971576	1.86305	0.15	0.04	1	0.269627	1	1.86305	0.021	1
ddx59	0.0646162	2.2886	0.044	0.014	1	0.393007	1.86266	0.025	0.011	1	0.393007	1	1.86266	0.014	1
si:dkey-31c13.1	0.293898	1.8602	0.015	0.005	1	0.153925	2.10243	0.075	0.034	1	0.293898	1	1.8602	0.01	1
wdr18	0.393212	2.38481	0.029	0.016	1	0.00291877	1.85103	0.1	0.024	1	0.393212	1	1.85103	0.013	1
epn3a	0.0911285	3.57818	0.015	0.002	1	0.334004	1.85098	0.05	0.025	1	0.334004	1	1.85098	0.013	1
cfdp1	0.277634	1.8708	0.059	0.034	1	4.64522563444387e-08	1.84396	0.225	0.039	0.0010029	0.277634	1	1.84396	0.025	1
cog5	0.178721	2.25333	0.029	0.011	1	0.00013185	1.84297	0.225	0.066	1	0.178721	1	1.84297	0.018	1
pcdh11	0.000674696	3.07145	0.059	0.01	1	0.511769	1.82387	0.025	0.013	1	0.511769	1	1.82387	0.012	1
tubgcp3	0.33915	1.8217	0.029	0.014	1	0.425878	2.26028	0.025	0.011	1	0.425878	1	1.8217	0.014	1
si:ch73-221f6.3	0.231054	1.95479	0.029	0.012	1	0.0438428	1.80761	0.05	0.012	1	0.231054	1	1.80761	0.017	1
ppp3ca	0.000612474	2.59482	0.074	0.014	1	1.18249495175569e-05	1.80531	0.2	0.044	0.255301	0.000612474	1	1.80531	0.06	1
abhd17c	3.87190055096797e-08	2.74186	0.176	0.034	0.000835943	0.0130424	1.80032	0.325	0.167	1	0.0130424	1	1.80032	0.142	1
si:ch211-239f4.1	0.190211	1.79884	0.015	0.004	1	0.17372	2.01105	0.025	0.007	1	0.190211	1	1.79884	0.011	1
fam167aa	0.000487787	6.40454	0.015	0	1	0.0247831	1.79113	0.05	0.011	1	0.0247831	1	1.79113	0.015	1
prr15lb	0.869262	1.79102	0.029	0.027	1	0.0586202	2.04043	0.025	0.004	1	0.869262	1	1.79102	0.002	1
CU929391.2	0.0635666	1.79061	0.029	0.007	1	0.00272731	5.64862	0.025	0.002	1	0.0635666	1	1.79061	0.022	1
zgc:165515	0.0172557	1.78662	0.029	0.005	1	0.0677321	1.9503	0.05	0.014	1	0.0677321	1	1.78662	0.024	1
g6pcb	0.196691	1.77498	0.059	0.03	1	0.465807	2.76629	0.025	0.012	1	0.465807	1	1.77498	0.013	1
ccdc149a	0.763273	1.95055	0.015	0.011	1	0.00333742	1.7707	0.1	0.024	1	0.763273	1	1.7707	0.004	1
mapre3a	0.00739433	1.8239	0.044	0.008	1	0.388992	1.76074	0.025	0.011	1	0.388992	1	1.76074	0.014	1
CABZ01033394.1	0.292165	2.54619	0.015	0.005	1	0.00107104	1.75847	0.05	0.006	1	0.292165	1	1.75847	0.01	1
fgfr3	0.656669	2.12573	0.029	0.022	1	0.0121625	1.75461	0.05	0.009	1	0.656669	1	1.75461	0.007	1
nrde2	0.188787	1.75195	0.015	0.004	1	0.171819	2.47396	0.025	0.007	1	0.188787	1	1.75195	0.011	1
prkar1b	0.00630227	1.93132	0.029	0.004	1	0.30589	1.75012	0.025	0.009	1	0.30589	1	1.75012	0.016	1
ormdl3	0.0622969	1.74201	0.029	0.007	1	5.3173358815971e-07	3.23771	0.1	0.01	0.0114801	0.0622969	1	1.74201	0.022	1
si:ch211-156b7.4	0.181209	1.73906	0.029	0.011	1	0.168998	2.79164	0.025	0.007	1	0.181209	1	1.73906	0.018	1
brca2	0.016777	3.28913	0.029	0.005	1	0.0309611	1.73883	0.025	0.003	1	0.0309611	1	1.73883	0.022	1
nfil3	0.0175815	1.72933	0.029	0.005	1	0.0575371	2.01062	0.1	0.04	1	0.0575371	1	1.72933	0.024	1
cd302	0.293898	1.72768	0.015	0.005	1	0.0926876	2.69827	0.025	0.005	1	0.293898	1	1.72768	0.01	1
triap1	0.905535	1.73486	0.029	0.028	1	0.00179215	1.72522	0.125	0.032	1	0.905535	1	1.72522	0.001	1
gphna	0.496232	2.53657	0.015	0.007	1	0.474172	1.72199	0.025	0.012	1	0.496232	1	1.72199	0.008	1
zgc:162872	0.0930085	1.71966	0.015	0.002	1	0.216746	2.24338	0.025	0.007	1	0.216746	1	1.71966	0.013	1
ddhd1b	0.0233492	4.60502	0.015	0.001	1	0.548243	1.69808	0.025	0.014	1	0.548243	1	1.69808	0.011	1
irs1	0.232714	1.69734	0.044	0.022	1	6.05232110837679e-07	2.66949	0.1	0.01	0.013067	0.232714	1	1.69734	0.022	1
cep85	0.00743182	2.8045	0.059	0.014	1	1.51249552427544e-09	1.69004	0.175	0.02	3.26547783691068e-05	0.00743182	1	1.69004	0.045	1
dip2ca	0.188787	1.68218	0.015	0.004	1	0.172768	1.98384	0.025	0.007	1	0.188787	1	1.68218	0.011	1
ptprn2	0.401066	1.67676	0.015	0.006	1	3.58956424656404e-06	2.94884	0.125	0.018	0.0774987	0.401066	1	1.67676	0.009	1
BX294434.1	0.0237152	1.67576	0.015	0.001	1	0.00014858	5.02453	0.025	0.001	1	0.0237152	1	1.67576	0.014	1
ifit11	0.00816923	1.67416	0.059	0.014	1	0.00282204	3.24035	0.025	0.002	1	0.00816923	1	1.67416	0.023	1
si:ch211-40k21.9	0.290439	2.23987	0.015	0.005	1	0.35234	1.6708	0.025	0.01	1	0.35234	1	1.6708	0.01	1
zgc:101765	0.591489	3.19163	0.015	0.008	1	0.307127	1.66397	0.025	0.009	1	0.591489	1	1.66397	0.007	1
FAM53C	0.591489	1.68822	0.015	0.008	1	0.132412	1.66213	0.025	0.006	1	0.591489	1	1.66213	0.007	1
otulina	0.840097	2.50072	0.015	0.012	1	0.0674192	1.6539	0.05	0.014	1	0.840097	1	1.6539	0.003	1
plod1a	0.0137147	1.65159	0.044	0.01	1	0.0315955	3.18787	0.025	0.003	1	0.0315955	1	1.65159	0.022	1
nlrx1	0.0963823	1.64877	0.029	0.008	1	0.87526	2.3478	0.05	0.045	1	0.87526	1	1.64877	0.005	1
epha7	0.000111822	4.01724	0.029	0.001	1	0.00429076	1.64875	0.15	0.048	1	0.00429076	1	1.64875	0.028	1
slc24a3	8.60120548452281e-10	6.09122	0.059	0.001	1.85700026410847e-05	0.0340143	1.63011	0.05	0.011	1	0.0340143	1	1.63011	0.039	1
mtx1b	0.0920647	3.1496	0.015	0.002	1	0.441001	1.62913	0.025	0.011	1	0.441001	1	1.62913	0.013	1
gtf3c6	0.281907	1.62847	0.029	0.013	1	1.51125755607411e-06	2.07548	0.2	0.039	0.0326281	0.281907	1	1.62847	0.016	1
ddit4	0.0132336	2.6244	0.044	0.01	1	0.174255	1.62325	0.075	0.035	1	0.174255	1	1.62325	0.034	1
mat2ab	0.0753036	1.61964	0.074	0.031	1	0.129294	1.68326	0.05	0.017	1	0.129294	1	1.61964	0.033	1
ints5	0.0920647	2.67006	0.015	0.002	1	0.0933529	1.61831	0.025	0.005	1	0.0933529	1	1.61831	0.013	1
slc25a32a	0.717688	1.61595	0.029	0.023	1	0.0108922	2.03736	0.075	0.018	1	0.717688	1	1.61595	0.006	1
klf11a	0.39721	2.11862	0.015	0.006	1	3.14420455753607e-05	1.61512	0.2	0.047	0.678834	0.39721	1	1.61512	0.009	1
clip3	0.06903	1.61064	0.059	0.023	1	0.0001945	2.28173	0.075	0.01	1	0.06903	1	1.61064	0.036	1
ncam1a	0.00122862	1.60662	0.074	0.016	1	0.0844517	1.73661	0.1	0.042	1	0.0844517	1	1.60662	0.058	1
senp5	0.500285	1.66046	0.015	0.007	1	0.855264	1.60374	0.025	0.021	1	0.855264	1	1.60374	0.004	1
ublcp1	0.437636	2.08985	0.029	0.017	1	0.0990013	1.60069	0.05	0.015	1	0.437636	1	1.60069	0.012	1
pcmtl	0.03626	1.59052	0.029	0.006	1	0.0513103	2.0063	0.05	0.013	1	0.0513103	1	1.59052	0.023	1
pcdh11.1	1.28173783626676e-07	3.38381	0.088	0.008	0.00276727	0.0191761	1.58649	0.1	0.032	1	0.0191761	1	1.58649	0.068	1
rai1	0.833107	1.58175	0.029	0.025	1	0.0126019	3.7288	0.025	0.002	1	0.833107	1	1.58175	0.004	1
alkbh1	0.39721	1.89611	0.015	0.006	1	0.00554406	1.56523	0.1	0.026	1	0.39721	1	1.56523	0.009	1
lix1l	0.498256	1.68048	0.015	0.007	1	0.308368	1.56457	0.025	0.009	1	0.498256	1	1.56457	0.008	1
taf6	0.383844	1.55703	0.044	0.027	1	0.0254958	2.10322	0.1	0.033	1	0.383844	1	1.55703	0.017	1
homer3b	0.680497	1.55671	0.015	0.01	1	0.127547	2.28034	0.025	0.006	1	0.680497	1	1.55671	0.005	1
si:ch211-194b1.1	0.0729204	1.5544	0.059	0.023	1	0.0124425	2.51967	0.025	0.002	1	0.0729204	1	1.5544	0.023	1
abcd2	0.595627	1.55105	0.015	0.008	1	0.0113243	2.24202	0.05	0.009	1	0.595627	1	1.55105	0.007	1
zgc:103508	0.185964	3.37432	0.015	0.004	1	0.130775	1.5485	0.025	0.006	1	0.185964	1	1.5485	0.011	1
crim1	0.387585	1.54829	0.044	0.027	1	0.271092	2.23445	0.1	0.057	1	0.387585	1	1.54829	0.017	1
mrpl43	0.240816	2.19137	0.044	0.022	1	0.630788	1.53677	0.025	0.015	1	0.630788	1	1.53677	0.01	1
znf711	0.269627	1.56376	0.044	0.023	1	0.113382	1.53446	0.1	0.046	1	0.269627	1	1.53446	0.021	1
matk	0.000487787	5.2278	0.015	0	1	0.00110582	1.5327	0.05	0.006	1	0.00110582	1	1.5327	0.015	1
pigl	0.3456	1.52271	0.044	0.025	1	0.0249339	2.04638	0.05	0.011	1	0.3456	1	1.52271	0.019	1
si:zfos-80g12.1	0.188787	1.50053	0.015	0.004	1	0.258297	1.67731	0.025	0.008	1	0.258297	1	1.50053	0.011	1
eftud2	0.449003	1.49624	0.029	0.017	1	0.0370139	1.6734	0.125	0.051	1	0.449003	1	1.49624	0.012	1
srd5a3	0.840097	1.48842	0.015	0.012	1	0.484034	1.55762	0.025	0.012	1	0.840097	1	1.48842	0.003	1
si:ch211-250k18.7	0.19614	1.48829	0.059	0.03	1	0.0315955	3.34708	0.025	0.003	1	0.19614	1	1.48829	0.022	1
hgsnat	0.0483757	1.48552	0.044	0.013	1	9.82121872320677e-18	4.03629	0.2	0.013	2.12040112234034e-13	0.0483757	1	1.48552	0.031	1
mcf2a	0.0820862	1.47367	0.074	0.033	1	0.036444	1.67958	0.075	0.023	1	0.0820862	1	1.47367	0.041	1
cyth1b	0.00424275	1.46923	0.162	0.066	1	1.46204423493499e-05	1.99735	0.45	0.192	0.315655	0.00424275	1	1.46923	0.096	1
ctdsplb	0.962921	2.09755	0.015	0.016	1	0.472	1.4686	0.05	0.03	1	0.962921	1	1.4686	-0.001	1
ccdc174	0.0127316	1.45632	0.059	0.016	1	0.000943699	1.69047	0.225	0.075	1	0.0127316	1	1.45632	0.043	1
sv2bb	0.0606365	2.30479	0.029	0.007	1	0.00664472	1.45616	0.1	0.026	1	0.0606365	1	1.45616	0.022	1
cldni	0.013885	1.45517	0.074	0.023	1	7.50241419048349e-06	1.54121	0.125	0.019	0.161977	0.013885	1	1.45517	0.051	1
p2rx1	0.000399748	2.26481	0.103	0.025	1	7.91307690450977e-05	1.45145	0.125	0.023	1	0.000399748	1	1.45145	0.078	1
krt94	0.135557	2.49326	0.029	0.01	1	0.475622	1.4512	0.05	0.031	1	0.475622	1	1.4512	0.019	1
cdkn2c	0.106427	1.4455	0.059	0.025	1	0.0169375	1.95477	0.05	0.01	1	0.106427	1	1.4455	0.034	1
trub1	0.0930085	1.43613	0.015	0.002	1	0.212515	1.75574	0.025	0.007	1	0.212515	1	1.43613	0.013	1
olfm2a	0.0481721	1.42749	0.103	0.048	1	2.222921978219e-08	2.36708	0.5	0.159	0.000479929	0.0481721	1	1.42749	0.055	1
ftr51	0.905774	1.42684	0.015	0.017	1	9.61380555244906e-05	2.84536	0.075	0.009	1	0.905774	1	1.42684	-0.002	1
ascl1a	0.0230532	1.40806	0.074	0.025	1	0.000734647	2.44153	0.125	0.029	1	0.0230532	1	1.40806	0.049	1
asphd1	0.840097	1.40707	0.015	0.012	1	0.00268215	1.9712	0.25	0.102	1	0.840097	1	1.40707	0.003	1
bcl9l	0.962921	1.406	0.015	0.016	1	0.0164959	2.48831	0.05	0.01	1	0.962921	1	1.406	-0.001	1
dnmt3aa	0.0233492	3.69071	0.015	0.001	1	0.354949	1.40118	0.025	0.01	1	0.354949	1	1.40118	0.014	1
pkp4	0.840097	1.39541	0.015	0.012	1	0.00848894	1.68198	0.1	0.028	1	0.840097	1	1.39541	0.003	1
col18a1a	0.183723	1.39357	0.029	0.011	1	0.000480928	1.9526	0.1	0.019	1	0.183723	1	1.39357	0.018	1
znf395a	0.00656252	1.39217	0.147	0.062	1	0.0015117	1.68729	0.15	0.042	1	0.00656252	1	1.39217	0.085	1
snx33	0.0924925	3.07531	0.029	0.008	1	0.415335	1.39007	0.05	0.028	1	0.415335	1	1.39007	0.021	1
znf1154.2	0.292165	2.53652	0.015	0.005	1	0.540641	1.3853	0.05	0.033	1	0.540641	1	1.3853	0.01	1
golt1ba	0.063141	1.63873	0.029	0.007	1	0.000640046	1.38446	0.225	0.072	1	0.063141	1	1.38446	0.022	1
ipo9	0.0920647	2.37668	0.015	0.002	1	0.309611	1.38234	0.025	0.009	1	0.309611	1	1.38234	0.013	1
pmp22a	0.000487787	7.47437	0.015	0	1	0.258297	1.38117	0.025	0.008	1	0.258297	1	1.38117	0.015	1
map6a	9.22745658577064e-05	4.15442	0.059	0.007	1	0.00252037	1.37826	0.075	0.014	1	0.00252037	1	1.37826	0.052	1
si:dkey-14d8.1	0.143677	1.4992	0.044	0.018	1	0.0892319	1.37666	0.075	0.028	1	0.143677	1	1.37666	0.026	1
pacsin3	0.0920647	2.85151	0.015	0.002	1	0.0123399	1.37009	0.1	0.028	1	0.0920647	1	1.37009	0.013	1
mier1a	0.664946	1.36948	0.029	0.022	1	0.66785	1.60045	0.075	0.058	1	0.66785	1	1.36948	0.007	1
hdhd2	0.80303	1.44347	0.015	0.019	1	0.564041	1.36619	0.025	0.014	1	0.80303	1	1.36619	-0.004	1
si:dkey-77f5.13	0.399135	1.36289	0.015	0.006	1	0.0926876	2.84452	0.025	0.005	1	0.399135	1	1.36289	0.009	1
napbb	1.5054639069885e-05	1.96818	0.088	0.013	0.32503	0.000206397	1.36251	0.15	0.033	1	0.000206397	1	1.36251	0.075	1
CU570894.2	0.502232	1.36098	0.029	0.018	1	0.108999	1.80698	0.075	0.03	1	0.502232	1	1.36098	0.011	1
zc3h3	0.143877	1.36006	0.059	0.028	1	0.000100857	2.04587	0.1	0.015	1	0.143877	1	1.36006	0.031	1
tnfsf10l	0.259928	2.06413	0.059	0.034	1	0.309611	1.35977	0.025	0.009	1	0.309611	1	1.35977	0.016	1
zbtb39	0.840097	1.35355	0.015	0.012	1	0.00222279	3.18046	0.05	0.007	1	0.840097	1	1.35355	0.003	1
sik1	0.00798794	1.35338	0.279	0.165	1	5.39609438768816e-05	1.46735	0.5	0.222	1	0.00798794	1	1.35338	0.114	1
nsmfb	0.0911285	3.50008	0.015	0.002	1	0.438229	1.35308	0.025	0.011	1	0.438229	1	1.35308	0.013	1
si:ch73-386h18.1	0.00539818	1.35148	0.088	0.027	1	0.00295356	1.48023	0.125	0.033	1	0.00539818	1	1.35148	0.061	1
rgs20	0.0930085	2.14989	0.015	0.002	1	0.354949	1.3514	0.025	0.01	1	0.354949	1	1.3514	0.013	1
spag9a	0.190211	1.50781	0.015	0.004	1	0.0558137	1.35017	0.05	0.013	1	0.190211	1	1.35017	0.011	1
paf1	0.399135	1.47271	0.015	0.006	1	0.698856	1.34958	0.025	0.017	1	0.698856	1	1.34958	0.008	1
rcor3	0.593556	1.34784	0.015	0.008	1	0.425878	2.78249	0.025	0.011	1	0.593556	1	1.34784	0.007	1
nphp1	0.285075	1.34725	0.029	0.013	1	0.546818	1.81651	0.025	0.014	1	0.546818	1	1.34725	0.011	1
pygma	0.840097	1.59766	0.015	0.012	1	0.00147835	1.34333	0.175	0.054	1	0.840097	1	1.34333	0.003	1
dock3	0.188787	1.34192	0.015	0.004	1	0.17372	1.8328	0.025	0.007	1	0.188787	1	1.34192	0.011	1
tmem67	0.39529	2.74081	0.015	0.006	1	0.114958	1.34006	0.125	0.064	1	0.39529	1	1.34006	0.009	1
si:dkey-51e6.1	0.98588	1.33787	0.044	0.045	1	0.304656	1.87915	0.025	0.009	1	0.98588	1	1.33787	-0.001	1
TSTD1	0.182882	1.53705	0.029	0.011	1	0.113787	1.33697	0.05	0.016	1	0.182882	1	1.33697	0.018	1
cadm2a	0.763273	1.3307	0.015	0.011	1	0.264091	1.97785	0.025	0.008	1	0.763273	1	1.3307	0.004	1
dok4	0.000843307	1.32685	0.176	0.065	1	0.000186598	1.40573	0.275	0.091	1	0.000843307	1	1.32685	0.111	1
si:dkey-276j7.1	0.00641897	2.08472	0.118	0.045	1	0.00133351	1.32474	0.175	0.052	1	0.00641897	1	1.32474	0.073	1
atp2b3a	0.180042	1.32455	0.059	0.029	1	0.000477237	1.37764	0.125	0.027	1	0.180042	1	1.32455	0.03	1
slc48a1a	0.0975174	1.32347	0.029	0.008	1	2.36147638737602e-07	2.25162	0.15	0.02	0.00509843	0.0975174	1	1.32347	0.021	1
ttll10	0.00134148	1.36808	0.162	0.059	1	0.0491367	1.32227	0.2	0.099	1	0.0491367	1	1.32227	0.101	1
GPR89B	0.401066	1.32215	0.015	0.006	1	0.257149	1.70235	0.025	0.008	1	0.401066	1	1.32215	0.009	1
jkamp	0.0189664	1.32127	0.059	0.017	1	0.715061	1.74062	0.1	0.118	1	0.715061	1	1.32127	-0.018	1
si:ch73-109d9.2	0.032916	1.78482	0.059	0.019	1	0.0703482	1.31621	0.125	0.057	1	0.0703482	1	1.31621	0.04	1
adgrb1a	0.0474245	1.31144	0.059	0.021	1	0.000230032	1.5375	0.1	0.017	1	0.0474245	1	1.31144	0.038	1
si:dkey-86e18.1	0.591489	2.38612	0.015	0.008	1	0.174676	1.31141	0.025	0.007	1	0.591489	1	1.31141	0.007	1
CR391986.1	0.684637	1.30904	0.015	0.01	1	0.0207725	1.65832	0.1	0.033	1	0.684637	1	1.30904	0.005	1
nup35	0.185964	4.02389	0.015	0.004	1	0.00812833	1.30811	0.1	0.027	1	0.185964	1	1.30811	0.011	1
sst2	0.0259734	1.30754	0.706	0.661	1	4.38624223055652e-98	10.0517	0.625	0.015	9.46989697577153e-94	0.0259734	1	1.30754	0.045	1
nvl	0.0952578	2.56671	0.029	0.008	1	0.252046	1.30598	0.075	0.039	1	0.252046	1	1.30598	0.021	1
ghdc	0.179548	2.49154	0.029	0.011	1	0.0817554	1.30487	0.05	0.015	1	0.179548	1	1.30487	0.018	1
atp2b1b	0.038801	1.30211	0.074	0.028	1	4.18528382031709e-06	1.49531	0.2	0.041	0.0903603	0.038801	1	1.30211	0.046	1
si:dkey-197c15.6	0.0930085	1.30159	0.015	0.002	1	0.000706097	1.79034	0.125	0.028	1	0.0930085	1	1.30159	0.013	1
june	0.0911285	3.97011	0.015	0.002	1	0.630788	1.29998	0.025	0.015	1	0.630788	1	1.29998	0.01	1
nup62l	0.00415688	1.29901	0.103	0.033	1	0.0318299	1.79716	0.25	0.13	1	0.0318299	1	1.29901	0.07	1
hs2st1a	0.561723	1.29707	0.029	0.019	1	0.00166335	1.54717	0.15	0.042	1	0.561723	1	1.29707	0.01	1
NPAS3	0.000487787	6.23569	0.015	0	1	0.133171	1.29585	0.05	0.017	1	0.133171	1	1.29585	0.015	1
slc26a5	0.012439	1.5194	0.088	0.03	1	6.85513548683472e-08	1.28742	0.7	0.322	0.00148002	0.012439	1	1.28742	0.058	1
kcnb1	0.067195	1.52127	0.044	0.014	1	0.679843	1.28064	0.025	0.016	1	0.679843	1	1.28064	0.009	1
id2b	0.0465992	1.27863	0.059	0.021	1	0.242886	3.2137	0.05	0.022	1	0.242886	1	1.27863	0.028	1
mast3b	0.399135	1.27616	0.015	0.006	1	0.0930595	1.69789	0.05	0.015	1	0.399135	1	1.27616	0.009	1
fbxl14b	0.404946	1.27539	0.015	0.006	1	0.000856421	1.65762	0.225	0.075	1	0.404946	1	1.27539	0.009	1
pdcd2	0.0233492	4.35712	0.015	0.001	1	0.213998	1.27047	0.05	0.02	1	0.213998	1	1.27047	0.014	1
acvr1bb	0.684637	1.30144	0.015	0.01	1	0.526036	1.2631	0.025	0.013	1	0.684637	1	1.2631	0.005	1
cul4b	0.0689702	1.2627	0.103	0.051	1	0.00965131	1.49203	0.3	0.139	1	0.0689702	1	1.2627	0.052	1
tlnrd1	2.4229709559353e-05	2.60508	0.074	0.01	0.523119	0.0380342	1.25482	0.15	0.064	1	0.0380342	1	1.25482	0.064	1
rtn4r	0.190211	1.25	0.015	0.004	1	0.257149	2.29009	0.025	0.008	1	0.257149	1	1.25	0.011	1
atp1b1b	7.71535528830001e-06	1.24822	0.368	0.154	0.166575	0.215099	1.56094	0.15	0.095	1	0.215099	1	1.24822	0.055	1
vsir	0.595627	1.24731	0.015	0.008	1	0.000152447	4.75232	0.025	0.001	1	0.595627	1	1.24731	0.007	1
rab3ab	0.284016	1.24126	0.029	0.013	1	0.0242835	1.89388	0.075	0.021	1	0.284016	1	1.24126	0.016	1
nipa1	0.765315	1.24118	0.015	0.011	1	0.291597	1.87352	0.125	0.078	1	0.765315	1	1.24118	0.004	1
iqsec2a	0.0354148	2.85507	0.029	0.006	1	0.0933529	1.23395	0.025	0.005	1	0.0933529	1	1.23395	0.02	1
zgc:103678	0.44584	1.23224	0.059	0.04	1	0.701552	1.51892	0.075	0.064	1	0.701552	1	1.23224	0.011	1
fibpb	0.763273	1.65922	0.015	0.011	1	0.134098	1.22616	0.075	0.032	1	0.763273	1	1.22616	0.004	1
sptlc2a	0.246323	1.24078	0.059	0.033	1	0.00556064	1.22509	0.2	0.074	1	0.246323	1	1.22509	0.026	1
usp3	0.840097	1.99261	0.015	0.012	1	0.298995	1.22074	0.05	0.024	1	0.840097	1	1.22074	0.003	1
parp8	0.00031121	2.12086	0.132	0.039	1	5.05392858257034e-06	1.22019	0.275	0.069	0.109114	0.00031121	1	1.22019	0.093	1
ppm1la	0.606993	1.47638	0.029	0.021	1	0.0293061	1.21768	0.125	0.047	1	0.606993	1	1.21768	0.008	1
glrbb	0.433015	1.21488	0.044	0.028	1	0.00857855	1.35908	0.125	0.039	1	0.433015	1	1.21488	0.016	1
lingo2a	0.0930085	1.20478	0.015	0.002	1	7.5607092441725e-22	7.11619	0.075	0	1.63235712581684e-17	0.0930085	1	1.20478	0.013	1
klhdc10	0.295638	1.2005	0.015	0.005	1	0.10687	1.84787	0.05	0.016	1	0.295638	1	1.2005	0.01	1
kif21a	0.0169353	3.24998	0.029	0.005	1	0.256735	1.19936	0.075	0.04	1	0.256735	1	1.19936	0.024	1
cdc42se2	0.0233492	3.79893	0.015	0.001	1	0.35104	1.19539	0.025	0.01	1	0.35104	1	1.19539	0.014	1
tbc1d22a	0.39705	1.19504	0.059	0.039	1	1.05327235557452e-06	2.73612	0.15	0.023	0.0227402	0.39705	1	1.19504	0.02	1
dcaf17	0.0635666	1.18084	0.029	0.007	1	0.528541	1.30967	0.05	0.033	1	0.528541	1	1.18084	0.017	1
phkb	0.68671	1.16983	0.015	0.01	1	0.441001	1.51101	0.025	0.011	1	0.68671	1	1.16983	0.005	1
tinagl1	0.399135	1.51833	0.015	0.006	1	0.00116651	1.16899	0.15	0.041	1	0.399135	1	1.16899	0.009	1
BX908731.1	0.962921	2.20426	0.015	0.016	1	0.520305	1.1666	0.025	0.013	1	0.962921	1	1.1666	-0.001	1
tfpia	0.250738	1.16623	0.059	0.033	1	1.45870151503093e-05	3.29432	0.075	0.007	0.314934	0.250738	1	1.16623	0.026	1
slf2	0.00388135	1.89678	0.088	0.025	1	0.192063	1.16408	0.075	0.035	1	0.192063	1	1.16408	0.04	1
cd82b	0.500285	1.40394	0.015	0.007	1	0.482619	1.16308	0.025	0.012	1	0.500285	1	1.16308	0.008	1
mboat1	0.403003	1.18072	0.015	0.006	1	2.43352126368998e-05	1.16289	0.25	0.068	0.525397	0.403003	1	1.16289	0.009	1
smg1	0.000324715	1.87427	0.132	0.037	1	0.536449	1.16274	0.2	0.16	1	0.536449	1	1.16274	0.04	1
zgc:136493	0.285075	1.15997	0.029	0.013	1	0.00014858	5.39753	0.025	0.001	1	0.285075	1	1.15997	0.016	1
zc4h2	0.978532	1.44122	0.044	0.046	1	3.7706003784377e-05	1.15613	0.325	0.107	0.814073	0.978532	1	1.15613	-0.002	1
setd1ba	0.00228923	2.32688	0.088	0.024	1	0.012368	1.15478	0.125	0.041	1	0.012368	1	1.15478	0.064	1
pik3ip1	0.0105019	1.66141	0.074	0.022	1	2.96809516872664e-05	1.15341	0.5	0.221	0.640812	0.0105019	1	1.15341	0.052	1
abi2a	0.297385	1.14937	0.015	0.005	1	0.00419749	3.88229	0.05	0.007	1	0.297385	1	1.14937	0.01	1
dnajb4	0.0919472	3.2221	0.029	0.008	1	0.0205085	1.14934	0.125	0.045	1	0.0919472	1	1.14934	0.021	1
zgc:152863	0.684637	1.14879	0.015	0.01	1	0.511769	1.53292	0.025	0.013	1	0.684637	1	1.14879	0.005	1
foxo1a	0.00684331	1.23134	0.368	0.227	1	4.12637768543959e-06	1.14653	0.625	0.289	0.0890885	0.00684331	1	1.14653	0.141	1
egln2	0.0684426	1.14539	0.132	0.071	1	0.0339198	1.35597	0.15	0.064	1	0.0684426	1	1.14539	0.061	1
ascc1	0.0627178	1.47641	0.029	0.007	1	0.189766	1.14317	0.075	0.035	1	0.189766	1	1.14317	0.022	1
CT573476.1	0.0354148	3.11444	0.029	0.006	1	0.0979414	1.14201	0.075	0.028	1	0.0979414	1	1.14201	0.023	1
fzr1b	0.727435	1.14107	0.029	0.023	1	0.228179	2.24831	0.05	0.022	1	0.727435	1	1.14107	0.006	1
pptc7b	0.0920647	2.92145	0.015	0.002	1	0.486873	1.13933	0.025	0.012	1	0.486873	1	1.13933	0.013	1
hip1rb	0.243811	1.7651	0.044	0.022	1	0.00267013	1.13914	0.3	0.126	1	0.243811	1	1.13914	0.022	1
rarab	0.0565069	1.79899	0.059	0.022	1	0.0374831	1.13762	0.075	0.023	1	0.0565069	1	1.13762	0.037	1
tmem63bb	0.0911285	4.75899	0.015	0.002	1	0.0227903	1.13534	0.075	0.02	1	0.0911285	1	1.13534	0.013	1
ern2	0.0911285	4.86098	0.015	0.002	1	0.59654	1.13456	0.025	0.015	1	0.59654	1	1.13456	0.01	1
ifngr1	0.072072	1.40621	0.059	0.023	1	1.71728421659038e-05	1.12876	0.525	0.212	0.370762	0.072072	1	1.12876	0.036	1
aldh1a2	0.232965	1.12831	0.029	0.012	1	0.0126019	2.01595	0.025	0.002	1	0.232965	1	1.12831	0.017	1
fndc4b	0.673265	1.34281	0.015	0.023	1	0.331714	1.1257	0.1	0.063	1	0.673265	1	1.1257	-0.008	1
trmt10b	0.18797	1.12421	0.029	0.011	1	0.000241817	2.36415	0.1	0.017	1	0.18797	1	1.12421	0.018	1
trappc11	0.731627	1.67053	0.029	0.023	1	0.534411	1.12204	0.025	0.047	1	0.731627	1	1.12204	-0.022	1
kl	0.00356927	1.11589	0.162	0.065	1	0.00564885	2.52749	0.1	0.026	1	0.00564885	1	1.11589	0.074	1
cep97	0.0169353	3.65954	0.029	0.005	1	0.00517064	1.11228	0.125	0.036	1	0.0169353	1	1.11228	0.024	1
thg1l	0.684637	1.11147	0.015	0.01	1	0.132412	1.93435	0.025	0.006	1	0.684637	1	1.11147	0.005	1
FO704779.1	0.598842	1.10949	0.015	0.025	1	0.35234	1.14523	0.025	0.01	1	0.598842	1	1.10949	-0.01	1
ank3a	0.000111822	3.17402	0.029	0.001	1	0.00175787	1.10849	0.075	0.013	1	0.00175787	1	1.10849	0.028	1
cpeb4a	0.474277	1.10561	0.044	0.029	1	0.00187583	1.74966	0.1	0.022	1	0.474277	1	1.10561	0.015	1
svbp	0.388523	1.3687	0.044	0.027	1	0.11434	1.10531	0.1	0.046	1	0.388523	1	1.10531	0.017	1
tmem141	0.346649	1.10475	0.059	0.036	1	0.0336334	2.33725	0.05	0.011	1	0.346649	1	1.10475	0.023	1
zmpste24	0.635491	1.56124	0.015	0.024	1	0.0241937	1.10315	0.175	0.076	1	0.635491	1	1.10315	-0.009	1
clic2	0.506398	1.09821	0.015	0.007	1	5.66592943947068e-14	3.8565	0.25	0.028	1.22327416598172e-09	0.506398	1	1.09821	0.008	1
znf991	0.9133	1.09657	0.015	0.013	1	0.0351441	2.09927	0.075	0.023	1	0.9133	1	1.09657	0.002	1
rnf4	0.277589	1.23883	0.044	0.023	1	0.0681073	1.09511	0.2	0.105	1	0.277589	1	1.09511	0.021	1
rab44	0.979359	1.09446	0.015	0.014	1	0.0315955	2.57759	0.025	0.003	1	0.979359	1	1.09446	0.001	1
msna	0.47733	1.0924	0.044	0.029	1	0.00046624	1.55239	0.15	0.037	1	0.47733	1	1.0924	0.015	1
rev1	0.403003	1.09075	0.015	0.006	1	0.308368	1.32406	0.025	0.009	1	0.403003	1	1.09075	0.009	1
pias1b	0.504356	1.09053	0.015	0.007	1	0.940869	3.15513	0.025	0.028	1	0.940869	1	1.09053	-0.003	1
gpr85	0.207234	1.08587	0.044	0.021	1	0.0541729	1.10934	0.075	0.025	1	0.207234	1	1.08587	0.023	1
lpar2a	0.712172	1.08476	0.015	0.022	1	0.0059459	1.79892	0.125	0.037	1	0.712172	1	1.08476	-0.007	1
miip	0.190211	1.54115	0.015	0.004	1	0.858017	1.08463	0.025	0.021	1	0.858017	1	1.08463	0.004	1
itsn1	0.178721	2.19705	0.029	0.011	1	0.0875512	1.08275	0.1	0.043	1	0.178721	1	1.08275	0.018	1
si:dkey-66i24.7	0.0963823	2.42706	0.029	0.008	1	0.0565869	1.07725	0.125	0.054	1	0.0963823	1	1.07725	0.021	1
paqr5a	0.0361681	1.14419	0.059	0.019	1	0.194379	1.07622	0.075	0.035	1	0.194379	1	1.07622	0.04	1
polh	0.399135	1.36111	0.015	0.006	1	0.208236	1.075	0.05	0.02	1	0.399135	1	1.075	0.009	1
si:ch211-220f16.1	0.0175815	1.88971	0.029	0.005	1	0.485452	1.07289	0.025	0.012	1	0.485452	1	1.07289	0.013	1
ing2	0.815113	1.89111	0.029	0.025	1	0.0097128	1.07034	0.2	0.082	1	0.815113	1	1.07034	0.004	1
ATP8A1	0.0930085	1.06862	0.015	0.002	1	0.0326972	1.51602	0.05	0.011	1	0.0930085	1	1.06862	0.013	1
fyco1b	0.0701967	1.06541	0.044	0.014	1	0.0586202	2.86393	0.025	0.004	1	0.0701967	1	1.06541	0.021	1
limd2	0.183723	1.06138	0.029	0.011	1	0.0126019	2.751	0.025	0.002	1	0.183723	1	1.06138	0.018	1
pmt	0.80303	1.05818	0.015	0.019	1	0.212515	2.34473	0.025	0.007	1	0.80303	1	1.05818	-0.004	1
btbd6b	0.815157	1.05694	0.088	0.083	1	3.05638352498905e-05	1.6313	0.325	0.11	0.659873	0.815157	1	1.05694	0.005	1
ttf1	0.00297084	2.32053	0.074	0.018	1	0.0460826	1.05646	0.1	0.037	1	0.0460826	1	1.05646	0.056	1
sstr1a	0.297385	1.05409	0.015	0.005	1	2.04954528362139e-10	2.10162	0.2	0.024	4.42496826733857e-06	0.297385	1	1.05409	0.01	1
ppm1g	0.328506	1.62535	0.088	0.059	1	0.00252075	1.05385	0.45	0.233	1	0.328506	1	1.05385	0.029	1
pcid2	0.0514059	1.05043	0.074	0.029	1	0.00245811	1.0598	0.225	0.083	1	0.0514059	1	1.05043	0.045	1
nyap2b	0.231054	1.57081	0.029	0.012	1	0.215682	1.04893	0.025	0.007	1	0.231054	1	1.04893	0.017	1
g6pc3	0.187372	2.02186	0.015	0.004	1	0.0896915	1.04857	0.125	0.057	1	0.187372	1	1.04857	0.011	1
slc7a10a	1.33851942052218e-11	2.64679	0.221	0.035	2.88986342890738e-07	0.000104876	1.04682	0.425	0.176	1	0.000104876	1	1.04682	0.186	1
lin7a	0.190211	1.30722	0.015	0.004	1	0.143337	1.04489	0.075	0.032	1	0.190211	1	1.04489	0.011	1
tmpoa	0.230102	1.73045	0.029	0.012	1	0.0766999	1.04049	0.1	0.041	1	0.230102	1	1.04049	0.017	1
kctd9a	0.000756304	1.03966	0.074	0.014	1	2.61727741251859e-05	1.83747	0.175	0.037	0.56507	0.000756304	1	1.03966	0.06	1
si:ch211-156p11.1	0.182882	1.58783	0.029	0.011	1	0.531078	1.03951	0	0.01	1	0.531078	1	1.03951	-0.01	1
use1	0.139816	1.03632	0.029	0.01	1	0.00987176	1.03227	0.15	0.052	1	0.139816	1	1.03227	0.019	1
fhdc3	0.00136844	1.65686	0.118	0.036	1	0.0241855	1.02842	0.325	0.177	1	0.0241855	1	1.02842	0.082	1
shisa4	0.852587	1.4349	0.015	0.018	1	0.234833	1.02393	0.05	0.021	1	0.852587	1	1.02393	-0.003	1
cacna1da	0.496232	2.08195	0.015	0.007	1	0.531078	1.01758	0	0.01	1	0.531078	1	1.01758	-0.01	1
si:dkey-153k10.9	0.12546	1.0141	0.162	0.099	1	1.65358640963766e-06	1.22646	0.65	0.295	0.0357009	0.12546	1	1.0141	0.063	1
si:ch211-230g15.5	0.642208	1.01351	0.029	0.041	1	0.426622	1.37391	0.05	0.028	1	0.642208	1	1.01351	-0.012	1
dcbld2	0.241138	1.04559	0.118	0.078	1	0.0143206	1.01256	0.2	0.081	1	0.241138	1	1.01256	0.04	1
zgc:64106	0.553392	1.01232	0.044	0.031	1	1.28793208302685e-05	3.02613	0.1	0.013	0.278065	0.553392	1	1.01232	0.013	1
CU633479.6	0.961114	1.08888	0.015	0.016	1	0.5246	1.00825	0.025	0.013	1	0.961114	1	1.00825	-0.001	1
gatd3a	0.904393	1.00794	0.044	0.041	1	0.528913	1.06789	0.025	0.013	1	0.904393	1	1.00794	0.003	1
snap25b	0.292165	2.24539	0.015	0.005	1	0.194296	1.00783	0.05	0.02	1	0.292165	1	1.00783	0.01	1
nelfb	0.962921	1.0023	0.015	0.016	1	0.34994	1.09629	0.075	0.045	1	0.962921	1	1.0023	-0.001	1
cyp2u1	0.00139994	2.42031	0.044	0.006	1	0.205711	1.00204	0.05	0.02	1	0.205711	1	1.00204	0.03	1
tfr1b	0.204515	1.00143	0.059	0.03	1	0.0261776	1.04873	0.1	0.033	1	0.204515	1	1.00143	0.029	1
ing4	0.512795	1.00074	0.029	0.018	1	0.420932	2.39646	0.1	0.066	1	0.512795	1	1.00074	0.011	1
card19	0.0115293	2.9852	0.059	0.016	1	0.549098	1.00055	0.05	0.033	1	0.549098	1	1.00055	0.017	1
grk6	0.454957	1.00027	0.074	0.052	1	0.0142886	1.71692	0.15	0.055	1	0.454957	1	1.00027	0.022	1
zgc:91890	0.190211	1.46278	0.015	0.004	1	0.276129	1.00022	0.075	0.041	1	0.276129	1	1.00022	0.011	1
fbxo18	0.5685	0.999854	0.029	0.019	1	0.17367	2.07184	0.05	0.02	1	0.5685	1	0.999854	0.01	1
gatb	0.190211	0.998718	0.015	0.004	1	0.0586202	3.00628	0.025	0.004	1	0.190211	1	0.998718	0.011	1
tnnt2d	0.235853	0.997528	0.029	0.012	1	0.826759	1.42	0.025	0.02	1	0.826759	1	0.997528	0.005	1
exoc4	0.904037	0.997708	0.015	0.017	1	0.570602	0.99727	0.05	0.033	1	0.904037	1	0.99727	-0.002	1
dbt	0.977483	1.45011	0.015	0.014	1	0.00234281	0.997212	0.25	0.095	1	0.977483	1	0.997212	0.001	1
alg14	0.395646	1.12265	0.029	0.016	1	0.0461048	0.994887	0.075	0.024	1	0.395646	1	0.994887	0.013	1
si:ch211-161m3.4	0.139816	0.994653	0.029	0.01	1	0.000402277	2.41995	0.05	0.005	1	0.139816	1	0.994653	0.019	1
evla	0.9133	1.12387	0.015	0.013	1	0.672589	0.992847	0.025	0.016	1	0.9133	1	0.992847	0.002	1
mrps31	0.025926	0.990696	0.074	0.025	1	0.0108847	1.27188	0.25	0.118	1	0.025926	1	0.990696	0.049	1
camk1da	0.0746418	0.988524	0.059	0.023	1	1.34936068648472e-09	2.12322	0.25	0.041	2.91326972212051e-05	0.0746418	1	0.988524	0.036	1
si:dkey-92i17.2	0.00630227	0.986035	0.029	0.004	1	8.43686500407016e-05	3.23412	0.075	0.009	1	0.00630227	1	0.986035	0.025	1
mrpl27	0.326299	1.16873	0.059	0.035	1	0.00101923	0.983917	0.325	0.131	1	0.326299	1	0.983917	0.024	1
prdm8b	0.597701	0.983402	0.015	0.008	1	3.80524514763989e-06	2.01528	0.15	0.025	0.0821552	0.597701	1	0.983402	0.007	1
nfrkb	0.145331	0.981081	0.044	0.018	1	0.0761282	1.21157	0.075	0.027	1	0.145331	1	0.981081	0.026	1
rab3gap2	0.840097	0.979498	0.015	0.012	1	3.45497017577766e-05	1.61513	0.175	0.037	0.745928	0.840097	1	0.979498	0.003	1
ikzf4	0.887117	0.980991	0.029	0.027	1	0.0216825	0.976724	0.075	0.02	1	0.887117	1	0.976724	0.002	1
serpinb14	0.0602273	3.03431	0.029	0.007	1	0.514208	0.975154	0	0.011	1	0.514208	1	0.975154	-0.011	1
cuedc2	0.403003	0.972981	0.015	0.006	1	0.0303377	4.24632	0.025	0.003	1	0.403003	1	0.972981	0.009	1
gabpb2a	0.429582	0.972699	0.044	0.028	1	0.105899	1.2745	0.1	0.045	1	0.429582	1	0.972699	0.016	1
phip	0.0941936	1.84257	0.088	0.045	1	0.395551	0.97066	0.1	0.064	1	0.395551	1	0.97066	0.036	1
dcaf11	0.0850623	0.970116	0.074	0.033	1	0.0504159	1.06398	0.125	0.051	1	0.0850623	1	0.970116	0.041	1
znf592	0.9133	1.05763	0.015	0.013	1	0.372078	0.967023	0.05	0.026	1	0.9133	1	0.967023	0.002	1
mthfd2	0.0485292	1.07564	0.074	0.029	1	0.0325308	0.964475	0.325	0.206	1	0.0485292	1	0.964475	0.045	1
fgfr1a	0.0813044	0.962337	0.118	0.063	1	0.000150578	1.74687	0.15	0.033	1	0.0813044	1	0.962337	0.055	1
nck2b	0.174631	2.61278	0.029	0.011	1	0.225413	0.955425	0.075	0.037	1	0.225413	1	0.955425	0.018	1
klf13	0.789442	1.51194	0.044	0.039	1	0.0250114	0.954608	0.15	0.06	1	0.789442	1	0.954608	0.005	1
napaa	0.139872	2.06043	0.044	0.018	1	0.15006	0.952873	0.15	0.081	1	0.15006	1	0.952873	0.026	1
amd1	0.000760485	0.951978	0.294	0.135	1	6.79443258731297e-08	1.82781	0.55	0.209	0.00146692	0.000760485	1	0.951978	0.159	1
bms1	0.82064	0.951466	0.029	0.025	1	0.325325	1.53357	0.05	0.025	1	0.82064	1	0.951466	0.004	1
xab2	0.684637	0.947332	0.015	0.01	1	0.0970735	1.10915	0.1	0.044	1	0.684637	1	0.947332	0.005	1
AREL1	0.635491	1.2606	0.015	0.024	1	0.828564	0.944103	0.025	0.032	1	0.828564	1	0.944103	-0.009	1
kdm2ab	0.956822	1.39373	0.029	0.031	1	0.111547	0.943646	0.15	0.077	1	0.956822	1	0.943646	-0.002	1
igfbp3	0.141381	0.943032	0.103	0.058	1	0.236508	1.50426	0.2	0.133	1	0.236508	1	0.943032	0.045	1
zgc:101566	0.0971893	0.942912	0.074	0.034	1	0.0907146	3.28936	0.025	0.005	1	0.0971893	1	0.942912	0.02	1
atcaya	0.036833	0.942119	0.029	0.006	1	2.51090834632927e-08	2.82374	0.075	0.004	0.000542105	0.036833	1	0.942119	0.023	1
[truncated: 9,680 more rows]

## Sheet: TFs
gene_name	adult_p_val	adult_avg_log2FC	adult_pct.1	adult_pct.2	adult_p_val_adj	larval_p_val	larval_avg_log2FC	larval_pct.1	larval_pct.2	larval_p_val_adj	max_pval	max_pval_adj	min_fc	min.pct.dif	cluster
neurog3	1.04e-38	5.86025	0.471	0.013	2.24e-34	1.49e-58	5.43088	0.349	0.007	3.21e-54	1.04e-38	2.24e-34	5.43088	0.342	0
si:dkey-66i24.9	1.7e-16	7.13903	0.118	0.001	3.67e-12	1.41e-17	3.77543	0.14	0.006	3.04e-13	1.7e-16	3.67e-12	3.77543	0.117	0
ascl1a	3.85e-11	4.12476	0.294	0.024	8.31e-07	1.13e-24	3.75094	0.302	0.023	2.44e-20	3.85e-11	8.31e-07	3.75094	0.27	0
sox4b	2.89e-30	4.26291	0.706	0.048	6.24e-26	2.57e-08	1.6934	0.512	0.181	0.000555402	2.57e-08	0.000555402	1.6934	0.331	0
si:ch73-120g24.4	6.35e-07	4.72139	0.059	0.001	0.0136992	9.54e-08	6.00041	0.023	0	0.00205971	6.35e-07	0.0136992	4.72139	0.023	0
pbx1a	6.51e-06	2.63837	0.294	0.047	0.140627	1.75e-10	1.21211	0.372	0.078	3.79e-06	6.51e-06	0.140627	1.21211	0.247	0
smarce1	4.93e-07	1.95062	0.412	0.07	0.0106425	8.58e-06	1.16062	0.767	0.477	0.18516	8.58e-06	0.18516	1.16062	0.29	0
nme2b.1	1.18e-05	0.918604	1	0.917	0.255768	4.59e-25	1.45732	1	0.889	9.9e-21	1.18e-05	0.255768	0.918604	0.083	0
hmga1a	1.37e-05	1.74228	0.588	0.17	0.29677	4.46e-17	1.94376	0.93	0.462	9.62e-13	1.37e-05	0.29677	1.74228	0.418	0
hoxd10a	4.45e-05	3.02792	0.176	0.022	0.959852	3.1e-05	3.19714	0.07	0.007	0.669876	4.45e-05	0.959852	3.02792	0.063	0
pax4	0.00112528	2.0591	0.471	0.19	1	2.83e-41	5.26301	0.744	0.103	6.11e-37	0.00112528	1	2.0591	0.281	0
hes6	0.000161653	1.97114	0.235	0.041	1	3.65e-20	2.60987	0.488	0.077	7.88e-16	0.000161653	1	1.97114	0.194	0
klf11a	5.05e-18	5.30084	0.176	0.003	1.09e-13	0.230628	0.412203	0.093	0.051	1	0.230628	1	0.412203	0.042	0
neurod1	0.377506	0.378322	0.647	0.618	1	9.92e-12	1.65714	0.93	0.6	2.14e-07	0.377506	1	0.378322	0.029	0
hmgb3a	0.000294923	1.33443	0.647	0.245	1	3.01e-09	2.03513	0.349	0.082	6.49e-05	0.000294923	1	1.33443	0.267	0
insm1a	0.000479935	2.18535	0.529	0.203	1	3.33e-08	1.75714	0.605	0.256	0.000718221	0.000479935	1	1.75714	0.326	0
hmgb2b	0.000100532	1.46911	0.529	0.157	1	1.01e-07	1.24539	0.767	0.42	0.00218875	0.000100532	1	1.24539	0.347	0
ybx1	0.0181906	0.731264	0.824	0.631	1	1.04e-07	0.58474	0.977	0.893	0.00223554	0.0181906	1	0.58474	0.084	0
adnpb	0.203462	1.51998	0.059	0.017	1	7.99e-07	1.87792	0.186	0.034	0.0172477	0.203462	1	1.51998	0.042	0
hmgb3b	9.62e-07	2.97216	0.294	0.042	0.0207746	0.177526	1.42848	0.047	0.018	1	0.177526	1	1.42848	0.029	0
her15.1	1.72e-06	3.37329	0.294	0.045	0.0371722	0.175802	0.678943	0.047	0.018	1	0.175802	1	0.678943	0.029	0
mbd3a	3.9e-06	3.21908	0.176	0.017	0.0842034	0.000890143	1.12467	0.279	0.112	1	0.000890143	1	1.12467	0.159	0
smad7	0.0013932	1.94974	0.235	0.052	1	8.08e-06	1.40997	0.419	0.157	0.174371	0.0013932	1	1.40997	0.183	0
tp53	0.0992607	1.22724	0.176	0.072	1	1.59e-05	0.900398	0.605	0.293	0.342574	0.0992607	1	0.900398	0.104	0
sp4	0.819257	0.328624	0.059	0.047	1	2.88e-05	3.04152	0.14	0.028	0.621487	0.819257	1	0.328624	0.012	0
znf217	3.63e-05	1.77836	0.235	0.035	0.783209	0.0495127	0.417048	0.163	0.076	1	0.0495127	1	0.417048	0.087	0
pias4a	0.0160405	1.62218	0.176	0.047	1	4.29e-05	1.58912	0.349	0.134	0.926754	0.0160405	1	1.58912	0.129	0
zgc:153115	5.58e-05	2.56199	0.176	0.022	1	0.0304148	0.552815	0.326	0.192	1	0.0304148	1	0.552815	0.134	0
nfyal	0.677337	0.693423	0	0.01	1	5.97e-05	2.60791	0.093	0.014	1	0.677337	1	0.693423	-0.01	0
si:dkey-20i20.9	6.27e-05	5.85522	0.059	0.002	1	0.692525	0.751692	0.023	0.015	1	0.692525	1	0.751692	0.008	0
tfdp1a	0.0003383	2.79263	0.118	0.013	1	7.71e-05	1.49311	0.163	0.038	1	0.0003383	1	1.49311	0.105	0
si:ch211-155e24.3	0.660559	0.559791	0	0.011	1	0.000151392	1.40938	0.116	0.022	1	0.660559	1	0.559791	-0.011	0
znf410	0.000840974	2.10242	0.176	0.03	1	0.000179139	1.38403	0.163	0.042	1	0.000840974	1	1.38403	0.121	0
znf143b	0.0796702	2.2154	0.059	0.011	1	0.000187618	1.21745	0.279	0.098	1	0.0796702	1	1.21745	0.048	0
hoxa9a	0.000252013	2.64382	0.176	0.026	1	0.517423	2.10448	0.023	0.012	1	0.517423	1	2.10448	0.011	0
BX470259.2	0.00489145	1.58678	0.176	0.038	1	0.000336743	1.69406	0.233	0.079	1	0.00489145	1	1.58678	0.138	0
foxp1a	0.000357314	1.80704	0.412	0.118	1	0.0158848	0.606088	0.512	0.321	1	0.0158848	1	0.606088	0.191	0
tox4a	0.00288941	4.54894	0.059	0.005	1	0.000434406	2.68603	0.14	0.035	1	0.00288941	1	2.68603	0.054	0
zgc:91910	0.000442672	1.3542	0.412	0.116	1	0.102491	0.259358	0.488	0.361	1	0.102491	1	0.259358	0.127	0
gata6	0.286674	0.412219	0.353	0.224	1	0.00044418	1.13421	0.372	0.169	1	0.286674	1	0.412219	0.129	0
zgc:174268	0.444857	0.90209	0.059	0.027	1	0.000465338	0.99269	0.279	0.104	1	0.444857	1	0.90209	0.032	0
mbd1b	0.031816	0.887113	0.176	0.052	1	0.000630697	0.776827	0.326	0.131	1	0.031816	1	0.776827	0.124	0
hoxb9a	0.000667073	5.32665	0.059	0.003	1	0.0258772	1.8487	0.07	0.02	1	0.0258772	1	1.8487	0.05	0
sox9b	0.000667073	5.09227	0.059	0.003	1	0.616205	0.719708	0.023	0.014	1	0.616205	1	0.719708	0.009	0
zgc:174564	0.000687347	4.50723	0.059	0.003	1	0.458314	0.337356	0.093	0.064	1	0.458314	1	0.337356	0.029	0
myb	0.000711235	2.31511	0.176	0.03	1	0.23915	1.48978	0.047	0.02	1	0.23915	1	1.48978	0.027	0
zfhx4	0.000715467	1.41853	0.176	0.028	1	0.187351	0.274741	0.163	0.099	1	0.187351	1	0.274741	0.064	0
tox	0.0916194	0.302923	0.765	0.486	1	0.000813281	0.67459	0.605	0.354	1	0.0916194	1	0.302923	0.251	0
rfx1b	0.230739	1.35389	0.059	0.018	1	0.00125304	2.17587	0.116	0.029	1	0.230739	1	1.35389	0.041	0
foxa	0.125652	0.390832	0.235	0.105	1	0.00133504	1.24713	0.209	0.074	1	0.125652	1	0.390832	0.13	0
arl14ep	0.0430503	1.59777	0.176	0.058	1	0.00143348	1.9173	0.186	0.063	1	0.0430503	1	1.59777	0.118	0
hmgb1b	0.00183799	1.47968	0.353	0.106	1	0.0341473	0.342191	0.628	0.449	1	0.0341473	1	0.342191	0.179	0
ubtfl	0.0115944	1.44025	0.176	0.043	1	0.00251152	3.48177	0.07	0.013	1	0.0115944	1	1.44025	0.057	0
arid3b	0.00283448	2.32462	0.118	0.017	1	0.0318677	0.683785	0.302	0.172	1	0.0318677	1	0.683785	0.101	0
znf1163	0.00288941	4.21599	0.059	0.005	1	0.189514	2.09422	0.047	0.019	1	0.189514	1	2.09422	0.028	0
sox13	0.00295928	3.47549	0.059	0.005	1	0.234893	0.653419	0.047	0.02	1	0.234893	1	0.653419	0.027	0
mef2ab	0.00310368	2.61492	0.059	0.005	1	0.488207	1.57132	0.023	0.011	1	0.488207	1	1.57132	0.012	0
id1	0.0197631	0.757967	0.294	0.106	1	0.00448341	1.71609	0.558	0.404	1	0.0197631	1	0.757967	0.154	0
patz1	0.260354	0.769363	0.118	0.053	1	0.00525047	1.05201	0.233	0.098	1	0.260354	1	0.769363	0.065	0
rcor2	0.00573759	2.6157	0.118	0.019	1	0.0447561	1.61357	0.093	0.035	1	0.0447561	1	1.61357	0.058	0
cdx4	0.00669793	1.32054	0.294	0.092	1	0.0160669	1.39951	0.163	0.068	1	0.0160669	1	1.32054	0.095	0
lrrfip1a	0.0599936	0.901032	0.176	0.06	1	0.00712603	1.03377	0.163	0.06	1	0.0599936	1	0.901032	0.103	0
zbtb41	0.504978	0.820068	0.059	0.031	1	0.00747293	1.87442	0.07	0.015	1	0.504978	1	0.820068	0.028	0
zfpm1	0.0803775	1.20547	0.176	0.067	1	0.00760745	0.894535	0.233	0.104	1	0.0803775	1	0.894535	0.109	0
nfybb	0.499463	0.532241	0.059	0.03	1	0.00785717	2.05943	0.07	0.015	1	0.499463	1	0.532241	0.029	0
si:dkeyp-2e4.3	0.062448	1.52218	0.059	0.01	1	0.00794493	1.76303	0.07	0.015	1	0.062448	1	1.52218	0.049	0
nr2f2	0.00795427	1.74901	0.235	0.067	1	0.0837021	0.462993	0.209	0.117	1	0.0837021	1	0.462993	0.092	0
cdc5l	0.144898	0.654076	0.118	0.042	1	0.00803425	1.65911	0.186	0.077	1	0.144898	1	0.654076	0.076	0
zgc:175107	0.00826926	2.9777	0.059	0.006	1	0.0171721	3.35621	0.023	0.002	1	0.0171721	1	2.9777	0.021	0
pbx4	0.0091334	1.67044	0.176	0.042	1	0.0243665	0.487029	0.442	0.271	1	0.0243665	1	0.487029	0.134	0
hsf2	0.0568474	0.790667	0.294	0.125	1	0.00949672	1.24685	0.209	0.089	1	0.0568474	1	0.790667	0.12	0
phb	0.706469	0.497832	0.059	0.04	1	0.0098873	0.752151	0.419	0.243	1	0.706469	1	0.497832	0.019	0
znf503	0.55101	1.11206	0.059	0.033	1	0.0127758	0.643324	0.395	0.232	1	0.55101	1	0.643324	0.026	0
hoxc11a	0.391391	2.11321	0.059	0.026	1	0.0127893	2.69271	0.07	0.017	1	0.391391	1	2.11321	0.033	0
hoxd9a	0.0129513	1.49186	0.176	0.044	1	0.0243066	1.68672	0.047	0.01	1	0.0243066	1	1.49186	0.037	0
zgc:66474	0.353736	0.524979	0.118	0.06	1	0.012962	0.972197	0.279	0.144	1	0.353736	1	0.524979	0.058	0
zbtb14	0.0157208	3.38409	0.059	0.007	1	0.758051	0.896176	0.023	0.017	1	0.758051	1	0.896176	0.006	0
myef2	0.157771	1.19475	0.176	0.082	1	0.0167202	0.250571	0.512	0.324	1	0.157771	1	0.250571	0.094	0
ubtf	0.0237543	0.878574	0.412	0.18	1	0.018348	0.431904	0.372	0.211	1	0.0237543	1	0.431904	0.161	0
mier1a	0.291403	2.08461	0.059	0.022	1	0.0214406	1.31675	0.14	0.055	1	0.291403	1	1.31675	0.037	0
si:dkey-34m19.3	0.0219828	1.34406	0.118	0.025	1	0.195516	1.30912	0.047	0.019	1	0.195516	1	1.30912	0.028	0
foxd2	0.0230116	1.0801	0.235	0.076	1	0.0396881	1.2437	0.14	0.062	1	0.0396881	1	1.0801	0.078	0
ikzf5	0.0264205	3.40898	0.059	0.008	1	0.162907	0.861183	0.116	0.064	1	0.162907	1	0.861183	0.051	0
ovol1a	0.417	0.563538	0.118	0.065	1	0.0265356	0.568105	0.302	0.167	1	0.417	1	0.563538	0.053	0
znf513b	0.0276255	3.01286	0.059	0.008	1	0.698326	0.583701	0.023	0.015	1	0.698326	1	0.583701	0.008	0
znf45l	0.0280376	2.49698	0.059	0.008	1	0.483959	1.35527	0.023	0.011	1	0.483959	1	1.35527	0.012	0
znf687a	0.0288777	2.01109	0.059	0.008	1	0.152322	2.77377	0.023	0.006	1	0.152322	1	2.01109	0.017	0
si:ch211-113e8.10	0.0314569	1.31812	0.118	0.027	1	0.591781	0.250979	0.047	0.032	1	0.591781	1	0.250979	0.015	0
zgc:66448	0.0318932	2.47924	0.118	0.028	1	0.303806	1.06869	0.07	0.039	1	0.303806	1	1.06869	0.031	0
mta2	0.0471982	1.49771	0.176	0.06	1	0.034848	0.257674	0.395	0.246	1	0.0471982	1	0.257674	0.116	0
sox5	0.0389987	1.09942	0.176	0.055	1	0.254975	0.470475	0.093	0.051	1	0.254975	1	0.470475	0.042	0
hinfp	0.0408639	3.04774	0.059	0.009	1	0.568108	1.00806	0.023	0.013	1	0.568108	1	1.00806	0.01	0
ZNF276	0.180814	1.21873	0.059	0.016	1	0.0414784	2.12508	0.116	0.047	1	0.180814	1	1.21873	0.043	0
znf574	0.660559	0.618744	0	0.011	1	0.0434529	1.63428	0.093	0.034	1	0.660559	1	0.618744	-0.011	0
tfdp1b	0.0436399	1.74855	0.059	0.009	1	0.311987	1.82443	0.047	0.023	1	0.311987	1	1.74855	0.024	0
elk1	0.0436399	1.38873	0.059	0.009	1	0.23849	0.381859	0.093	0.051	1	0.23849	1	0.381859	0.042	0
nfe2l3	0.0487262	1.44364	0.118	0.031	1	0.568341	0.343272	0.116	0.093	1	0.568341	1	0.343272	0.023	0
atoh8	0.341698	1.12998	0.059	0.023	1	0.0579041	1.16914	0.047	0.012	1	0.341698	1	1.12998	0.035	0
znf143a	0.0588803	2.3391	0.059	0.01	1	0.344686	0.328848	0.07	0.039	1	0.344686	1	0.328848	0.031	0
znf740b	0.061	1.87296	0.059	0.01	1	0.29314	0.783237	0.093	0.055	1	0.29314	1	0.783237	0.038	0
hoxc3a	0.0650066	0.988864	0.176	0.061	1	0.179459	0.719236	0.14	0.082	1	0.179459	1	0.719236	0.058	0
hoxd12a	0.126707	1.60819	0.059	0.014	1	0.0711179	3.79902	0.023	0.004	1	0.126707	1	1.60819	0.019	0
si:ch211-89o9.6	0.146925	2.23566	0.059	0.015	1	0.0714734	0.846274	0.116	0.051	1	0.146925	1	0.846274	0.044	0
rreb1a	0.0742311	1.65944	0.118	0.035	1	0.931056	0.256492	0.023	0.025	1	0.931056	1	0.256492	-0.002	0
tet2	0.0768031	0.931737	0.176	0.064	1	0.132252	0.367159	0.14	0.074	1	0.132252	1	0.367159	0.066	0
pitx1	0.0788223	1.95405	0.059	0.011	1	0.845643	0.641904	0.023	0.019	1	0.845643	1	0.641904	0.004	0
hmg20b	0.165491	0.96224	0.118	0.044	1	0.0946446	1.56299	0.116	0.057	1	0.165491	1	0.96224	0.059	0
bach1a	0.0988545	2.39631	0.059	0.013	1	0.578239	0.263261	0.023	0.013	1	0.578239	1	0.263261	0.01	0
pbrm1l	0.232664	1.17235	0.118	0.052	1	0.101864	0.869273	0.14	0.072	1	0.232664	1	0.869273	0.066	0
CC2D1A	0.104817	1.3302	0.059	0.013	1	0.451768	0.456111	0	0.013	1	0.451768	1	0.456111	-0.013	0
tada2b	0.105838	0.953739	0.059	0.013	1	0.59465	0.690907	0.047	0.032	1	0.59465	1	0.690907	0.015	0
adnpa	0.373103	0.747804	0.059	0.024	1	0.112795	0.299816	0.302	0.201	1	0.373103	1	0.299816	0.035	0
mbd3b	0.116014	0.466445	0.118	0.039	1	0.428985	1.29578	0.047	0.027	1	0.428985	1	0.466445	0.02	0
nr4a2b	0.120038	2.91907	0.059	0.014	1	0.345543	1.03573	0.023	0.009	1	0.345543	1	1.03573	0.014	0
hoxc10a	0.123337	2.55947	0.059	0.014	1	0.295806	1.84494	0.023	0.008	1	0.295806	1	1.84494	0.015	0
rcor1	0.624327	0.406536	0.059	0.035	1	0.12571	1.13929	0.093	0.043	1	0.624327	1	0.406536	0.024	0
plag1	0.127846	1.19629	0.059	0.014	1	0.861084	0.577241	0.023	0.02	1	0.861084	1	0.577241	0.003	0
hoxa10b	0.127846	1.33939	0.059	0.014	1	0.773773	0.502876	0.023	0.017	1	0.773773	1	0.502876	0.006	0
thap11	0.128992	1.40212	0.059	0.014	1	0.311689	0.907081	0.093	0.057	1	0.311689	1	0.907081	0.036	0
pou2f1b	0.141246	1.09871	0.118	0.042	1	0.461273	0.525404	0.047	0.028	1	0.461273	1	0.525404	0.019	0
foxj3	0.356126	0.259934	0.118	0.059	1	0.142967	0.572619	0.279	0.187	1	0.356126	1	0.259934	0.059	0
zgc:113348	0.144487	2.49071	0.059	0.015	1	0.751227	0.293636	0.047	0.037	1	0.751227	1	0.293636	0.01	0
nfyba	0.153112	1.29777	0.118	0.044	1	0.162557	0.887782	0.256	0.179	1	0.162557	1	0.887782	0.074	0
znf395a	0.899185	0.334268	0.059	0.068	1	0.15399	0.592312	0.093	0.044	1	0.899185	1	0.334268	-0.009	0
znf362a	0.289548	1.15051	0.059	0.02	1	0.154099	2.31349	0.023	0.006	1	0.289548	1	1.15051	0.017	0
AL954741.2	0.154427	0.843468	0.059	0.015	1	0.159398	0.764718	0.047	0.017	1	0.159398	1	0.764718	0.03	0
si:ch211-161m3.4	0.660559	0.53385	0	0.011	1	0.155891	1.53627	0.023	0.006	1	0.660559	1	0.53385	-0.011	0
mta3	0.161721	0.735095	0.118	0.043	1	0.165841	0.488606	0.256	0.168	1	0.165841	1	0.488606	0.075	0
znf1007	0.178056	1.58188	0.059	0.016	1	0.169587	1.97002	0.047	0.018	1	0.178056	1	1.58188	0.029	0
hoxc8a	0.17533	1.40118	0.059	0.016	1	0.520262	1.14511	0.023	0.012	1	0.520262	1	1.14511	0.011	0
setdb1a	0.179819	0.711612	0.118	0.045	1	0.939848	1.14556	0.047	0.046	1	0.939848	1	0.711612	0.001	0
gtf2ird1	0.182204	1.45539	0.059	0.016	1	0.498256	0.572617	0	0.011	1	0.498256	1	0.572617	-0.011	0
her9	0.186991	1.02422	0.118	0.048	1	0.750937	1.42561	0.023	0.017	1	0.750937	1	1.02422	0.006	0
hoxd11a	0.429216	1.38267	0.059	0.027	1	0.193701	1.34436	0.047	0.019	1	0.429216	1	1.34436	0.028	0
znf609a	0.215228	0.684166	0.118	0.049	1	0.82095	0.6254	0.047	0.055	1	0.82095	1	0.6254	-0.008	0
e2f4	0.232299	1.11168	0.059	0.018	1	0.864222	0.68692	0.047	0.042	1	0.864222	1	0.68692	0.005	0
si:dkey-89b17.4	0.339869	1.12856	0.059	0.023	1	0.235943	0.840817	0.07	0.035	1	0.339869	1	0.840817	0.035	0
usf2	0.778892	0.775095	0.059	0.045	1	0.249772	0.419855	0.14	0.087	1	0.778892	1	0.419855	0.014	0
pbx2	0.565334	1.24901	0.059	0.034	1	0.285072	0.485494	0.256	0.202	1	0.565334	1	0.485494	0.025	0
id2b	0.347222	0.634721	0.059	0.023	1	0.289966	0.713505	0.047	0.022	1	0.347222	1	0.634721	0.025	0
si:ch73-109d9.2	0.310392	1.46065	0.059	0.022	1	0.328652	0.852847	0.093	0.058	1	0.328652	1	0.852847	0.035	0
sp2	0.359999	1.6082	0.059	0.024	1	0.821836	1.04632	0.023	0.019	1	0.821836	1	1.04632	0.004	0
tfam	0.419619	0.885532	0.118	0.068	1	0.547105	0.50577	0.116	0.091	1	0.547105	1	0.50577	0.025	0
tefb	0.420023	0.403191	0.059	0.026	1	0.908659	0.270297	0.023	0.02	1	0.908659	1	0.270297	0.003	0
nrf1	0.569398	0.774556	0.059	0.033	1	0.465974	0.37737	0.093	0.064	1	0.569398	1	0.37737	0.026	0
si:ch211-261d7.6	0.677337	0.300586	0	0.01	1	0.46648	0.40146	0	0.012	1	0.677337	1	0.300586	-0.012	0
gabpb2b	0.644741	0.697088	0	0.013	1	0.486789	1.04015	0.023	0.011	1	0.644741	1	0.697088	-0.013	0
insm1a	1.33e-09	1.50481	0.5	0.186	2.86e-05	3.53e-18	2.95149	0.8	0.251	7.63e-14	1.33e-09	2.86e-05	1.50481	0.314	1
nkx2.2a	1.69e-06	1.59749	0.544	0.29	0.0365028	3.36e-11	2.32901	0.775	0.371	7.26e-07	1.69e-06	0.0365028	1.59749	0.254	1
carhsp1	4.36e-06	1.84809	0.324	0.123	0.0940953	9.55e-15	2.06295	0.85	0.365	2.06e-10	4.36e-06	0.0940953	1.84809	0.201	1
isl1	0.000741411	0.826647	0.324	0.153	1	5.94e-17	2.50712	0.775	0.251	1.28e-12	0.000741411	1	0.826647	0.171	1
id1	1.8e-14	2.72707	0.382	0.087	3.88e-10	0.00248453	0.775449	0.625	0.402	1	0.00248453	1	0.775449	0.223	1
arxa	0.0266583	0.570332	0.206	0.11	1	1.51e-08	1.92058	0.575	0.217	0.00032559	0.0266583	1	0.570332	0.096	1
csrnp1a	0.0233492	4.21359	0.015	0.001	1	7.82e-08	5.8046	0.05	0.002	0.00168855	0.0233492	1	4.21359	0.014	1
npas4a	3.27e-07	6.33984	0.044	0.001	0.00706928	0.0014494	2.7735	0.075	0.013	1	0.0014494	1	2.7735	0.043	1
myca	0.987279	0.455709	0.059	0.06	1	9.31e-07	0.707038	0.725	0.303	0.0201062	0.987279	1	0.455709	-0.001	1
prdm8b	0.597701	0.983402	0.015	0.008	1	3.81e-06	2.01528	0.15	0.025	0.0821552	0.597701	1	0.983402	0.007	1
foxo1a	0.00684331	1.23134	0.368	0.227	1	4.13e-06	1.14653	0.625	0.289	0.0890885	0.00684331	1	1.14653	0.141	1
mef2ab	8.84e-06	4.68523	0.044	0.002	0.190778	0.0231755	2.51911	0.05	0.011	1	0.0231755	1	2.51911	0.039	1
klf11a	0.39721	2.11862	0.015	0.006	1	3.14e-05	1.61512	0.2	0.047	0.678834	0.39721	1	1.61512	0.009	1
mef2aa	0.0010427	1.39118	0.176	0.066	1	0.000252147	0.817523	0.55	0.286	1	0.0010427	1	0.817523	0.11	1
znf1102	0.186667	3.22276	0.015	0.004	1	0.000397431	3.61665	0.05	0.005	1	0.186667	1	3.22276	0.011	1
si:ch211-161m3.4	0.139816	0.994653	0.029	0.01	1	0.000402277	2.41995	0.05	0.005	1	0.139816	1	0.994653	0.019	1
zgc:173577	0.000487787	7.51143	0.015	0	1	0.0306481	2.74636	0.025	0.003	1	0.0306481	1	2.74636	0.015	1
NPAS3	0.000487787	6.23569	0.015	0	1	0.133171	1.29585	0.05	0.017	1	0.133171	1	1.29585	0.015	1
znf1010	0.000487787	6.30967	0.015	0	1	0.00272731	4.59477	0.025	0.002	1	0.00272731	1	4.59477	0.015	1
neurod1	0.000531449	0.808856	0.779	0.606	1	0.212925	0.366384	0.725	0.607	1	0.212925	1	0.366384	0.118	1
zbtb4	0.195672	0.708172	0.088	0.051	1	0.000646392	0.924339	0.15	0.037	1	0.195672	1	0.708172	0.037	1
ascl1a	0.0230532	1.40806	0.074	0.025	1	0.000734647	2.44153	0.125	0.029	1	0.0230532	1	1.40806	0.049	1
znf395a	0.00656252	1.39217	0.147	0.062	1	0.0015117	1.68729	0.15	0.042	1	0.00656252	1	1.39217	0.085	1
pparab	0.145222	0.917205	0.103	0.058	1	0.00164454	1.60887	0.15	0.043	1	0.145222	1	0.917205	0.045	1
zbtb39	0.840097	1.35355	0.015	0.012	1	0.00222279	3.18046	0.05	0.007	1	0.840097	1	1.35355	0.003	1
CU929391.2	0.0635666	1.79061	0.029	0.007	1	0.00272731	5.64862	0.025	0.002	1	0.0635666	1	1.79061	0.022	1
si:ch73-386h18.1	0.00539818	1.35148	0.088	0.027	1	0.00295356	1.48023	0.125	0.033	1	0.00539818	1	1.35148	0.061	1
ttf1	0.00297084	2.32053	0.074	0.018	1	0.0460826	1.05646	0.1	0.037	1	0.0460826	1	1.05646	0.056	1
rfx5	0.236821	0.711142	0.029	0.012	1	0.00428707	0.551876	0.375	0.181	1	0.236821	1	0.551876	0.017	1
etv4	0.977483	1.74025	0.015	0.014	1	0.005762	0.272614	0.275	0.115	1	0.977483	1	0.272614	0.001	1
znf1163	0.00615932	2.79736	0.029	0.004	1	0.821328	0.31019	0.025	0.02	1	0.821328	1	0.31019	0.005	1
zbtb2b	0.516405	0.697932	0.044	0.03	1	0.00705973	0.54576	0.35	0.169	1	0.516405	1	0.54576	0.014	1
prox1a	0.0653329	0.914965	0.118	0.059	1	0.00711636	1.23373	0.175	0.066	1	0.0653329	1	0.914965	0.059	1
znf609a	0.704636	0.563044	0.059	0.049	1	0.00845149	0.702634	0.15	0.052	1	0.704636	1	0.563044	0.01	1
si:ch211-194b1.1	0.0729204	1.5544	0.059	0.023	1	0.0124425	2.51967	0.025	0.002	1	0.0729204	1	1.5544	0.023	1
zgc:165515	0.0172557	1.78662	0.029	0.005	1	0.0677321	1.9503	0.05	0.014	1	0.0677321	1	1.78662	0.024	1
nfil3	0.0175815	1.72933	0.029	0.005	1	0.0575371	2.01062	0.1	0.04	1	0.0575371	1	1.72933	0.024	1
rfx6	0.629773	0.930196	0.059	0.047	1	0.017973	1.29256	0.125	0.044	1	0.629773	1	0.930196	0.012	1
nfat5b	0.130717	2.98561	0.029	0.01	1	0.0199419	0.939389	0.075	0.02	1	0.130717	1	0.939389	0.019	1
ikzf4	0.887117	0.980991	0.029	0.027	1	0.0216825	0.976724	0.075	0.02	1	0.887117	1	0.976724	0.002	1
mbd3a	0.567142	0.761219	0.029	0.019	1	0.0219075	0.435998	0.25	0.113	1	0.567142	1	0.435998	0.01	1
tox3	0.97716	0.349315	0.147	0.145	1	0.0219907	0.369604	0.325	0.168	1	0.97716	1	0.349315	0.002	1
zbtb22b	0.0233492	6.48662	0.015	0.001	1	0.0913685	2.95461	0.025	0.005	1	0.0913685	1	2.95461	0.014	1
zgc:173548	0.0233492	3.96341	0.015	0.001	1	0.261763	2.22782	0.025	0.008	1	0.261763	1	2.22782	0.014	1
klf2a	0.0233492	5.62341	0.015	0.001	1	0.483043	0.339124	0	0.012	1	0.483043	1	0.339124	-0.012	1
klf13	0.789442	1.51194	0.044	0.039	1	0.0250114	0.954608	0.15	0.06	1	0.789442	1	0.954608	0.005	1
csrnp2	0.173643	0.810423	0.044	0.019	1	0.0256765	2.01127	0.1	0.033	1	0.173643	1	0.810423	0.025	1
snapc4	0.571222	0.361291	0.029	0.019	1	0.0307862	1.73024	0.075	0.022	1	0.571222	1	0.361291	0.01	1
znf438	0.917182	0.62984	0.015	0.013	1	0.0312769	2.88107	0.025	0.003	1	0.917182	1	0.62984	0.002	1
si:ch73-109d9.2	0.032916	1.78482	0.059	0.019	1	0.0703482	1.31621	0.125	0.057	1	0.0703482	1	1.31621	0.04	1
znf991	0.9133	1.09657	0.015	0.013	1	0.0351441	2.09927	0.075	0.023	1	0.9133	1	1.09657	0.002	1
tomm20a	0.782581	0.363931	0.103	0.094	1	0.0356741	0.831538	0.55	0.378	1	0.782581	1	0.363931	0.009	1
dachb	0.615281	0.635858	0.044	0.033	1	0.0359509	0.810338	0.35	0.197	1	0.615281	1	0.635858	0.011	1
rarab	0.0565069	1.79899	0.059	0.022	1	0.0374831	1.13762	0.075	0.023	1	0.0565069	1	1.13762	0.037	1
znf1035	0.242993	0.71317	0.132	0.09	1	0.0378313	0.306121	0.3	0.164	1	0.242993	1	0.306121	0.042	1
si:ch73-221f6.3	0.231054	1.95479	0.029	0.012	1	0.0438428	1.80761	0.05	0.012	1	0.231054	1	1.80761	0.017	1
bbx	0.244438	0.484382	0.088	0.053	1	0.0438578	2.14555	0.1	0.037	1	0.244438	1	0.484382	0.035	1
sp3b	0.0447864	1.96791	0.059	0.021	1	0.174658	0.839012	0.075	0.034	1	0.174658	1	0.839012	0.038	1
id2b	0.0465992	1.27863	0.059	0.021	1	0.242886	3.2137	0.05	0.022	1	0.242886	1	1.27863	0.028	1
zgc:66448	0.478351	0.680819	0.044	0.029	1	0.0473112	1.89902	0.1	0.038	1	0.478351	1	0.680819	0.015	1
zbtb7b	0.0504756	0.78782	0.044	0.013	1	0.694071	0.63939	0.1	0.083	1	0.694071	1	0.63939	0.017	1
znf644b	0.763273	2.49467	0.015	0.011	1	0.0581294	2.88318	0.025	0.004	1	0.763273	1	2.49467	0.004	1
gb:ai877918	0.190211	1.95038	0.015	0.004	1	0.0591144	2.68705	0.025	0.004	1	0.190211	1	1.95038	0.011	1
l3mbtl2	0.0618783	2.92363	0.029	0.007	1	0.211467	2.33563	0.025	0.007	1	0.211467	1	2.33563	0.018	1
nfrkb	0.145331	0.981081	0.044	0.018	1	0.0761282	1.21157	0.075	0.027	1	0.145331	1	0.981081	0.026	1
sox5	0.081374	1.80927	0.103	0.053	1	0.194227	0.563129	0.1	0.051	1	0.194227	1	0.563129	0.049	1
znf281b	0.088737	1.72666	0.044	0.016	1	0.192063	0.766532	0.075	0.035	1	0.192063	1	0.766532	0.028	1
si:dkey-14d8.1	0.143677	1.4992	0.044	0.018	1	0.0892319	1.37666	0.075	0.028	1	0.143677	1	1.37666	0.026	1
june	0.0911285	3.97011	0.015	0.002	1	0.630788	1.29998	0.025	0.015	1	0.630788	1	1.29998	0.01	1
klf12b	0.0920647	3.05954	0.015	0.002	1	0.531078	0.523966	0	0.01	1	0.531078	1	0.523966	-0.01	1
si:dkey-77f5.13	0.399135	1.36289	0.015	0.006	1	0.0926876	2.84452	0.025	0.005	1	0.399135	1	1.36289	0.009	1
zbtb38	0.295638	0.897548	0.015	0.005	1	0.0933529	2.36472	0.025	0.005	1	0.295638	1	0.897548	0.01	1
CU570894.2	0.502232	1.36098	0.029	0.018	1	0.108999	1.80698	0.075	0.03	1	0.502232	1	1.36098	0.011	1
myclb	0.14586	1.46436	0.118	0.071	1	0.113082	0.31997	0.15	0.076	1	0.14586	1	0.31997	0.047	1
znf711	0.269627	1.56376	0.044	0.023	1	0.113382	1.53446	0.1	0.046	1	0.269627	1	1.53446	0.021	1
si:dkey-229b18.3	0.121054	0.587173	0.074	0.035	1	0.884944	0.574484	0.2	0.209	1	0.884944	1	0.574484	-0.009	1
ikzf5	0.599778	0.665968	0.015	0.008	1	0.124408	1.24184	0.125	0.063	1	0.599778	1	0.665968	0.007	1
creb1a	0.574681	1.2487	0.074	0.058	1	0.127502	0.521119	0.175	0.099	1	0.574681	1	0.521119	0.016	1
znf362a	0.624846	0.70079	0.029	0.021	1	0.129153	2.53859	0.025	0.006	1	0.624846	1	0.70079	0.008	1
zgc:103508	0.185964	3.37432	0.015	0.004	1	0.130775	1.5485	0.025	0.006	1	0.185964	1	1.5485	0.011	1
nr2c1	0.591489	1.83313	0.015	0.008	1	0.13183	0.936906	0.125	0.065	1	0.591489	1	0.936906	0.007	1
nr2f2	0.279493	0.508294	0.103	0.068	1	0.132013	1.50093	0.2	0.118	1	0.279493	1	0.508294	0.035	1
cdc5l	0.975816	0.674364	0.044	0.043	1	0.132133	0.563098	0.15	0.079	1	0.975816	1	0.563098	0.001	1
mecp2	0.341447	0.672889	0.029	0.014	1	0.132412	2.41775	0.025	0.006	1	0.341447	1	0.672889	0.015	1
znf574	0.139099	1.16606	0.029	0.01	1	0.653558	0.532381	0.05	0.036	1	0.653558	1	0.532381	0.014	1
hic2	0.290407	0.708073	0.029	0.013	1	0.141031	0.907156	0.075	0.032	1	0.290407	1	0.708073	0.016	1
CABZ01021433.1	0.166055	2.07119	0.044	0.019	1	0.373759	0.798875	0.05	0.026	1	0.373759	1	0.798875	0.024	1
si:ch211-128m15.3	0.178721	2.9763	0.029	0.011	1	0.262925	2.24176	0.025	0.008	1	0.262925	1	2.24176	0.017	1
zgc:174564	0.185964	2.44918	0.015	0.004	1	0.383823	0.373055	0.1	0.063	1	0.383823	1	0.373055	0.011	1
samd11	0.188787	1.58186	0.015	0.004	1	0.483043	0.400237	0	0.012	1	0.483043	1	0.400237	-0.012	1
elf2b	0.632571	0.514049	0.088	0.072	1	0.201572	0.297123	0.225	0.145	1	0.632571	1	0.297123	0.016	1
tox4a	0.293898	2.28209	0.015	0.005	1	0.202668	1.99687	0.075	0.037	1	0.293898	1	1.99687	0.01	1
mier1b	0.227264	1.81844	0.029	0.012	1	0.755681	0.311324	0.025	0.018	1	0.755681	1	0.311324	0.007	1
zbtb33	0.243603	0.891016	0.074	0.042	1	0.347506	1.62036	0.075	0.044	1	0.347506	1	0.891016	0.031	1
thap7	0.290407	0.893023	0.029	0.013	1	0.870429	0.634484	0.025	0.021	1	0.870429	1	0.634484	0.004	1
si:ch211-40k21.9	0.290439	2.23987	0.015	0.005	1	0.35234	1.6708	0.025	0.01	1	0.35234	1	1.6708	0.01	1
hic1l	0.742577	0.601217	0.044	0.036	1	0.290667	1.41831	0.35	0.277	1	0.742577	1	0.601217	0.008	1
atf5a	0.297385	0.50727	0.015	0.005	1	0.904683	0.832515	0.025	0.022	1	0.904683	1	0.50727	0.003	1
rreb1b	0.514105	1.29491	0.059	0.042	1	0.308242	0.858813	0.05	0.024	1	0.514105	1	0.858813	0.017	1
znf142	0.878869	0.557532	0.029	0.027	1	0.330831	0.962528	0.05	0.025	1	0.878869	1	0.557532	0.002	1
gatad2b	0.338006	1.02082	0.029	0.014	1	0.403561	0.254871	0.05	0.027	1	0.403561	1	0.254871	0.015	1
tfcp2	0.472868	0.512936	0.088	0.064	1	0.367196	0.417379	0.1	0.063	1	0.472868	1	0.417379	0.024	1
znf592	0.9133	1.05763	0.015	0.013	1	0.372078	0.967023	0.05	0.026	1	0.9133	1	0.967023	0.002	1
stat5a	0.713627	0.562978	0.015	0.022	1	0.383008	0.993849	0.05	0.027	1	0.713627	1	0.562978	-0.007	1
gtf2ird1	0.384765	1.95212	0.029	0.016	1	0.514208	0.68048	0	0.011	1	0.514208	1	0.68048	-0.011	1
creb3l2	0.38743	0.386186	0.074	0.049	1	0.940025	1.17504	0.175	0.167	1	0.940025	1	0.386186	0.008	1
BX855614.4	0.401066	0.969281	0.015	0.006	1	0.531078	0.811888	0	0.01	1	0.531078	1	0.811888	-0.01	1
rcor3	0.593556	1.34784	0.015	0.008	1	0.425878	2.78249	0.025	0.011	1	0.593556	1	1.34784	0.007	1
znf45l	0.591489	3.07263	0.015	0.008	1	0.483043	0.415877	0	0.012	1	0.591489	1	0.415877	-0.012	1
pias1b	0.504356	1.09053	0.015	0.007	1	0.940869	3.15513	0.025	0.028	1	0.940869	1	1.09053	-0.003	1
zbtb14	0.508444	0.520161	0.015	0.007	1	0.697421	1.1743	0.025	0.017	1	0.697421	1	0.520161	0.008	1
zbtb41	0.534322	0.970917	0.044	0.03	1	0.703168	0.906862	0.025	0.017	1	0.703168	1	0.906862	0.008	1
znf513b	0.593556	1.13681	0.015	0.008	1	0.642389	0.783181	0.025	0.015	1	0.642389	1	0.783181	0.007	1
ubp1	0.599778	0.416615	0.015	0.008	1	0.912877	0.65073	0.025	0.022	1	0.912877	1	0.416615	0.003	1
si:dkey-154p10.3	0.9133	0.901896	0.015	0.013	1	0.650631	0.309259	0.05	0.036	1	0.9133	1	0.309259	0.002	1
mier1a	0.664946	1.36948	0.029	0.022	1	0.66785	1.60045	0.075	0.058	1	0.66785	1	1.36948	0.007	1
arntl1a	0.765315	0.919765	0.015	0.011	1	0.676745	0.339896	0.2	0.163	1	0.765315	1	0.339896	0.004	1
her9	0.878505	0.462373	0.044	0.049	1	0.713266	0.680861	0.025	0.017	1	0.878505	1	0.462373	-0.005	1
si:dkeyp-2e4.3	0.769405	1.01459	0.015	0.011	1	0.714712	0.645861	0.025	0.017	1	0.769405	1	0.645861	0.004	1
tbx3a	2.55e-15	1.70057	0.362	0.127	5.5e-11	6.06e-65	2.49702	0.501	0.074	1.31e-60	2.55e-15	5.5e-11	1.70057	0.235	2
etv1	1.59e-14	1.27178	0.419	0.169	3.42e-10	1.11e-40	1.56822	0.431	0.096	2.4e-36	1.59e-14	3.42e-10	1.27178	0.25	2
epas1b	2.07e-10	1.38685	0.293	0.112	4.48e-06	1.17e-15	1.80074	0.227	0.067	2.53e-11	2.07e-10	4.48e-06	1.38685	0.16	2
tox	2.31e-10	0.895634	0.646	0.433	4.99e-06	4.92e-33	1.11861	0.643	0.254	1.06e-28	2.31e-10	4.99e-06	0.895634	0.213	2
arxa	2.42e-07	1.5159	0.207	0.083	0.00522854	4.19e-48	1.96841	0.518	0.117	9.06e-44	2.42e-07	0.00522854	1.5159	0.124	2
isl1	4.45e-05	0.96732	0.248	0.135	0.961259	1.37e-44	1.53766	0.567	0.152	2.97e-40	4.45e-05	0.961259	0.96732	0.113	2
cebpa	0.038936	0.645726	0.179	0.126	1	5.63e-37	1.2756	0.567	0.189	1.22e-32	0.038936	1	0.645726	0.053	2
bhlha15	0.0361524	0.415752	0.11	0.066	1	8.6e-26	1.37325	0.351	0.098	1.86e-21	0.0361524	1	0.415752	0.044	2
nr2f6b	0.232309	1.07402	0.049	0.032	1	1.24e-23	1.25532	0.371	0.115	2.67e-19	0.232309	1	1.07402	0.017	2
vdrb	0.0392442	0.56259	0.26	0.198	1	5.56e-18	0.461638	0.907	0.697	1.2e-13	0.0392442	1	0.461638	0.062	2
foxn3	0.00148821	2.20499	0.041	0.009	1	5.02e-16	1.4004	0.164	0.033	1.08e-11	0.00148821	1	1.4004	0.032	2
foxp2	0.267449	1.33736	0.028	0.017	1	8.73e-11	2.98639	0.065	0.005	1.88e-06	0.267449	1	1.33736	0.011	2
gata5	0.125565	0.629548	0.138	0.101	1	2.83e-10	0.680858	0.34	0.162	6.12e-06	0.125565	1	0.629548	0.037	2
mxd1	0.790247	0.423824	0.024	0.022	1	5.52e-08	3.31287	0.051	0.005	0.00119141	0.790247	1	0.423824	0.002	2
meis1a	0.00141012	1.65395	0.093	0.04	1	5.96e-08	0.438367	0.439	0.264	0.00128638	0.00141012	1	0.438367	0.053	2
dnajc1	0.30078	0.29274	0.11	0.088	1	1.43e-07	0.603797	0.422	0.249	0.0030949	0.30078	1	0.29274	0.022	2
hnf4a	0.0463801	0.676668	0.179	0.127	1	3.99e-07	0.767478	0.323	0.176	0.00861217	0.0463801	1	0.676668	0.052	2
creb3l2	0.144569	0.734627	0.069	0.045	1	5.52e-07	0.350206	0.261	0.131	0.0119127	0.144569	1	0.350206	0.024	2
nr2f2	0.698274	0.338605	0.065	0.072	1	1.65e-06	0.439263	0.195	0.092	0.0356935	0.698274	1	0.338605	-0.007	2
klf6a	0.00630795	0.399445	0.492	0.393	1	1.91e-05	0.255782	0.799	0.655	0.412666	0.00630795	1	0.255782	0.099	2
hmx4	0.0774149	1.60222	0.024	0.009	1	4.19e-05	2.25465	0.057	0.015	0.903761	0.0774149	1	1.60222	0.015	2
sox21a	0.248588	1.31739	0.016	0.008	1	7.72e-05	4.29536	0.017	0	1	0.248588	1	1.31739	0.008	2
jarid2b	0.512853	0.442967	0.045	0.035	1	7.73e-05	0.961088	0.079	0.028	1	0.512853	1	0.442967	0.01	2
si:ch73-109d9.2	0.203651	0.824375	0.033	0.018	1	8.27e-05	0.983507	0.102	0.043	1	0.203651	1	0.824375	0.015	2
zmiz1a	0.104374	0.323969	0.138	0.098	1	8.83e-05	0.441512	0.232	0.134	1	0.104374	1	0.323969	0.04	2
hlfa	0.00941061	0.699884	0.195	0.127	1	0.000109092	0.272191	0.139	0.067	1	0.00941061	1	0.272191	0.068	2
zhx2a	0.0302066	1.51583	0.037	0.014	1	0.000166195	0.950679	0.108	0.048	1	0.0302066	1	0.950679	0.023	2
nrf1	0.112453	1.28499	0.049	0.028	1	0.000174133	0.842159	0.108	0.049	1	0.112453	1	0.842159	0.021	2
phb	0.426302	0.363198	0.049	0.037	1	0.000308965	0.28577	0.331	0.217	1	0.426302	1	0.28577	0.012	2
si:dkeyp-68b7.7	0.782855	0.406146	0.016	0.014	1	0.000542643	1.19031	0.074	0.029	1	0.782855	1	0.406146	0.002	2
si:ch73-347e22.4	0.648746	0.476649	0.028	0.023	1	0.00125716	1.33374	0.054	0.02	1	0.648746	1	0.476649	0.005	2
si:ch73-221f6.1	0.150008	1.52428	0.016	0.006	1	0.00287464	2.33657	0.017	0.002	1	0.150008	1	1.52428	0.01	2
klf3	0.00688416	1.66094	0.077	0.035	1	0.00358792	0.348623	0.119	0.067	1	0.00688416	1	0.348623	0.042	2
id2b	0.536835	0.575502	0.028	0.022	1	0.0039643	0.454733	0.042	0.015	1	0.536835	1	0.454733	0.006	2
si:ch73-138e16.6	0.193591	0.768667	0.045	0.028	1	0.00589977	0.332707	0.074	0.036	1	0.193591	1	0.332707	0.017	2
ubtfl	0.00606248	0.883184	0.077	0.034	1	0.0570625	0.764948	0.025	0.011	1	0.0570625	1	0.764948	0.014	2
si:rp71-1g18.1	0.213885	1.1614	0.012	0.005	1	0.00908373	3.15295	0.011	0.001	1	0.213885	1	1.1614	0.007	2
BX005085.7	0.179413	0.798981	0.02	0.009	1	0.00917964	0.432119	0.065	0.032	1	0.179413	1	0.432119	0.011	2
CC2D1A	0.645922	0.671715	0.016	0.012	1	0.0112863	1.06029	0.025	0.008	1	0.645922	1	0.671715	0.004	2
gata4	0.853193	0.436703	0.012	0.011	1	0.0141002	1.05165	0.04	0.016	1	0.853193	1	0.436703	0.001	2
si:dkeyp-84f3.9	0.858292	0.524689	0.012	0.014	1	0.0206234	0.96823	0.025	0.009	1	0.858292	1	0.524689	-0.002	2
prox1a	0.176697	0.572052	0.081	0.057	1	0.022023	0.970278	0.096	0.059	1	0.176697	1	0.572052	0.024	2
pou2f3	0.022172	0.971127	0.053	0.023	1	0.193434	0.633428	0.014	0.007	1	0.193434	1	0.633428	0.007	2
hmx3a	0.0294006	1.75806	0.037	0.014	1	0.527815	0.313057	0.011	0.008	1	0.527815	1	0.313057	0.003	2
rreb1b	0.912766	0.271012	0.045	0.043	1	0.0314204	0.786246	0.04	0.019	1	0.912766	1	0.271012	0.002	2
tulp4a	0.523662	0.65168	0.012	0.008	1	0.0357799	1.98109	0.025	0.01	1	0.523662	1	0.65168	0.004	2
hmg20a	0.782285	0.437308	0.041	0.037	1	0.0389514	0.448225	0.125	0.083	1	0.782285	1	0.437308	0.004	2
smarcc2	0.422358	0.441701	0.033	0.023	1	0.0487239	0.551967	0.031	0.014	1	0.422358	1	0.441701	0.01	2
rfx7a	0.21464	1.56319	0.012	0.005	1	0.0565341	0.73229	0.025	0.011	1	0.21464	1	0.73229	0.007	2
zbtb16a	0.51463	0.388101	0.268	0.255	1	0.0623876	1.71019	0.014	0.004	1	0.51463	1	0.388101	0.01	2
si:ch73-130a3.4	0.0779033	1.41928	0.024	0.009	1	0.207035	0.345772	0.093	0.071	1	0.207035	1	0.345772	0.015	2
gatad1	0.213132	1.67437	0.012	0.005	1	0.209018	0.810226	0.003	0.01	1	0.213132	1	0.810226	-0.007	2
tada2b	0.63657	0.517731	0.016	0.012	1	0.373704	0.579633	0.04	0.029	1	0.63657	1	0.517731	0.004	2
si:ch211-154o6.2	0.849457	0.536546	0.012	0.011	1	0.497661	0.313818	0.017	0.012	1	0.849457	1	0.313818	0.001	2
maza	0.78822	0.584876	0.016	0.014	1	0.506671	0.517277	0.023	0.029	1	0.78822	1	0.517277	-0.006	2
pdx1	3.81e-128	5.81042	0.833	0.048	8.22e-124	1.6e-67	4.38028	0.926	0.252	3.45e-63	1.6e-67	3.45e-63	4.38028	0.674	3
osr2	1.09e-42	4.76373	0.34	0.023	2.36e-38	1.18e-42	3.71815	0.358	0.029	2.56e-38	1.18e-42	2.56e-38	3.71815	0.317	3
foxd2	2.8e-17	2.23218	0.222	0.037	6.04e-13	5.02e-46	3.65212	0.411	0.037	1.08e-41	2.8e-17	6.04e-13	2.23218	0.185	3
cdx4	1.11e-09	1.49875	0.207	0.063	2.39e-05	9e-14	1.87041	0.263	0.055	1.94e-09	1.11e-09	2.39e-05	1.49875	0.144	3
hoxa9b	4.08e-08	1.87498	0.103	0.019	0.000881663	2.3e-09	2.34202	0.084	0.009	4.97e-05	4.08e-08	0.000881663	1.87498	0.075	3
satb2	1.23e-06	2.14584	0.084	0.016	0.0265903	1.57e-17	2.8761	0.179	0.02	3.4e-13	1.23e-06	0.0265903	2.14584	0.068	3
tead1b	1.21e-06	0.907296	0.256	0.114	0.0261171	1.97e-06	0.8845	0.337	0.151	0.0424314	1.97e-06	0.0424314	0.8845	0.142	3
hoxd13a	5.61e-06	5.66756	0.03	0	0.121097	2.12e-08	2.40019	0.063	0.005	0.000456878	5.61e-06	0.121097	2.40019	0.03	3
hoxc12a	1.05e-05	5.03776	0.034	0.001	0.225647	6.61e-10	5.59272	0.042	0.001	1.43e-05	1.05e-05	0.225647	5.03776	0.033	3
hoxb10a	0.107428	0.799527	0.03	0.013	1	2.06e-26	2.00857	0.305	0.037	4.45e-22	0.107428	1	0.799527	0.017	3
hoxc3a	9.21e-05	1.09128	0.123	0.046	1	2.74e-23	2.10448	0.358	0.061	5.91e-19	9.21e-05	1	1.09128	0.077	3
hoxd11a	5.53e-05	1.5263	0.069	0.016	1	1.47e-20	4.08808	0.147	0.009	3.18e-16	5.53e-05	1	1.5263	0.053	3
hoxc13a	0.0422712	0.519601	0.03	0.01	1	1.18e-19	2.68497	0.2	0.021	2.55e-15	0.0422712	1	0.519601	0.02	3
pitx1	0.0111973	1.61088	0.03	0.007	1	2.29e-18	3.46918	0.137	0.009	4.95e-14	0.0111973	1	1.61088	0.023	3
hoxa9a	0.00012574	2.04826	0.069	0.017	1	4.4e-17	3.36588	0.105	0.005	9.51e-13	0.00012574	1	2.04826	0.052	3
bcl6ab	5.84e-05	1.67117	0.059	0.012	1	9.73e-17	1.85657	0.537	0.187	2.1e-12	5.84e-05	1	1.67117	0.047	3
hoxa13a	0.00155079	2.35133	0.03	0.004	1	7.03e-16	2.90515	0.105	0.006	1.52e-11	0.00155079	1	2.35133	0.026	3
hoxd4a	0.531987	0.408205	0.01	0.006	1	3.1e-15	6.24258	0.063	0.001	6.7e-11	0.531987	1	0.408205	0.004	3
raraa	0.00657225	0.343226	0.079	0.033	1	1.12e-14	1.50602	0.474	0.154	2.41e-10	0.00657225	1	0.343226	0.046	3
hoxa11a	0.0011036	2.57188	0.034	0.006	1	4.62e-14	4.50328	0.074	0.003	9.97e-10	0.0011036	1	2.57188	0.028	3
sox11b	0.0012693	1.55451	0.089	0.035	1	6.72e-11	2.29027	0.284	0.083	1.45e-06	0.0012693	1	1.55451	0.054	3
esr2a	0.236349	0.98257	0.025	0.013	1	6.96e-10	4.88565	0.042	0.001	1.5e-05	0.236349	1	0.98257	0.012	3
isl1	6.26e-05	0.934243	0.256	0.14	1	7.53e-10	1.23354	0.516	0.247	1.63e-05	6.26e-05	1	0.934243	0.116	3
hoxc10a	1.51e-09	4.90789	0.059	0.001	3.26e-05	0.000246859	3.21131	0.042	0.006	1	0.000246859	1	3.21131	0.036	3
znf513a	3.03e-08	2.44845	0.113	0.023	0.000654115	0.000312417	0.90501	0.242	0.114	1	0.000312417	1	0.90501	0.09	3
hoxc8a	0.0268473	0.251239	0.034	0.012	1	3.21e-08	2.03152	0.074	0.008	0.000693135	0.0268473	1	0.251239	0.022	3
hoxd3a	0.00018164	2.34856	0.044	0.007	1	1.06e-07	2.83196	0.063	0.006	0.00227776	0.00018164	1	2.34856	0.037	3
tfeb	1.22e-07	1.45744	0.177	0.059	0.00262395	0.00337403	1.69691	0.084	0.028	1	0.00337403	1	1.45744	0.056	3
hoxc9a	8.91e-05	1.92935	0.054	0.01	1	1.22e-07	2.62725	0.074	0.009	0.00263257	8.91e-05	1	1.92935	0.044	3
hoxb9a	0.0123528	2.1407	0.015	0.001	1	2.41e-07	2.49691	0.095	0.015	0.00519441	0.0123528	1	2.1407	0.014	3
znf503	0.0229238	0.810966	0.059	0.026	1	8.45e-07	1.1634	0.442	0.221	0.0182341	0.0229238	1	0.810966	0.033	3
cdx1a	1.47e-06	1.32009	0.123	0.035	0.0318341	0.0279237	0.420393	0.168	0.097	1	0.0279237	1	0.420393	0.071	3
cebpb	4.08e-06	0.533275	0.399	0.225	0.0880256	0.0856533	0.32544	0.358	0.265	1	0.0856533	1	0.32544	0.093	3
mafbb	5.55e-06	1.72897	0.064	0.01	0.119789	0.18465	1.05213	0.011	0.003	1	0.18465	1	1.05213	0.008	3
creb3l1	0.145518	0.573962	0.044	0.024	1	7.1e-06	0.959225	0.4	0.203	0.153347	0.145518	1	0.573962	0.02	3
nr1h4	0.000991302	2.06035	0.054	0.014	1	7.81e-06	4.17141	0.032	0.002	0.168617	0.000991302	1	2.06035	0.03	3
rxrgb	5.51e-05	2.24965	0.044	0.006	1	0.278769	1.09043	0.021	0.009	1	0.278769	1	1.09043	0.012	3
mafa	8.51e-05	1.3114	0.099	0.032	1	0.0883426	3.32481	0.011	0.002	1	0.0883426	1	1.3114	0.009	3
hoxb3a	0.0650465	1.01258	0.02	0.006	1	8.93e-05	2.58665	0.042	0.005	1	0.0650465	1	1.01258	0.014	3
hoxd9a	9.61e-05	1.29578	0.099	0.032	1	0.00251019	2.17894	0.042	0.009	1	0.00251019	1	1.29578	0.033	3
hoxb5a	0.0123528	1.27003	0.015	0.001	1	9.63e-05	4.35495	0.021	0.001	1	0.0123528	1	1.27003	0.014	3
eve1	0.0694728	1.12218	0.03	0.012	1	0.000266815	1.3166	0.042	0.006	1	0.0694728	1	1.12218	0.018	3
id2a	0.00079149	0.706638	0.325	0.209	1	0.000287768	0.917496	0.537	0.368	1	0.00079149	1	0.706638	0.116	3
si:ch211-241b2.1	0.000369217	3.71272	0.025	0.001	1	0.571814	0.426967	0.042	0.032	1	0.571814	1	0.426967	0.01	3
hoxa10b	0.0413735	2.03312	0.03	0.01	1	0.000390749	2.12361	0.063	0.014	1	0.0413735	1	2.03312	0.02	3
creb3l3a	0.00042011	1.56844	0.064	0.017	1	0.0340786	2.37084	0.021	0.004	1	0.0340786	1	1.56844	0.017	3
CR388132.2	0.01226	3.25974	0.015	0.001	1	0.000444104	4.67008	0.011	0	1	0.01226	1	3.25974	0.011	3
thap3	0.354105	0.800065	0.01	0.004	1	0.000444104	4.42281	0.011	0	1	0.354105	1	0.800065	0.006	3
maza	0.0419702	0.929645	0.03	0.01	1	0.000485946	1.39974	0.084	0.023	1	0.0419702	1	0.929645	0.02	3
cebpa	0.000501302	0.687533	0.217	0.118	1	0.00913898	0.408605	0.421	0.284	1	0.00913898	1	0.408605	0.099	3
khsrp	0.0194687	0.357718	0.074	0.035	1	0.000603079	0.388683	0.432	0.253	1	0.0194687	1	0.357718	0.039	3
hoxd10a	0.00180008	2.04305	0.054	0.016	1	0.000639068	2.37442	0.042	0.007	1	0.00180008	1	2.04305	0.035	3
ybx1	0.00097911	0.281777	0.749	0.601	1	0.000737176	0.321711	0.989	0.888	1	0.00097911	1	0.281777	0.101	3
klf11b	0.0722157	0.628159	0.079	0.046	1	0.000785704	0.711626	0.537	0.36	1	0.0722157	1	0.628159	0.033	3
hoxc11a	0.208512	0.956216	0.039	0.023	1	0.000973586	2.14007	0.063	0.015	1	0.208512	1	0.956216	0.016	3
bhlha15	0.112232	0.481979	0.103	0.071	1	0.0010402	0.580701	0.295	0.158	1	0.112232	1	0.481979	0.032	3
sox9b	0.19235	0.590323	0.01	0.003	1	0.00106788	1.33235	0.053	0.011	1	0.19235	1	0.590323	0.007	3
hoxb13a	0.440335	1.14152	0.015	0.009	1	0.00106788	1.01367	0.053	0.011	1	0.440335	1	1.01367	0.006	3
si:dkey-79d12.4	0.0682645	2.86978	0.01	0.001	1	0.00122395	2.98139	0.021	0.002	1	0.0682645	1	2.86978	0.009	3
foxn2b	0.158589	0.480728	0.03	0.014	1	0.00150042	2.02764	0.084	0.026	1	0.158589	1	0.480728	0.016	3
nfybb	0.00153576	0.880155	0.064	0.02	1	0.774529	0.767584	0.021	0.017	1	0.774529	1	0.767584	0.004	3
znf1168	0.00211403	3.4201	0.02	0.001	1	0.391902	1.95692	0.011	0.004	1	0.391902	1	1.95692	0.007	3
znf592	0.839939	0.310643	0.015	0.013	1	0.00343862	1.63238	0.074	0.023	1	0.839939	1	0.310643	0.002	3
smad3a	0.0916718	0.258077	0.074	0.043	1	0.00347673	0.43425	0.274	0.155	1	0.0916718	1	0.258077	0.031	3
mef2aa	0.143692	0.436565	0.099	0.068	1	0.00358647	0.259365	0.442	0.283	1	0.143692	1	0.259365	0.031	3
klf5l	0.0052248	0.480876	0.158	0.086	1	0.0968287	0.454131	0.274	0.2	1	0.0968287	1	0.454131	0.072	3
nfil3	0.529127	1.06037	0.01	0.006	1	0.00675556	1.48617	0.095	0.037	1	0.529127	1	1.06037	0.004	3
fosaa	0.00893782	4.29974	0.01	0	1	0.280997	0.802795	0.021	0.009	1	0.280997	1	0.802795	0.01	3
si:dkeyp-2e4.8	0.00893782	4.3869	0.01	0	1	0.287511	1.90518	0.011	0.003	1	0.287511	1	1.90518	0.008	3
si:ch211-255f4.2	0.01226	2.64197	0.015	0.001	1	0.49107	1.71157	0.011	0.005	1	0.49107	1	1.71157	0.006	3
znf1162	0.708527	0.352037	0.01	0.007	1	0.0125199	1.21263	0.032	0.007	1	0.708527	1	0.352037	0.003	3
plscr3b	0.207715	0.69305	0.039	0.023	1	0.0136258	0.446471	0.211	0.12	1	0.207715	1	0.446471	0.016	3
lrrfip2	0.129081	0.423198	0.049	0.027	1	0.0148336	0.73509	0.211	0.124	1	0.129081	1	0.423198	0.022	3
wu:fe05a04	0.0175484	0.735613	0.084	0.042	1	0.591102	0.357906	0.053	0.042	1	0.591102	1	0.357906	0.011	3
arid3c	0.0176934	1.87676	0.025	0.006	1	0.0609635	1.68728	0.063	0.029	1	0.0609635	1	1.68728	0.019	3
rfx1b	0.490734	0.796036	0.025	0.017	1	0.018328	1.23798	0.074	0.029	1	0.490734	1	0.796036	0.008	3
klf6b	0.437171	1.15469	0.015	0.009	1	0.0222834	4.31669	0.011	0.001	1	0.437171	1	1.15469	0.006	3
si:ch211-235i11.5	0.276907	0.352746	0.02	0.01	1	0.0248971	0.610493	0.042	0.013	1	0.276907	1	0.352746	0.01	3
nfia	0.0254768	1.30737	0.039	0.014	1	0.760339	0.671178	0.011	0.008	1	0.760339	1	0.671178	0.003	3
rorab	0.0274897	0.482059	0.118	0.069	1	0.0264706	0.786381	0.147	0.078	1	0.0274897	1	0.482059	0.049	3
thap7	0.172705	0.70691	0.025	0.012	1	0.0265767	1.73072	0.053	0.019	1	0.172705	1	0.70691	0.013	3
zfat	0.028637	2.50138	0.02	0.004	1	0.442876	0.651619	0.021	0.012	1	0.442876	1	0.651619	0.009	3
zgc:172128	0.9252	0.257819	0.02	0.019	1	0.0340786	2.46241	0.021	0.004	1	0.9252	1	0.257819	0.001	3
si:ch211-253b8.2	0.708397	0.50676	0.015	0.012	1	0.0383596	0.469349	0.137	0.076	1	0.708397	1	0.469349	0.003	3
si:dkeyp-113d7.1	0.0439745	0.995439	0.034	0.013	1	0.0412926	1.38441	0.116	0.061	1	0.0439745	1	0.995439	0.021	3
CU570894.1	0.0427262	1.0109	0.03	0.01	1	0.316898	0.71687	0.084	0.06	1	0.316898	1	0.71687	0.02	3
klf3	0.0432416	0.358425	0.074	0.039	1	0.175243	0.666124	0.116	0.078	1	0.175243	1	0.358425	0.035	3
znf1161	0.108619	1.00656	0.015	0.004	1	0.0433204	0.907178	0.042	0.014	1	0.108619	1	0.907178	0.011	3
znf687a	0.867073	0.737668	0.01	0.009	1	0.059234	2.3328	0.021	0.005	1	0.867073	1	0.737668	0.001	3
ches1	0.0592403	1.23022	0.039	0.017	1	0.139943	0.367705	0.095	0.056	1	0.139943	1	0.367705	0.022	3
si:ch211-255f4.7	0.708397	0.696614	0.015	0.012	1	0.0621732	1.57289	0.053	0.022	1	0.708397	1	0.696614	0.003	3
znf319b	0.0636827	1.0524	0.02	0.006	1	0.90655	0.253957	0.011	0.012	1	0.90655	1	0.253957	-0.001	3
si:dkey-20i20.7	0.0677996	3.36563	0.01	0.001	1	0.498239	1.15389	0.011	0.005	1	0.498239	1	1.15389	0.006	3
tox4a	0.352866	1.07901	0.01	0.004	1	0.0684565	0.814095	0.074	0.036	1	0.352866	1	0.814095	0.006	3
l3mbtl1b	0.0695056	0.609764	0.025	0.009	1	0.285087	3.4495	0.011	0.003	1	0.285087	1	0.609764	0.008	3
mier1b	0.375593	0.495664	0.02	0.012	1	0.0702797	1.05454	0.042	0.016	1	0.375593	1	0.495664	0.008	3
rereb	0.0705043	0.985082	0.025	0.009	1	0.675573	0.5228	0.032	0.025	1	0.675573	1	0.5228	0.007	3
bach2b	0.355347	0.882358	0.01	0.004	1	0.0796472	0.252371	0.137	0.082	1	0.355347	1	0.252371	0.006	3
erf	0.0965507	0.652343	0.049	0.026	1	0.15564	1.30146	0.116	0.077	1	0.15564	1	0.652343	0.023	3
zgc:153115	0.597374	0.406004	0.03	0.023	1	0.101795	0.498901	0.263	0.191	1	0.597374	1	0.406004	0.007	3
CABZ01079241.1	0.108139	2.03989	0.015	0.004	1	0.287511	1.99786	0.011	0.003	1	0.287511	1	1.99786	0.008	3
BX855614.4	0.1091	1.1718	0.015	0.004	1	0.917716	0.380413	0.011	0.009	1	0.917716	1	0.380413	0.002	3
CC2D1A	0.111432	1.41669	0.025	0.01	1	0.850083	0.37112	0.011	0.013	1	0.850083	1	0.37112	-0.002	3
gpbp1l1	0.115843	0.44993	0.069	0.042	1	0.149247	0.489444	0.126	0.083	1	0.149247	1	0.44993	0.027	3
mbd3b	0.243215	0.737286	0.054	0.036	1	0.117066	1.11511	0.053	0.026	1	0.243215	1	0.737286	0.018	3
phb	0.246892	0.673095	0.054	0.036	1	0.148975	0.280432	0.305	0.244	1	0.246892	1	0.280432	0.018	3
si:dkey-43f9.4	0.594983	0.290429	0.03	0.023	1	0.170942	1.05357	0.032	0.014	1	0.594983	1	0.290429	0.007	3
si:dkeyp-68b7.7	0.176484	0.560958	0.025	0.012	1	0.268376	0.904309	0.063	0.04	1	0.268376	1	0.560958	0.013	3
si:dkey-20i20.3	0.189633	2.6837	0.01	0.003	1	0.182673	2.72837	0.011	0.003	1	0.189633	1	2.6837	0.007	3
tcf7l1b	0.190536	2.606	0.01	0.003	1	0.182673	2.79721	0.011	0.003	1	0.190536	1	2.606	0.007	3
si:dkey-262g12.14	0.189079	0.531529	0.02	0.009	1	0.443772	1.50435	0.021	0.012	1	0.443772	1	0.531529	0.009	3
si:dkey-253d23.9	0.191441	0.504804	0.01	0.003	1	0.9067	0.610581	0.011	0.009	1	0.9067	1	0.504804	0.002	3
wu:fc30c06	0.19235	1.1831	0.01	0.003	1	0.683627	0.260891	0.011	0.007	1	0.683627	1	0.260891	0.004	3
zbtb3	0.196269	2.46147	0.015	0.006	1	0.222555	1.41687	0.021	0.009	1	0.222555	1	1.41687	0.009	3
CABZ01069022.1	0.199789	1.43602	0.015	0.006	1	0.389198	2.63295	0.011	0.004	1	0.389198	1	1.43602	0.007	3
si:ch73-266f23.1	0.201924	1.12336	0.015	0.006	1	0.496801	0.430289	0.011	0.005	1	0.496801	1	0.430289	0.006	3
znf1181	0.201924	0.564965	0.015	0.006	1	0.27729	0.660693	0.021	0.009	1	0.27729	1	0.564965	0.009	3
znf277	0.204065	1.07507	0.03	0.016	1	0.242137	0.321377	0.074	0.046	1	0.242137	1	0.321377	0.014	3
znf1003	0.23465	1.16499	0.025	0.013	1	0.679221	1.23084	0.011	0.007	1	0.679221	1	1.16499	0.004	3
tfb1m	0.236349	1.07997	0.025	0.013	1	0.659563	1.22384	0.021	0.015	1	0.659563	1	1.07997	0.006	3
tada2b	0.374759	0.339073	0.02	0.012	1	0.256757	0.294151	0.053	0.031	1	0.374759	1	0.294151	0.008	3
mbd3a	0.283135	0.312799	0.03	0.017	1	0.749991	0.530098	0.126	0.117	1	0.749991	1	0.312799	0.009	3
prdm10	0.47514	1.0143	0.02	0.013	1	0.28746	1.19024	0.053	0.032	1	0.47514	1	1.0143	0.007	3
CABZ01057488.1	0.314794	0.639356	0.015	0.007	1	0.586717	0.287913	0.032	0.023	1	0.586717	1	0.287913	0.008	3
smad7	0.349204	0.375407	0.069	0.052	1	0.337777	0.348387	0.2	0.164	1	0.349204	1	0.348387	0.017	3
si:dkey-253d23.5	0.352866	0.858279	0.01	0.004	1	0.555337	0.524448	0.032	0.022	1	0.555337	1	0.524448	0.006	3
srfa	0.355347	0.719402	0.01	0.004	1	0.870162	0.676965	0.021	0.019	1	0.870162	1	0.676965	0.002	3
hmga1b	0.924165	0.356215	0.02	0.019	1	0.396775	0.762837	0.021	0.011	1	0.924165	1	0.356215	0.001	3
si:ch73-37h15.2	0.489022	0.368604	0.069	0.056	1	0.407839	0.299798	0.105	0.082	1	0.489022	1	0.299798	0.013	3
id2b	0.880826	0.556994	0.025	0.023	1	0.411407	0.290772	0.011	0.024	1	0.880826	1	0.290772	-0.013	3
nr2f1a	0.776636	0.318801	0.03	0.026	1	0.433773	0.286763	0.242	0.21	1	0.776636	1	0.286763	0.004	3
si:ch211-266d19.4	0.440335	1.01617	0.015	0.009	1	0.59042	0.372505	0.011	0.006	1	0.59042	1	0.372505	0.005	3
dmtf1	0.485317	0.369039	0.02	0.013	1	0.91169	0.39247	0.032	0.03	1	0.91169	1	0.369039	0.002	3
si:ch211-113p18.3	0.531987	0.301903	0.01	0.006	1	0.497125	0.588353	0.042	0.03	1	0.531987	1	0.301903	0.004	3
LO017784.1	0.529127	0.807397	0.01	0.006	1	0.720576	2.1321	0.011	0.015	1	0.720576	1	0.807397	-0.004	3
znf526	0.982919	0.655889	0.01	0.01	1	0.557748	0.953865	0.021	0.014	1	0.982919	1	0.655889	0	3
sp2	0.60217	0.318772	0.03	0.023	1	0.859491	0.697817	0.021	0.019	1	0.859491	1	0.318772	0.002	3
znf800b	0.817415	0.461287	0.015	0.017	1	0.674826	1.68286	0.011	0.007	1	0.817415	1	0.461287	-0.002	3
onecut3a	1.03e-15	8.87902	0.075	0	2.23e-11	4.74e-06	2.52915	0.033	0.002	0.10224	4.74e-06	0.10224	2.52915	0.031	4
hopx	6.36e-06	1.3045	0.6	0.305	0.137306	6.1e-28	1.61861	0.934	0.553	1.32e-23	6.36e-06	0.137306	1.3045	0.295	4
pbx1a	0.000181715	2.56289	0.175	0.046	1	5.15e-40	3.02389	0.462	0.059	1.11e-35	0.000181715	1	2.56289	0.129	4
sox13	0.0901552	3.86786	0.025	0.005	1	1.55e-35	5.51644	0.198	0.007	3.34e-31	0.0901552	1	3.86786	0.02	4
carhsp1	0.190001	0.775238	0.2	0.135	1	4.2e-24	2.16309	0.758	0.351	9.07e-20	0.190001	1	0.775238	0.065	4
tfe3a	0.0429183	0.834724	0.2	0.099	1	2.55e-18	1.61547	0.67	0.284	5.5e-14	0.0429183	1	0.834724	0.101	4
tomm20a	0.492168	0.522101	0.125	0.093	1	2.3e-16	1.4796	0.714	0.358	4.96e-12	0.492168	1	0.522101	0.032	4
znf296	0.0162118	1.59812	0.125	0.043	1	6.66e-13	2.88411	0.154	0.02	1.44e-08	0.0162118	1	1.59812	0.082	4
mycb	0.280394	1.3621	0.175	0.13	1	1.38e-11	1.71246	0.418	0.154	2.97e-07	0.280394	1	1.3621	0.045	4
insm1b	0.0144307	1.15031	0.5	0.364	1	1.3e-10	1.01918	0.945	0.767	2.81e-06	0.0144307	1	1.01918	0.136	4
stat3	0.281222	0.715653	0.1	0.058	1	2.24e-10	1.09606	0.626	0.327	4.84e-06	0.281222	1	0.715653	0.042	4
zbtb2a	0.265364	2.8844	0.025	0.008	1	2.36e-10	2.81817	0.121	0.016	5.09e-06	0.265364	1	2.81817	0.017	4
cebpg	0.552919	0.367627	0.15	0.121	1	2.24e-09	0.848958	0.703	0.427	4.84e-05	0.552919	1	0.367627	0.029	4
csde1	0.3903	0.458294	0.3	0.256	1	9.59e-09	0.712956	0.813	0.514	0.00020715	0.3903	1	0.458294	0.044	4
hnf4g	0.574861	0.520535	0.2	0.176	1	1.16e-08	1.04876	0.549	0.294	0.000249681	0.574861	1	0.520535	0.024	4
cnbpb	0.0207889	0.592826	0.525	0.38	1	1.72e-08	0.599758	0.923	0.744	0.000370756	0.0207889	1	0.592826	0.145	4
etv1	5.74e-08	1.77175	0.55	0.223	0.00123946	0.000997257	0.994483	0.319	0.179	1	0.000997257	1	0.994483	0.14	4
relb	0.335293	0.498265	0.1	0.062	1	9.42e-08	0.809824	0.769	0.498	0.00203381	0.335293	1	0.498265	0.038	4
maff	0.985475	0.51794	0.1	0.105	1	1.05e-07	0.430435	0.934	0.711	0.00225726	0.985475	1	0.430435	-0.005	4
tcf25	0.316665	1.07987	0.15	0.107	1	7.02e-07	1.17817	0.352	0.158	0.0151456	0.316665	1	1.07987	0.043	4
myrf	0.0208526	1.87654	0.075	0.02	1	3.27e-06	0.95331	0.319	0.141	0.070519	0.0208526	1	0.95331	0.055	4
si:dkey-56d12.4	3.78e-06	6.98536	0.025	0	0.0815364	0.267786	0.87156	0.033	0.017	1	0.267786	1	0.87156	0.016	4
isl1	0.126584	0.817131	0.25	0.162	1	3.99e-06	0.661847	0.484	0.25	0.0860728	0.126584	1	0.661847	0.088	4
irf1b	0.294031	1.08084	0.075	0.041	1	4.15e-06	3.31742	0.088	0.016	0.0896234	0.294031	1	1.08084	0.034	4
si:dkeyp-2e4.5	0.00188838	2.75413	0.075	0.013	1	4.25e-06	2.81522	0.088	0.016	0.0916914	0.00188838	1	2.75413	0.062	4
hif1ab	0.272986	0.459641	0.325	0.266	1	5.05e-06	0.505708	0.714	0.498	0.108973	0.272986	1	0.459641	0.059	4
insm1a	0.00433765	1.101	0.375	0.202	1	7.09e-06	0.649694	0.462	0.253	0.152981	0.00433765	1	0.649694	0.173	4
yeats4	0.571887	1.3402	0.05	0.034	1	9.17e-06	0.980198	0.385	0.205	0.198006	0.571887	1	0.980198	0.016	4
atf4b	0.0643868	0.85416	0.4	0.302	1	9.54e-06	0.409256	0.989	0.851	0.205971	0.0643868	1	0.409256	0.098	4
bhlhe40	0.390173	0.42115	0.4	0.355	1	1.03e-05	0.798349	0.505	0.297	0.223198	0.390173	1	0.42115	0.045	4
si:dkey-56e3.3	2.26e-05	3.57882	0.1	0.013	0.487754	0.270984	0.425285	0.088	0.059	1	0.270984	1	0.425285	0.029	4
stat1a	0.214116	0.35734	0.45	0.383	1	5.69e-05	0.509603	0.582	0.407	1	0.214116	1	0.35734	0.067	4
si:ch73-127m5.2	0.207046	1.82434	0.025	0.007	1	6.55e-05	4.2015	0.022	0.001	1	0.207046	1	1.82434	0.018	4
rorcb	0.0761518	1.41432	0.075	0.027	1	8e-05	1.01243	0.319	0.161	1	0.0761518	1	1.01243	0.048	4
si:dkey-210j14.4	0.000108432	4.81283	0.05	0.004	1	0.422046	0.469454	0.055	0.038	1	0.422046	1	0.469454	0.017	4
plagx	0.000108432	5.02987	0.05	0.004	1	0.228258	1.5983	0.033	0.016	1	0.228258	1	1.5983	0.017	4
atf5a	0.0929466	2.27674	0.025	0.005	1	0.000176363	2.46902	0.077	0.018	1	0.0929466	1	2.27674	0.02	4
klf15	0.000213331	2.46134	0.1	0.016	1	0.672132	0.674796	0.022	0.016	1	0.672132	1	0.674796	0.006	4
her2	0.0545071	1.69282	0.05	0.013	1	0.000324554	4.91881	0.011	0	1	0.0545071	1	1.69282	0.011	4
ubald1a	0.242278	1.16001	0.125	0.079	1	0.00072358	0.639439	0.44	0.293	1	0.242278	1	0.639439	0.046	4
hbp1	0.162698	1.56928	0.125	0.07	1	0.000974601	0.770196	0.275	0.149	1	0.162698	1	0.770196	0.055	4
preb	0.0144592	2.27015	0.125	0.044	1	0.00103152	0.854075	0.319	0.194	1	0.0144592	1	0.854075	0.081	4
tox2	0.244238	0.930791	0.15	0.097	1	0.00104521	1.02118	0.154	0.065	1	0.244238	1	0.930791	0.053	4
zbtb16a	0.0014365	1.0419	0.45	0.25	1	0.00234643	2.55444	0.033	0.005	1	0.00234643	1	1.0419	0.028	4
tcf3b	0.633149	0.711439	0.125	0.102	1	0.00176595	0.475323	0.33	0.194	1	0.633149	1	0.475323	0.023	4
pbx3b	0.00179645	5.17294	0.025	0.001	1	0.00849571	0.978828	0.055	0.016	1	0.00849571	1	0.978828	0.024	4
cdx1b	0.266193	0.378715	0.525	0.481	1	0.0019689	0.533165	0.56	0.425	1	0.266193	1	0.378715	0.044	4
si:rp71-1d10.8	0.00202372	1.90613	0.05	0.006	1	0.00435755	2.9633	0.022	0.003	1	0.00435755	1	1.90613	0.019	4
znf511	0.734573	0.57133	0.025	0.018	1	0.0021215	1.90065	0.066	0.018	1	0.734573	1	0.57133	0.007	4
tsc22d2	0.57119	0.825943	0.075	0.056	1	0.0038729	0.610426	0.275	0.166	1	0.57119	1	0.610426	0.019	4
hmga1a	0.615049	0.500365	0.2	0.177	1	0.00433548	0.32587	0.637	0.465	1	0.615049	1	0.32587	0.023	4
sp1	0.630316	1.02459	0.025	0.015	1	0.00460761	0.448047	0.209	0.111	1	0.630316	1	0.448047	0.01	4
zgc:174564	0.047389	2.70529	0.025	0.004	1	0.00489912	1.88777	0.132	0.059	1	0.047389	1	1.88777	0.021	4
rbck1	0.995438	0.479096	0.05	0.051	1	0.00592199	1.32267	0.066	0.02	1	0.995438	1	0.479096	-0.001	4
zgc:113411	0.526545	0.588359	0.1	0.075	1	0.00838996	1.94684	0.044	0.011	1	0.526545	1	0.588359	0.025	4
si:ch73-266f23.3	0.00887637	3.33639	0.05	0.008	1	0.463882	1.39552	0.011	0.005	1	0.463882	1	1.39552	0.006	4
ZNF335	0.328794	1.4959	0.025	0.009	1	0.00890624	0.595962	0.198	0.11	1	0.328794	1	0.595962	0.016	4
si:dkey-250d21.1	0.0100742	1.5593	0.2	0.086	1	0.666482	0.464479	0.077	0.067	1	0.666482	1	0.464479	0.01	4
prox1a	0.0940304	1.42113	0.125	0.061	1	0.0121589	1.04041	0.132	0.065	1	0.0940304	1	1.04041	0.064	4
thraa	0.935404	0.776131	0.025	0.023	1	0.0124262	0.970871	0.198	0.116	1	0.935404	1	0.776131	0.002	4
sox3	0.0901552	3.85452	0.025	0.005	1	0.0128654	2.69859	0.022	0.003	1	0.0901552	1	2.69859	0.019	4
irf2a	0.600237	1.19131	0.075	0.058	1	0.0132135	0.687114	0.176	0.096	1	0.600237	1	0.687114	0.017	4
csrnp2	0.0146596	2.56339	0.075	0.019	1	0.287644	0.897103	0.055	0.034	1	0.287644	1	0.897103	0.021	4
si:ch211-241e1.5	0.0154138	3.49099	0.025	0.002	1	0.0372316	1.58224	0.033	0.009	1	0.0372316	1	1.58224	0.023	4
l3mbtl3	0.0156807	3.19137	0.025	0.002	1	0.264862	1.17826	0.011	0.003	1	0.264862	1	1.17826	0.008	4
pias4a	0.122985	1.24628	0.1	0.047	1	0.0158631	0.734484	0.22	0.135	1	0.122985	1	0.734484	0.053	4
si:ch211-276c2.4	0.0161982	1.66703	0.1	0.03	1	0.449141	0.450389	0.121	0.101	1	0.449141	1	0.450389	0.02	4
zfpm2a	0.0167939	2.683	0.05	0.009	1	0.167392	2.05286	0.011	0.003	1	0.167392	1	2.05286	0.008	4
zgc:66474	0.070396	1.71957	0.125	0.058	1	0.0182886	0.280128	0.231	0.143	1	0.070396	1	0.280128	0.067	4
irf9	0.287671	0.845564	0.125	0.082	1	0.019431	1.11233	0.077	0.031	1	0.287671	1	0.845564	0.043	4
stat5b	0.833385	0.350316	0.025	0.032	1	0.0203161	0.87913	0.099	0.045	1	0.833385	1	0.350316	-0.007	4
atf6	0.165176	0.808295	0.225	0.156	1	0.0235908	0.319935	0.604	0.509	1	0.165176	1	0.319935	0.069	4
znf1143	0.386013	2.42096	0.025	0.011	1	0.0258301	1.59772	0.044	0.014	1	0.386013	1	1.59772	0.014	4
ovol1a	0.0258636	1.31704	0.15	0.062	1	0.0393336	0.779568	0.242	0.166	1	0.0393336	1	0.779568	0.076	4
thap11	0.570692	1.11401	0.025	0.014	1	0.0269852	0.921958	0.11	0.054	1	0.570692	1	0.921958	0.011	4
stat4	0.0370792	3.31521	0.05	0.012	1	0.0279423	0.446674	0.198	0.116	1	0.0370792	1	0.446674	0.038	4
hsf2	0.586156	0.61668	0.15	0.127	1	0.0331727	0.963516	0.154	0.088	1	0.586156	1	0.61668	0.023	4
znf438	0.0365132	2.97573	0.05	0.012	1	0.263691	2.74985	0.011	0.003	1	0.263691	1	2.74985	0.008	4
si:dkeyp-84f3.9	0.0379422	2.46333	0.05	0.012	1	0.455091	1.29417	0.022	0.013	1	0.455091	1	1.29417	0.009	4
smarcc2	0.0392643	2.31428	0.075	0.023	1	0.0661025	1.99238	0.044	0.017	1	0.0661025	1	1.99238	0.027	4
si:dkeyp-84f3.5	0.0403671	2.06715	0.1	0.037	1	0.068453	0.701089	0.198	0.134	1	0.068453	1	0.701089	0.063	4
mier3b	0.0901552	2.88492	0.025	0.005	1	0.0416076	1.69981	0.044	0.015	1	0.0901552	1	1.69981	0.02	4
elk1	0.334197	1.09999	0.025	0.009	1	0.0437968	0.37897	0.099	0.049	1	0.334197	1	0.37897	0.016	4
hivep2a	0.669789	0.765449	0.075	0.061	1	0.0442923	0.70503	0.187	0.12	1	0.669789	1	0.70503	0.014	4
zgc:113295	0.0456043	3.28417	0.025	0.004	1	0.968893	0.453101	0.022	0.023	1	0.968893	1	0.453101	-0.001	4
si:dkey-20i10.7	0.0456043	4.41876	0.025	0.004	1	0.365049	1.82621	0.011	0.004	1	0.365049	1	1.82621	0.007	4
arid1aa	0.642505	0.80451	0.075	0.06	1	0.0460375	0.372113	0.286	0.206	1	0.642505	1	0.372113	0.015	4
tcf7l1b	0.0461928	3.00706	0.025	0.004	1	0.167392	2.09618	0.011	0.003	1	0.167392	1	2.09618	0.008	4
zgc:113294	0.0467877	2.58145	0.025	0.004	1	0.463882	1.93943	0.011	0.005	1	0.463882	1	1.93943	0.006	4
si:ch73-376l24.6	0.225235	1.52352	0.075	0.039	1	0.0487198	0.989208	0.088	0.044	1	0.225235	1	0.989208	0.036	4
hivep3a	0.334197	1.56826	0.025	0.009	1	0.0488761	3.13169	0.022	0.005	1	0.334197	1	1.56826	0.016	4
sp4	0.0941121	1.38497	0.1	0.044	1	0.0501915	1.16987	0.066	0.029	1	0.0941121	1	1.16987	0.037	4
hmga1b	0.77932	0.283816	0.025	0.019	1	0.0515631	2.50155	0.033	0.01	1	0.77932	1	0.283816	0.006	4
gabpb2b	0.445389	2.37621	0.025	0.012	1	0.0527151	1.28893	0.033	0.01	1	0.445389	1	1.28893	0.013	4
ttf1	0.218095	1.66642	0.05	0.021	1	0.0531298	0.657587	0.077	0.037	1	0.218095	1	0.657587	0.029	4
znf16l	0.161636	1.73273	0.05	0.019	1	0.0549907	1.14984	0.11	0.062	1	0.161636	1	1.14984	0.031	4
homeza	0.116422	1.67288	0.05	0.016	1	0.0560599	0.363418	0.132	0.075	1	0.116422	1	0.363418	0.034	4
CABZ01064859.1	0.401242	0.856465	0.025	0.011	1	0.0571295	1.02388	0.11	0.061	1	0.401242	1	0.856465	0.014	4
gata6	0.0583624	0.745996	0.325	0.222	1	0.289904	0.279431	0.209	0.173	1	0.289904	1	0.279431	0.036	4
znf710b	0.560417	0.324845	0.025	0.046	1	0.0631624	1.03352	0.154	0.098	1	0.560417	1	0.324845	-0.021	4
zfhx4	0.480376	0.666149	0.05	0.03	1	0.0678226	0.693124	0.154	0.097	1	0.480376	1	0.666149	0.02	4
znf131	0.068914	2.68721	0.05	0.014	1	0.225595	0.49395	0.099	0.067	1	0.225595	1	0.49395	0.032	4
mier1a	0.911555	0.289077	0.025	0.022	1	0.0766956	0.951447	0.099	0.055	1	0.911555	1	0.289077	0.003	4
znf592	0.508965	1.20854	0.025	0.013	1	0.0778197	1.43862	0.055	0.025	1	0.508965	1	1.20854	0.012	4
si:dkey-253d23.2	0.268668	1.42143	0.025	0.008	1	0.0789779	2.17144	0.022	0.006	1	0.268668	1	1.42143	0.016	4
zgc:171901	0.143861	3.27037	0.025	0.006	1	0.0790974	2.96646	0.011	0.002	1	0.143861	1	2.96646	0.009	4
irf5	0.0901552	3.1753	0.025	0.005	1	0.0913033	1.07516	0.055	0.025	1	0.0913033	1	1.07516	0.02	4
nkrf	0.310773	1.37434	0.05	0.025	1	0.0911228	0.351399	0.22	0.159	1	0.310773	1	0.351399	0.025	4
si:ch211-145o7.3	0.0929466	2.58099	0.025	0.005	1	0.558002	0.824233	0.011	0.006	1	0.558002	1	0.824233	0.005	4
znf646	0.659161	0.29186	0.025	0.04	1	0.0953001	0.328751	0.165	0.11	1	0.659161	1	0.29186	-0.015	4
lrrfip2	0.489077	1.77612	0.05	0.032	1	0.0984764	0.422249	0.187	0.126	1	0.489077	1	0.422249	0.018	4
dbpb	0.111771	1.29662	0.15	0.083	1	0.625	0.450066	0.077	0.065	1	0.625	1	0.450066	0.012	4
im:7147486	0.810071	0.865163	0.025	0.02	1	0.112554	1.8498	0.044	0.02	1	0.810071	1	0.865163	0.005	4
creb3l3b	0.114533	1.78458	0.05	0.016	1	0.462472	1.72254	0.011	0.005	1	0.462472	1	1.72254	0.006	4
si:dkey-4c15.13	0.328794	2.06467	0.025	0.009	1	0.121142	1.03146	0.044	0.02	1	0.328794	1	1.03146	0.016	4
ssrp1a	0.490749	0.52858	0.05	0.03	1	0.125642	0.281866	0.22	0.162	1	0.490749	1	0.281866	0.02	4
myt1a	0.131452	1.24277	0.075	0.032	1	0.202506	0.335541	0.165	0.123	1	0.202506	1	0.335541	0.042	4
wu:fe05a04	0.135646	1.34105	0.1	0.049	1	0.913806	0.855172	0.044	0.042	1	0.913806	1	0.855172	0.002	4
si:ch211-191d2.2	0.141985	1.51613	0.05	0.018	1	0.989294	0.613124	0.022	0.022	1	0.989294	1	0.613124	0	4
zfpm1	0.144193	0.904539	0.125	0.067	1	0.326027	0.299833	0.132	0.106	1	0.326027	1	0.299833	0.026	4
tshz3b	0.851504	1.14512	0.05	0.046	1	0.145282	0.574146	0.099	0.061	1	0.851504	1	0.574146	0.004	4
BX470259.2	0.245514	1.13529	0.075	0.039	1	0.145361	0.8525	0.121	0.081	1	0.245514	1	0.8525	0.036	4
thrb	0.150469	0.684353	0.15	0.084	1	0.724952	1.02443	0.011	0.008	1	0.724952	1	0.684353	0.003	4
usf3	0.283234	1.16379	0.05	0.023	1	0.159747	0.418832	0.077	0.045	1	0.283234	1	0.418832	0.027	4
rbpja	0.163182	1.49803	0.05	0.019	1	0.375601	0.506617	0.077	0.055	1	0.375601	1	0.506617	0.022	4
tfdp2	0.447345	1.86763	0.025	0.012	1	0.167392	2.4087	0.011	0.003	1	0.447345	1	1.86763	0.008	4
patz1	0.931145	0.318537	0.05	0.055	1	0.169423	0.507402	0.143	0.099	1	0.931145	1	0.318537	-0.005	4
zgc:113372	0.210011	1.55078	0.025	0.007	1	0.180124	0.634553	0.055	0.03	1	0.210011	1	0.634553	0.018	4
zgc:91910	0.908032	0.288269	0.125	0.121	1	0.183059	0.374468	0.396	0.363	1	0.908032	1	0.288269	0.004	4
znf362a	0.189196	1.81498	0.05	0.02	1	0.560917	1.17173	0.011	0.006	1	0.560917	1	1.17173	0.005	4
ZNF276	0.677388	0.680815	0.025	0.016	1	0.195659	0.748438	0.077	0.048	1	0.677388	1	0.680815	0.009	4
zgc:162948	0.502945	2.86387	0.025	0.013	1	0.198209	1.88821	0.022	0.008	1	0.502945	1	1.88821	0.012	4
mbd3a	0.80808	1.13149	0.025	0.02	1	0.201883	0.590552	0.154	0.115	1	0.80808	1	0.590552	0.005	4
si:ch211-235i11.3	0.202657	2.8528	0.025	0.007	1	0.943736	0.344117	0.011	0.012	1	0.943736	1	0.344117	-0.001	4
zgc:77151	0.205576	2.00531	0.025	0.007	1	0.729318	0.678356	0.011	0.008	1	0.729318	1	0.678356	0.003	4
ssrp1b	0.214467	2.06163	0.05	0.021	1	0.266036	1.97171	0.011	0.003	1	0.266036	1	1.97171	0.008	4
hnf1ba	0.214707	1.0581	0.1	0.055	1	0.296492	0.692612	0.11	0.081	1	0.296492	1	0.692612	0.029	4
tcf3a	0.722299	0.856117	0.025	0.018	1	0.244968	0.480068	0.055	0.032	1	0.722299	1	0.480068	0.007	4
atf7a	0.265364	2.0846	0.025	0.008	1	0.869703	0.366765	0.022	0.02	1	0.869703	1	0.366765	0.002	4
si:ch73-376l24.3	0.286058	1.20439	0.1	0.061	1	0.281106	0.552191	0.132	0.101	1	0.286058	1	0.552191	0.031	4
zgc:161969	0.347942	1.23887	0.075	0.044	1	0.28739	0.661222	0.088	0.061	1	0.347942	1	0.661222	0.027	4
si:dkey-89b17.4	0.933509	0.680041	0.025	0.023	1	0.308593	0.587485	0.055	0.035	1	0.933509	1	0.587485	0.002	4
yy1b	0.315535	0.673405	0.075	0.042	1	0.655343	0.463395	0.132	0.122	1	0.655343	1	0.463395	0.01	4
tfdp1b	0.328794	1.86505	0.025	0.009	1	0.534577	0.674736	0.033	0.023	1	0.534577	1	0.674736	0.01	4
arid3c	0.334197	1.67559	0.025	0.009	1	0.456285	1.00094	0.044	0.031	1	0.456285	1	1.00094	0.013	4
camta2	0.462267	0.407961	0.05	0.029	1	0.340926	0.388879	0.055	0.036	1	0.462267	1	0.388879	0.019	4
zfp36l1a	0.723756	0.563978	0.05	0.04	1	0.344541	1.67884	0.022	0.011	1	0.723756	1	0.563978	0.01	4
nfyba	0.362304	0.81736	0.075	0.044	1	0.345599	0.359812	0.209	0.18	1	0.362304	1	0.359812	0.029	4
rxrbb	0.84293	0.517615	0.05	0.044	1	0.354148	0.633814	0.055	0.037	1	0.84293	1	0.517615	0.006	4
hmgb3b	0.363742	1.12356	0.075	0.046	1	0.827185	0.48743	0.022	0.019	1	0.827185	1	0.48743	0.003	4
znf644b	0.387897	1.75744	0.025	0.011	1	0.365049	2.19528	0.011	0.004	1	0.387897	1	1.75744	0.007	4
vezf1b	0.521116	0.751689	0.025	0.013	1	0.366374	2.02968	0.011	0.004	1	0.521116	1	0.751689	0.007	4
znf687b	0.858934	0.803762	0.025	0.021	1	0.371665	0.622761	0.044	0.028	1	0.858934	1	0.622761	0.004	4
terfa	0.714155	1.38528	0.025	0.018	1	0.373283	0.293531	0.11	0.085	1	0.714155	1	0.293531	0.007	4
znf277	0.76113	1.06656	0.025	0.019	1	0.38525	0.387844	0.066	0.047	1	0.76113	1	0.387844	0.006	4
camta1a	0.389787	1.63094	0.025	0.011	1	0.408097	0.421061	0.022	0.012	1	0.408097	1	0.421061	0.01	4
si:dkey-262g12.14	0.395489	1.45591	0.025	0.011	1	0.887002	0.468167	0.011	0.013	1	0.887002	1	0.468167	-0.002	4
zgc:110821	0.508965	1.31363	0.025	0.013	1	0.404016	0.461696	0.077	0.057	1	0.508965	1	0.461696	0.012	4
si:ch73-144d13.4	0.445389	2.10255	0.025	0.012	1	0.408969	0.588296	0.022	0.012	1	0.445389	1	0.588296	0.01	4
homezb	0.411222	1.10625	0.05	0.028	1	0.586601	0.781401	0.077	0.064	1	0.586601	1	0.781401	0.013	4
znf516	0.73868	0.486631	0.025	0.018	1	0.411935	0.448747	0.055	0.038	1	0.73868	1	0.448747	0.007	4
si:ch73-221f6.3	0.504947	1.53179	0.025	0.013	1	0.455091	1.25624	0.022	0.013	1	0.504947	1	1.25624	0.009	4
zgc:172128	0.767179	1.10358	0.025	0.019	1	0.463882	1.88283	0.011	0.005	1	0.767179	1	1.10358	0.006	4
mynn	0.485246	1.9402	0.05	0.032	1	0.726406	1.22307	0.011	0.008	1	0.726406	1	1.22307	0.003	4
si:ch73-138e16.6	0.49808	1.27166	0.05	0.032	1	0.928671	0.364222	0.044	0.047	1	0.928671	1	0.364222	-0.003	4
CC2D1A	0.504947	1.63007	0.025	0.013	1	0.894287	0.773392	0.011	0.013	1	0.894287	1	0.773392	-0.002	4
znf800a	0.508965	1.10456	0.025	0.013	1	0.800733	1.24989	0.011	0.008	1	0.800733	1	1.10456	0.003	4
jarid2a	0.515022	0.777399	0.025	0.013	1	0.559458	1.37786	0.011	0.006	1	0.559458	1	0.777399	0.005	4
mecp2	0.615922	1.4371	0.025	0.015	1	0.555095	1.94792	0.011	0.006	1	0.615922	1	1.4371	0.005	4
zgc:113452	0.55846	1.66586	0.025	0.014	1	0.911742	0.291324	0.066	0.065	1	0.911742	1	0.291324	0.001	4
mgaa	0.578122	0.782866	0.125	0.104	1	0.643925	0.419406	0.11	0.098	1	0.643925	1	0.419406	0.012	4
tfb1m	0.62002	1.18112	0.025	0.015	1	0.706626	0.25595	0.011	0.016	1	0.706626	1	0.25595	-0.005	4
znf800b	0.667134	1.24321	0.025	0.016	1	0.640688	1.9519	0.011	0.007	1	0.667134	1	1.24321	0.004	4
znf576.1	0.738948	0.556488	0.05	0.04	1	0.645079	0.971024	0.011	0.007	1	0.738948	1	0.556488	0.004	4
si:dkeyp-69b9.6	0.682854	0.592545	0.025	0.039	1	0.880942	0.769566	0.055	0.053	1	0.880942	1	0.592545	-0.014	4
hmg20b	0.852857	1.17857	0.05	0.046	1	0.725143	0.344267	0.066	0.059	1	0.852857	1	0.344267	0.004	4
si:dkey-14d8.1	0.818051	0.606415	0.025	0.02	1	0.844151	0.324829	0.033	0.03	1	0.844151	1	0.324829	0.003	4
gpbp1l1	0.930781	0.782239	0.05	0.048	1	0.868989	0.384506	0.088	0.086	1	0.930781	1	0.384506	0.002	4
cdx1a	0.928625	0.407618	0.05	0.055	1	0.904125	0.350124	0.099	0.103	1	0.928625	1	0.350124	-0.005	4
foxq1b	8.25e-111	5.73027	0.731	0.023	1.78e-106	1.55e-113	3.74532	0.739	0.113	3.35e-109	8.25e-111	1.78e-106	3.74532	0.626	5
pax4	9.65e-33	1.92256	0.63	0.136	2.08e-28	4.12e-29	0.672823	0.314	0.065	8.88e-25	4.12e-29	8.88e-25	0.672823	0.249	5
onecut1	5.06e-70	9.86531	0.389	0.001	1.09e-65	1.31e-25	3.73095	0.165	0.014	2.82e-21	1.31e-25	2.82e-21	3.73095	0.151	5
sox6	5.26e-09	2.56477	0.12	0.018	0.000113647	6.2e-23	3.2373	0.251	0.058	1.34e-18	5.26e-09	0.000113647	2.56477	0.102	5
elf3	0.0497381	0.697148	0.287	0.215	1	2.85e-35	0.975503	0.964	0.876	6.15e-31	0.0497381	1	0.697148	0.072	5
nr0b2a	0.000290992	0.860224	0.38	0.226	1	1.27e-22	2.40893	0.442	0.195	2.74e-18	0.000290992	1	0.860224	0.154	5
nfkb2	0.0182384	0.96799	0.065	0.024	1	1.42e-22	1.09151	0.624	0.343	3.06e-18	0.0182384	1	0.96799	0.041	5
relb	0.315372	0.855478	0.083	0.061	1	5.91e-19	0.848387	0.729	0.451	1.28e-14	0.315372	1	0.848387	0.022	5
bhlhe40	0.000100122	0.815708	0.509	0.336	1	1.82e-17	1.54076	0.482	0.259	3.93e-13	0.000100122	1	0.815708	0.173	5
insm1b	0.0215572	0.450496	0.463	0.357	1	2.36e-14	0.777122	0.828	0.764	5.09e-10	0.0215572	1	0.450496	0.064	5
tax1bp1b	0.0388693	0.521344	0.343	0.256	1	6.43e-14	0.721994	0.766	0.667	1.39e-09	0.0388693	1	0.521344	0.087	5
ets2	0.212962	0.658866	0.157	0.119	1	7.63e-14	0.945833	0.647	0.461	1.65e-09	0.212962	1	0.658866	0.038	5
pax6b	0.000135209	0.703507	0.556	0.402	1	9.16e-14	0.625035	0.894	0.792	1.98e-09	0.000135209	1	0.625035	0.102	5
hivep1	0.218837	0.390852	0.148	0.109	1	5.07e-13	0.647831	0.776	0.616	1.1e-08	0.218837	1	0.390852	0.039	5
cica	0.183143	0.457811	0.222	0.171	1	2.85e-09	0.985186	0.558	0.433	6.14e-05	0.183143	1	0.457811	0.051	5
tfe3a	0.0425893	0.819182	0.157	0.096	1	5.42e-09	0.929918	0.436	0.272	0.000116991	0.0425893	1	0.819182	0.061	5
atf4a	0.0965736	0.540239	0.324	0.267	1	5.07e-08	0.714481	0.812	0.729	0.00109557	0.0965736	1	0.540239	0.057	5
zmp:0000000711	0.528384	0.611405	0.019	0.011	1	2.55e-07	1.70362	0.145	0.057	0.00551536	0.528384	1	0.611405	0.008	5
egr4	0.000149546	0.395895	0.75	0.578	1	3.23e-06	0.74331	0.413	0.289	0.0697065	0.000149546	1	0.395895	0.124	5
mycb	0.885547	0.613573	0.13	0.132	1	7.08e-06	0.719784	0.257	0.146	0.152801	0.885547	1	0.613573	-0.002	5
zbtb10	1.23e-05	2.14786	0.13	0.035	0.265532	0.360591	0.256949	0.043	0.058	1	0.360591	1	0.256949	-0.015	5
sfpq	0.108798	0.976875	0.13	0.086	1	1.46e-05	0.734269	0.548	0.45	0.314396	0.108798	1	0.734269	0.044	5
foxp4	0.0206335	0.498736	0.287	0.188	1	3.34e-05	0.625693	0.64	0.572	0.721267	0.0206335	1	0.498736	0.068	5
ubald1a	0.0357204	1.30019	0.13	0.075	1	3.87e-05	0.77658	0.376	0.281	0.834715	0.0357204	1	0.77658	0.055	5
stat1a	0.572079	0.265344	0.398	0.384	1	0.000120256	0.590797	0.495	0.395	1	0.572079	1	0.265344	0.014	5
aff4	0.813566	0.25526	0.065	0.06	1	0.000161125	0.674047	0.314	0.22	1	0.813566	1	0.25526	0.005	5
stat2	0.0671776	0.251512	0.611	0.536	1	0.000330674	1.13993	0.264	0.181	1	0.0671776	1	0.251512	0.075	5
meis1a	0.0240089	0.646929	0.102	0.048	1	0.000413186	0.534817	0.383	0.291	1	0.0240089	1	0.534817	0.054	5
pbx1a	0.000554993	1.49831	0.12	0.042	1	0.121245	0.838266	0.109	0.082	1	0.121245	1	0.838266	0.027	5
bhlhe41	0.27786	0.560945	0.167	0.133	1	0.000683782	0.825349	0.158	0.093	1	0.27786	1	0.560945	0.034	5
mych	0.540902	0.470125	0.028	0.041	1	0.000698808	0.621725	0.462	0.392	1	0.540902	1	0.470125	-0.013	5
si:dkey-229b18.3	0.00724459	2.01225	0.083	0.032	1	0.00107632	0.453277	0.271	0.189	1	0.00724459	1	0.453277	0.051	5
znf740b	0.433733	0.812107	0.019	0.01	1	0.00110639	1.32391	0.092	0.045	1	0.433733	1	0.812107	0.009	5
znf740a	0.00135406	1.79498	0.102	0.035	1	0.00722967	1.23541	0.083	0.043	1	0.00722967	1	1.23541	0.04	5
mxd4	0.0517692	1.08877	0.111	0.062	1	0.00178554	1.50766	0.122	0.068	1	0.0517692	1	1.08877	0.049	5
arid3b	0.0264269	1.88963	0.046	0.015	1	0.00209521	1.00425	0.228	0.16	1	0.0264269	1	1.00425	0.031	5
jund	0.0316357	0.404019	0.519	0.449	1	0.00250451	0.336716	0.703	0.67	1	0.0316357	1	0.336716	0.033	5
gpbp1l1	0.377468	0.448353	0.065	0.046	1	0.0116527	1.10853	0.119	0.076	1	0.377468	1	0.448353	0.019	5
arid3a	0.181001	0.975337	0.037	0.018	1	0.012038	0.649008	0.191	0.138	1	0.181001	1	0.649008	0.019	5
camta1a	0.850598	0.742863	0.009	0.011	1	0.013418	2.31521	0.026	0.008	1	0.850598	1	0.742863	-0.002	5
tada2a	0.263261	1.10196	0.037	0.02	1	0.0134312	1.3576	0.066	0.034	1	0.263261	1	1.10196	0.017	5
foxo4	0.0147095	1.28269	0.111	0.053	1	0.199009	0.610141	0.234	0.209	1	0.199009	1	0.610141	0.025	5
prdm11	0.0178634	1.89203	0.056	0.019	1	0.0576397	2.20499	0.01	0.002	1	0.0576397	1	1.89203	0.008	5
zhx3	0.988919	0.581373	0.028	0.028	1	0.017967	0.50955	0.089	0.052	1	0.988919	1	0.50955	0	5
clocka	0.018456	1.71644	0.056	0.019	1	0.232745	0.793396	0.059	0.043	1	0.232745	1	0.793396	0.016	5
atf1	0.0196068	1.17759	0.148	0.081	1	0.584021	0.35943	0.284	0.289	1	0.584021	1	0.35943	-0.005	5
si:ch211-117k10.3	0.329431	1.96532	0.028	0.015	1	0.0204689	1.37155	0.05	0.024	1	0.329431	1	1.37155	0.013	5
znf148	0.406956	1.12714	0.056	0.039	1	0.0205498	1.7667	0.066	0.036	1	0.406956	1	1.12714	0.017	5
lrrfip1a	0.0232205	1.04514	0.111	0.056	1	0.739856	0.302859	0.066	0.062	1	0.739856	1	0.302859	0.004	5
arnt	0.0255074	3.72651	0.028	0.006	1	0.550907	0.545222	0.03	0.024	1	0.550907	1	0.545222	0.006	5
rcor3	0.0263191	2.19803	0.028	0.006	1	0.0372313	1.36812	0.023	0.008	1	0.0372313	1	1.36812	0.015	5
rorcb	0.249281	0.862112	0.046	0.027	1	0.0269403	1.0741	0.208	0.161	1	0.249281	1	0.862112	0.019	5
tfdp1a	0.0352667	2.06206	0.037	0.011	1	0.470242	0.748334	0.05	0.04	1	0.470242	1	0.748334	0.01	5
mxi1	0.663454	0.371981	0.093	0.082	1	0.0357497	0.553776	0.155	0.112	1	0.663454	1	0.371981	0.011	5
fosl2	0.0366712	0.638358	0.204	0.134	1	0.61453	0.323076	0.238	0.266	1	0.61453	1	0.323076	-0.028	5
nfya	0.0374242	1.66466	0.046	0.016	1	0.527552	0.281407	0.05	0.041	1	0.527552	1	0.281407	0.009	5
si:ch73-376l24.2	0.286557	0.938521	0.083	0.058	1	0.0408011	0.88752	0.158	0.116	1	0.286557	1	0.88752	0.025	5
tmf1	0.0499344	1.31021	0.074	0.035	1	0.0416531	0.449258	0.215	0.173	1	0.0499344	1	0.449258	0.039	5
ahr2	0.0758166	0.776838	0.148	0.094	1	0.0430857	0.463994	0.198	0.154	1	0.0758166	1	0.463994	0.044	5
elf2b	0.617703	0.509897	0.083	0.072	1	0.0433904	0.469999	0.182	0.137	1	0.617703	1	0.469999	0.011	5
prdm2b	0.0434841	1.20479	0.083	0.041	1	0.97972	0.323458	0.079	0.082	1	0.97972	1	0.323458	-0.003	5
baz2a	0.0475447	0.566563	0.139	0.081	1	0.0475393	0.473858	0.254	0.211	1	0.0475447	1	0.473858	0.043	5
si:dkey-4c15.13	0.0479906	2.22424	0.028	0.008	1	0.856261	0.83488	0.02	0.022	1	0.856261	1	0.83488	-0.002	5
srebf1	0.0493007	1.38824	0.028	0.008	1	0.921877	2.27518	0.01	0.009	1	0.921877	1	1.38824	0.001	5
si:dkey-20i20.11	0.0493007	1.54059	0.028	0.008	1	0.285221	0.972902	0.007	0.014	1	0.285221	1	0.972902	-0.007	5
mtf1	0.0495663	1.45597	0.028	0.008	1	0.792565	1.49541	0.013	0.011	1	0.792565	1	1.45597	0.002	5
si:ch211-40k21.9	0.0547518	2.46745	0.019	0.004	1	0.05681	1.85498	0.02	0.007	1	0.05681	1	1.85498	0.013	5
si:ch73-299h12.3	0.348702	0.811289	0.019	0.009	1	0.0581971	1.094	0.03	0.013	1	0.348702	1	0.811289	0.01	5
usf1	0.0668729	1.69704	0.046	0.019	1	0.260072	0.568339	0.076	0.059	1	0.260072	1	0.568339	0.017	5
gata4	0.0805572	1.5776	0.028	0.009	1	0.0691346	0.994351	0.036	0.019	1	0.0805572	1	0.994351	0.017	5
nr4a3	0.0733382	1.31507	0.046	0.019	1	0.187863	0.449881	0.31	0.287	1	0.187863	1	0.449881	0.023	5
znf653	0.0776975	1.97292	0.037	0.014	1	0.413446	0.485753	0.01	0.017	1	0.413446	1	0.485753	-0.007	5
zgc:171599	0.079059	1.88345	0.028	0.009	1	0.89168	0.320113	0.04	0.038	1	0.89168	1	0.320113	0.002	5
BX324216.3	0.0809353	0.787869	0.028	0.009	1	0.549141	0.934617	0.03	0.024	1	0.549141	1	0.787869	0.006	5
zmiz2	0.632643	0.427001	0.019	0.027	1	0.0975565	1.83673	0.033	0.018	1	0.632643	1	0.427001	-0.008	5
khsrp	0.231752	1.00175	0.065	0.041	1	0.0994281	0.675994	0.29	0.259	1	0.231752	1	0.675994	0.024	5
zgc:66448	0.104187	0.685202	0.056	0.027	1	0.298371	0.256756	0.03	0.043	1	0.298371	1	0.256756	-0.013	5
BX855614.4	0.10709	2.95546	0.019	0.005	1	0.435546	1.61022	0.013	0.008	1	0.435546	1	1.61022	0.005	5
creb3l1	0.601277	0.320255	0.037	0.028	1	0.108028	0.598385	0.241	0.21	1	0.601277	1	0.320255	0.009	5
cux2b	0.108318	1.90876	0.019	0.005	1	0.139388	0.62899	0.02	0.009	1	0.139388	1	0.62899	0.011	5
sp2	0.112262	1.61003	0.046	0.022	1	0.735574	0.253448	0.017	0.02	1	0.735574	1	0.253448	-0.003	5
pbx4	0.115996	0.694564	0.074	0.041	1	0.585705	0.517607	0.277	0.276	1	0.585705	1	0.517607	0.001	5
si:ch211-255f4.7	0.116304	1.92275	0.028	0.01	1	0.777282	0.986717	0.026	0.024	1	0.777282	1	0.986717	0.002	5
znf281a	0.116788	2.22532	0.028	0.01	1	0.640717	0.73545	0.033	0.039	1	0.640717	1	0.73545	-0.006	5
si:dkey-57k2.7	0.118057	1.77087	0.046	0.022	1	0.345865	1.22261	0.079	0.066	1	0.345865	1	1.22261	0.013	5
znf1014	0.94973	0.777795	0.019	0.018	1	0.125154	1.52719	0.053	0.034	1	0.94973	1	0.777795	0.001	5
cicb	0.406469	0.733438	0.065	0.047	1	0.140203	0.427633	0.132	0.104	1	0.406469	1	0.427633	0.018	5
smarcc1a	0.815172	0.500933	0.074	0.07	1	0.142435	0.502605	0.284	0.261	1	0.815172	1	0.500933	0.004	5
setdb1b	0.53826	0.743382	0.028	0.019	1	0.146342	0.505054	0.073	0.051	1	0.53826	1	0.505054	0.009	5
blzf1	0.67194	0.883891	0.028	0.022	1	0.161833	0.355164	0.188	0.154	1	0.67194	1	0.355164	0.006	5
si:ch73-221f6.3	0.163314	1.39648	0.028	0.011	1	0.586702	0.867631	0.017	0.012	1	0.586702	1	0.867631	0.005	5
raraa	0.493832	0.594394	0.056	0.042	1	0.167576	0.429349	0.201	0.171	1	0.493832	1	0.429349	0.014	5
zgc:113019	0.170646	0.517706	0.028	0.011	1	0.373076	0.817088	0.076	0.063	1	0.373076	1	0.517706	0.013	5
egr2a	0.185268	0.762964	0.083	0.052	1	0.397771	0.463339	0.007	0.012	1	0.397771	1	0.463339	-0.005	5
si:ch73-376l24.6	0.720268	0.416919	0.046	0.039	1	0.188684	0.486525	0.033	0.052	1	0.720268	1	0.416919	-0.019	5
hic2	0.217954	1.17589	0.028	0.013	1	0.729471	0.595282	0.03	0.034	1	0.729471	1	0.595282	-0.004	5
zgpat	0.220003	1.19032	0.037	0.019	1	0.831993	0.694204	0.079	0.086	1	0.831993	1	0.694204	-0.007	5
stat5a	0.233422	0.388282	0.037	0.019	1	0.790483	1.02082	0.03	0.027	1	0.790483	1	0.388282	0.003	5
zgc:113411	0.247573	0.763847	0.102	0.072	1	0.984883	0.744177	0.013	0.013	1	0.984883	1	0.744177	0	5
thap12a	0.260708	1.07913	0.019	0.008	1	0.667988	0.742323	0.063	0.057	1	0.667988	1	0.742323	0.006	5
irf3	0.342834	2.34553	0.019	0.009	1	0.262062	1.08799	0.02	0.011	1	0.342834	1	1.08799	0.009	5
arid1aa	0.268253	0.625742	0.083	0.057	1	0.817656	0.274844	0.198	0.216	1	0.817656	1	0.274844	-0.018	5
si:ch211-195d17.2	0.739989	0.572684	0.028	0.023	1	0.268531	0.590243	0.086	0.068	1	0.739989	1	0.572684	0.005	5
irf2a	0.473603	0.50032	0.074	0.057	1	0.27435	0.94813	0.116	0.097	1	0.473603	1	0.50032	0.017	5
si:dkey-154p10.3	0.623751	0.736236	0.019	0.013	1	0.274965	0.449212	0.046	0.033	1	0.623751	1	0.449212	0.006	5
prox1a	0.32957	0.757889	0.083	0.061	1	0.27954	0.45928	0.083	0.065	1	0.32957	1	0.45928	0.018	5
zgc:66474	0.287851	0.864499	0.083	0.058	1	0.646791	0.455246	0.152	0.148	1	0.646791	1	0.455246	0.004	5
gtf2ird1	0.333871	0.892378	0.028	0.015	1	0.955227	0.685258	0.01	0.01	1	0.955227	1	0.685258	0	5
ssrp1a	0.340238	0.441955	0.046	0.029	1	0.711557	0.403218	0.168	0.166	1	0.711557	1	0.403218	0.002	5
si:ch211-262i1.5	0.346347	0.846971	0.019	0.009	1	0.820098	0.831209	0.069	0.067	1	0.820098	1	0.831209	0.002	5
rfx3	0.349883	0.441096	0.019	0.009	1	0.933515	0.62577	0.04	0.039	1	0.933515	1	0.441096	0.001	5
arid4a	0.774002	0.583272	0.139	0.133	1	0.358267	0.297174	0.347	0.343	1	0.774002	1	0.297174	0.004	5
mgaa	0.367977	0.352661	0.13	0.101	1	0.380366	0.386386	0.083	0.104	1	0.380366	1	0.352661	-0.021	5
znf511	0.393028	1.2388	0.028	0.016	1	0.782812	0.886795	0.023	0.021	1	0.782812	1	0.886795	0.002	5
adnp2a	0.590885	0.273835	0.037	0.028	1	0.399183	0.703188	0.106	0.092	1	0.590885	1	0.273835	0.009	5
BX855614.1	0.432455	1.40519	0.019	0.01	1	0.874193	0.577579	0.013	0.014	1	0.874193	1	0.577579	-0.001	5
homezb	0.958161	0.363726	0.028	0.029	1	0.459843	0.440037	0.073	0.062	1	0.958161	1	0.363726	-0.001	5
si:ch73-144d13.4	0.524315	1.15793	0.019	0.011	1	0.474944	2.24381	0.017	0.011	1	0.524315	1	1.15793	0.006	5
pias4a	0.955698	0.802427	0.046	0.049	1	0.504726	0.381602	0.125	0.146	1	0.955698	1	0.381602	-0.021	5
foxk1	0.524754	0.553843	0.056	0.042	1	0.827337	0.638683	0.069	0.075	1	0.827337	1	0.553843	-0.006	5
mbd1b	0.594765	0.261563	0.065	0.053	1	0.603591	0.365008	0.125	0.141	1	0.603591	1	0.261563	-0.016	5
si:dkey-30k6.5	0.939655	1.45269	0.009	0.01	1	0.609487	0.406891	0.033	0.04	1	0.939655	1	0.406891	-0.007	5
znf1015	0.711256	0.256438	0.019	0.014	1	0.619714	0.929786	0.033	0.028	1	0.711256	1	0.256438	0.005	5
znf142	0.911451	1.4869	0.028	0.027	1	0.726113	0.279036	0.023	0.027	1	0.911451	1	0.279036	-0.004	5
nr2f1a	0.926069	0.600817	0.028	0.027	1	0.727195	0.267259	0.215	0.212	1	0.926069	1	0.267259	0.001	5
CABZ01041962.1	0.76642	0.28077	0.009	0.013	1	0.749992	0.290213	0.149	0.144	1	0.76642	1	0.28077	-0.004	5
irf9	0.970388	0.325789	0.083	0.084	1	0.946986	0.433262	0.033	0.034	1	0.970388	1	0.325789	-0.001	5
lmx1ba	1.94e-69	6.00493	0.442	0.007	4.19e-65	4.05e-91	5.69235	0.451	0.016	8.74e-87	1.94e-69	4.19e-65	5.69235	0.435	6
dacha	2.67e-21	4.92821	0.177	0.013	5.77e-17	8.38e-12	3.37693	0.137	0.035	1.81e-07	8.38e-12	1.81e-07	3.37693	0.102	6
lmx1al	9.53e-15	7.4252	0.093	0.001	2.06e-10	4.17e-11	7.2185	0.047	0	9.01e-07	4.17e-11	9.01e-07	7.2185	0.047	6
jun	5.83e-11	0.529442	0.916	0.905	1.26e-06	3.19e-10	1.27051	0.858	0.861	6.88e-06	3.19e-10	6.88e-06	0.529442	-0.003	6
etv5b	1.45e-07	1.78483	0.27	0.132	0.00313733	4.18e-12	0.92322	0.666	0.622	9.03e-08	1.45e-07	0.00313733	0.92322	0.044	6
nr4a1	1.32e-06	1.06508	0.451	0.314	0.028478	2.32e-28	2.44093	0.471	0.204	5e-24	1.32e-06	0.028478	1.06508	0.137	6
sp7	1.22e-05	7.50975	0.028	0	0.263674	4.28e-07	5.78628	0.032	0.001	0.00924335	1.22e-05	0.263674	5.78628	0.028	6
dachc	0.00125972	2.01866	0.056	0.016	1	1.67e-72	6.4033	0.369	0.015	3.61e-68	0.00125972	1	2.01866	0.04	6
irf6	0.236645	0.76089	0.126	0.101	1	9.11e-36	1.63977	0.767	0.609	1.97e-31	0.236645	1	0.76089	0.025	6
fosab	0.000181689	0.322501	0.967	0.921	1	1.07e-27	2.51708	0.581	0.338	2.3e-23	0.000181689	1	0.322501	0.046	6
atf3	0.939725	0.301474	0.33	0.34	1	1.31e-21	0.972234	0.887	0.76	2.83e-17	0.939725	1	0.301474	-0.01	6
nfyc	0.178774	1.47814	0.051	0.032	1	2.48e-20	1.86538	0.439	0.221	5.35e-16	0.178774	1	1.47814	0.019	6
junbb	0.00817535	1.14989	0.223	0.158	1	1.74e-16	1.50188	0.628	0.512	3.76e-12	0.00817535	1	1.14989	0.065	6
id3	1.05e-11	2.62736	0.26	0.094	2.27e-07	0.0102618	1.93973	0.128	0.085	1	0.0102618	1	1.93973	0.043	6
ddit3	0.56292	0.586981	0.228	0.224	1	1.47e-11	1.25405	0.631	0.521	3.18e-07	0.56292	1	0.586981	0.004	6
tax1bp1b	0.000314961	0.82623	0.349	0.24	1	7.16e-10	0.908941	0.669	0.698	1.55e-05	0.000314961	1	0.82623	-0.029	6
crema	0.0255754	1.27591	0.116	0.072	1	5.32e-09	1.62355	0.392	0.264	0.000114752	0.0255754	1	1.27591	0.044	6
foxa3	0.0111279	0.911587	0.256	0.195	1	1.54e-08	0.925628	0.625	0.589	0.000332008	0.0111279	1	0.911587	0.036	6
xbp1	0.27407	0.330382	0.451	0.459	1	5.53e-08	0.44916	0.834	0.901	0.00119329	0.27407	1	0.330382	-0.067	6
egr4	2.04e-07	0.942845	0.684	0.572	0.00440918	0.000680863	1.33871	0.363	0.302	1	0.000680863	1	0.942845	0.061	6
elmsan1b	2.21e-07	1.59284	0.219	0.091	0.00476303	0.000169689	2.13828	0.076	0.029	1	0.000169689	1	1.59284	0.047	6
mta3	2.35e-07	2.65143	0.107	0.025	0.00508287	0.172253	0.842455	0.186	0.165	1	0.172253	1	0.842455	0.021	6
rel	0.692093	0.768167	0.019	0.023	1	5.69e-07	0.811087	0.427	0.305	0.0122839	0.692093	1	0.768167	-0.004	6
atoh8	0.000290412	2.49558	0.056	0.013	1	3.75e-06	4.14886	0.038	0.004	0.0810651	0.000290412	1	2.49558	0.034	6
zgc:113263	0.00223138	1.3842	0.079	0.031	1	1.45e-05	1.60189	0.265	0.175	0.312851	0.00223138	1	1.3842	0.048	6
sox11a	3.12e-05	1.92836	0.074	0.018	0.673015	0.0357687	0.446107	0.076	0.122	1	0.0357687	1	0.446107	-0.046	6
egr1	0.473511	0.446794	0.381	0.399	1	4.26e-05	2.09157	0.076	0.026	0.920017	0.473511	1	0.446794	-0.018	6
zfp36l1b	6.76e-05	1.24712	0.242	0.138	1	0.214961	0.994944	0.145	0.126	1	0.214961	1	0.994944	0.019	6
ZNF512B	0.000123715	4.20882	0.028	0.001	1	0.483746	1.27117	0.012	0.008	1	0.483746	1	1.27117	0.004	6
nr4a3	0.355671	0.368608	0.014	0.025	1	0.000193469	0.922134	0.346	0.272	1	0.355671	1	0.368608	-0.011	6
blzf1	0.0238316	2.12265	0.042	0.016	1	0.00026111	1.1093	0.218	0.142	1	0.0238316	1	1.1093	0.026	6
tp53	0.324927	0.653896	0.088	0.069	1	0.000290217	1.04704	0.349	0.286	1	0.324927	1	0.653896	0.019	6
jund	0.000353509	0.7646	0.526	0.435	1	0.000483325	0.800875	0.657	0.685	1	0.000483325	1	0.7646	-0.028	6
hoxc11a	0.111295	1.08397	0.042	0.022	1	0.000514456	1.71327	0.041	0.011	1	0.111295	1	1.08397	0.02	6
casz1	0.000575033	2.14667	0.07	0.022	1	0.104482	1.15349	0.078	0.055	1	0.104482	1	1.15349	0.023	6
hoxb10a	0.0367656	2.07964	0.033	0.012	1	0.000988935	2.05828	0.09	0.044	1	0.0367656	1	2.05828	0.021	6
ascl1b	0.954149	0.347243	0.074	0.078	1	0.00103025	1.89445	0.047	0.015	1	0.954149	1	0.347243	-0.004	6
litaf	0.402519	0.437701	0.149	0.13	1	0.00174732	0.755039	0.445	0.435	1	0.402519	1	0.437701	0.01	6
znf516	0.00211253	2.47307	0.042	0.01	1	0.846961	1.13125	0.041	0.039	1	0.846961	1	1.13125	0.002	6
egr3	0.0259417	1.71555	0.023	0.006	1	0.0024373	1.86689	0.044	0.015	1	0.0259417	1	1.71555	0.017	6
csrnp1b	0.235415	0.634852	0.112	0.088	1	0.00392645	1.63409	0.131	0.082	1	0.235415	1	0.634852	0.024	6
maff	0.140034	0.671535	0.13	0.097	1	0.00453719	0.567271	0.663	0.751	1	0.140034	1	0.567271	-0.088	6
si:cabz01021426.2	0.00490279	1.99615	0.033	0.007	1	0.65485	0.826039	0.015	0.018	1	0.65485	1	0.826039	-0.003	6
baz2ba	0.323186	0.492673	0.214	0.192	1	0.00904878	0.939467	0.323	0.285	1	0.323186	1	0.492673	0.022	6
dachb	0.0110296	1.33005	0.06	0.025	1	0.0362747	1.26438	0.224	0.194	1	0.0362747	1	1.26438	0.03	6
foxa	0.498533	0.659537	0.116	0.104	1	0.0137085	0.680728	0.047	0.091	1	0.498533	1	0.659537	-0.044	6
sp3b	0.616921	0.456899	0.028	0.022	1	0.0155097	0.258247	0.015	0.043	1	0.616921	1	0.258247	-0.028	6
atf5b	0.825831	0.54321	0.014	0.016	1	0.019955	1.06296	0.134	0.094	1	0.825831	1	0.54321	-0.002	6
nfatc2a	0.0374885	1.83209	0.042	0.018	1	0.0214945	1.4148	0.201	0.159	1	0.0374885	1	1.4148	0.024	6
foxk2	0.472154	0.326016	0.014	0.022	1	0.0227804	0.271653	0.157	0.229	1	0.472154	1	0.271653	-0.072	6
prdm8b	0.367115	1.46239	0.014	0.007	1	0.024827	0.288019	0.012	0.036	1	0.367115	1	0.288019	-0.024	6
nfyal	0.0253631	2.58392	0.023	0.006	1	0.0699946	0.556464	0.006	0.021	1	0.0699946	1	0.556464	-0.015	6
hoxb13a	0.0254779	2.19258	0.023	0.006	1	0.249245	2.01665	0.02	0.012	1	0.249245	1	2.01665	0.008	6
tead1a	0.0254779	2.98985	0.023	0.006	1	0.24894	0.437413	0.017	0.029	1	0.24894	1	0.437413	-0.012	6
bcl6aa	0.503552	0.99479	0.014	0.009	1	0.0337129	1.64636	0.058	0.032	1	0.503552	1	0.99479	0.005	6
max	0.036845	0.659599	0.195	0.142	1	0.0348936	0.45776	0.587	0.668	1	0.036845	1	0.45776	-0.081	6
gatad2b	0.0955325	1.70512	0.028	0.012	1	0.0375145	0.262843	0.012	0.034	1	0.0955325	1	0.262843	-0.022	6
ikzf4	0.041508	0.860347	0.047	0.021	1	0.29839	0.754415	0.029	0.019	1	0.29839	1	0.754415	0.01	6
znf653	0.799369	0.326418	0.019	0.016	1	0.0452706	1.35256	0.026	0.011	1	0.799369	1	0.326418	0.003	6
si:dkey-262g12.14	0.0520159	2.28762	0.023	0.007	1	0.702409	0.473719	0.015	0.012	1	0.702409	1	0.473719	0.003	6
nr1d2b	0.905942	0.483014	0.088	0.089	1	0.0532082	0.948733	0.203	0.174	1	0.905942	1	0.483014	-0.001	6
dbpa	0.374826	0.615915	0.065	0.05	1	0.0533127	0.903424	0.012	0.031	1	0.374826	1	0.615915	-0.019	6
pias2	0.893024	0.452598	0.051	0.05	1	0.0555563	0.278456	0.084	0.128	1	0.893024	1	0.278456	-0.044	6
si:ch73-376l24.3	0.0558187	1.21765	0.088	0.054	1	0.170283	0.459917	0.081	0.111	1	0.170283	1	0.459917	-0.03	6
rorca	0.0568328	2.58222	0.028	0.01	1	0.226989	1.06836	0.084	0.067	1	0.226989	1	1.06836	0.017	6
zgc:113220	0.0596541	1.66215	0.014	0.003	1	0.753906	1.52016	0.015	0.017	1	0.753906	1	1.52016	-0.002	6
cebpz	0.0601193	0.9675	0.042	0.019	1	0.148324	0.335947	0.049	0.074	1	0.148324	1	0.335947	-0.025	6
glmp	0.47029	0.408363	0.042	0.056	1	0.0608498	0.881089	0.203	0.17	1	0.47029	1	0.408363	-0.014	6
aff4	0.832109	0.326036	0.056	0.062	1	0.0646189	0.373185	0.192	0.262	1	0.832109	1	0.326036	-0.07	6
hoxc13a	0.215397	1.60016	0.023	0.012	1	0.067442	1.87217	0.049	0.029	1	0.215397	1	1.60016	0.011	6
nr2f6a	0.294531	1.28898	0.023	0.013	1	0.0683682	0.391013	0.148	0.204	1	0.294531	1	0.391013	-0.056	6
zfhx3	0.0690076	0.720435	0.2	0.152	1	0.094973	0.705965	0.177	0.146	1	0.094973	1	0.705965	0.031	6
rbpjb	0.836819	0.641046	0.047	0.044	1	0.0697759	0.586686	0.02	0.042	1	0.836819	1	0.586686	-0.022	6
zfhx4	0.557385	0.525384	0.037	0.029	1	0.072609	0.323911	0.073	0.111	1	0.557385	1	0.323911	-0.038	6
nfkb1	0.0841952	1.22396	0.019	0.006	1	0.398163	0.799592	0.02	0.029	1	0.398163	1	0.799592	-0.009	6
tfcp2	0.999439	0.264385	0.065	0.066	1	0.085394	0.337759	0.044	0.072	1	0.999439	1	0.264385	-0.028	6
gmeb1	0.935011	0.536102	0.028	0.029	1	0.0895033	0.809202	0.166	0.136	1	0.935011	1	0.536102	-0.001	6
nfe2l1a	0.770802	1.39157	0.009	0.012	1	0.089614	1.91063	0.061	0.04	1	0.770802	1	1.39157	-0.003	6
cux1a	0.11791	1.63455	0.084	0.057	1	0.0911512	1.30855	0.14	0.11	1	0.11791	1	1.30855	0.027	6
gabpa	0.0983478	1.21814	0.06	0.035	1	0.917681	0.395925	0.224	0.237	1	0.917681	1	0.395925	-0.013	6
arid4a	0.123329	0.508453	0.163	0.125	1	0.145974	0.279411	0.285	0.365	1	0.145974	1	0.279411	-0.08	6
si:ch73-299h12.3	0.145188	1.9601	0.019	0.007	1	0.970511	1.03761	0.017	0.017	1	0.970511	1	1.03761	0	6
rfx3	0.147129	2.06035	0.019	0.007	1	0.266259	0.278425	0.029	0.043	1	0.266259	1	0.278425	-0.014	6
si:dkeyp-113d7.10	0.795155	0.56574	0.023	0.021	1	0.15078	0.618014	0.02	0.037	1	0.795155	1	0.56574	-0.017	6
znf384l	0.866118	0.348017	0.047	0.05	1	0.154962	0.820522	0.032	0.052	1	0.866118	1	0.348017	-0.02	6
setdb1a	0.739309	0.405537	0.042	0.048	1	0.161999	1.24368	0.058	0.041	1	0.739309	1	0.405537	-0.006	6
znf503	0.703637	0.686784	0.037	0.032	1	0.169483	0.320479	0.201	0.252	1	0.703637	1	0.320479	-0.051	6
CU655961.2	0.240563	1.42313	0.014	0.006	1	0.16952	2.32633	0.015	0.006	1	0.240563	1	1.42313	0.008	6
hoxd9a	0.975986	0.410727	0.047	0.047	1	0.180986	2.00216	0.017	0.009	1	0.975986	1	0.410727	0	6
egr2a	0.279764	1.01723	0.07	0.051	1	0.182857	1.59355	0.017	0.009	1	0.279764	1	1.01723	0.008	6
hsf1	0.212397	1.23015	0.037	0.022	1	0.185382	1.38951	0.076	0.057	1	0.212397	1	1.23015	0.015	6
bach1a	0.438665	1.58122	0.019	0.012	1	0.1855	2.21572	0.02	0.011	1	0.438665	1	1.58122	0.007	6
si:ch211-79k12.2	0.366131	0.733298	0.014	0.007	1	0.186618	0.984727	0.047	0.031	1	0.366131	1	0.733298	0.007	6
srebf2	0.191039	1.20357	0.051	0.032	1	0.842039	0.721126	0.221	0.231	1	0.842039	1	0.721126	-0.01	6
znf711	0.691245	0.841783	0.028	0.023	1	0.195642	0.352251	0.035	0.053	1	0.691245	1	0.352251	-0.018	6
mafgb	0.219202	0.951966	0.023	0.012	1	0.255787	1.54371	0.015	0.008	1	0.255787	1	0.951966	0.007	6
zfp36l1a	0.531106	0.606094	0.033	0.043	1	0.22875	1.12003	0.006	0.014	1	0.531106	1	0.606094	-0.01	6
lcor	0.779014	0.282578	0.065	0.06	1	0.243012	0.3476	0.177	0.222	1	0.779014	1	0.282578	-0.045	6
nr4a2b	0.947096	0.437823	0.014	0.015	1	0.251937	1.74438	0.015	0.008	1	0.947096	1	0.437823	-0.001	6
roraa	0.258389	0.922803	0.056	0.038	1	0.941317	1.15777	0.015	0.014	1	0.941317	1	0.922803	0.001	6
tefb	0.262519	1.26241	0.037	0.023	1	0.998039	1.31131	0.02	0.021	1	0.998039	1	1.26241	-0.001	6
znf217	0.271695	1.26714	0.051	0.035	1	0.585013	0.482091	0.084	0.077	1	0.585013	1	0.482091	0.007	6
hmgb2a	0.358524	0.397731	0.4	0.421	1	0.28215	0.288739	0.57	0.724	1	0.358524	1	0.288739	-0.154	6
foxj3	0.658005	0.675708	0.065	0.059	1	0.28316	0.259062	0.16	0.201	1	0.658005	1	0.259062	-0.041	6
znf646	0.285262	0.962036	0.051	0.035	1	0.539042	1.19784	0.119	0.112	1	0.539042	1	0.962036	0.007	6
myt1a	0.690018	0.70925	0.037	0.032	1	0.289941	0.521692	0.105	0.134	1	0.690018	1	0.521692	-0.029	6
elf1	0.712743	0.283878	0.135	0.151	1	0.300584	0.306095	0.422	0.445	1	0.712743	1	0.283878	-0.023	6
tgif1	0.305751	1.21969	0.065	0.048	1	0.331757	1.18252	0.224	0.225	1	0.331757	1	1.18252	-0.001	6
atf7a	0.365149	1.81381	0.014	0.007	1	0.311769	1.03404	0.026	0.017	1	0.365149	1	1.03404	0.007	6
erfl3	0.463364	0.910817	0.037	0.028	1	0.312145	0.828491	0.125	0.109	1	0.463364	1	0.828491	0.009	6
rfx7b	0.371298	0.870891	0.033	0.022	1	0.313229	1.10087	0.029	0.042	1	0.371298	1	0.870891	-0.013	6
nfatc3a	0.328838	0.880953	0.06	0.045	1	0.828418	0.719789	0.035	0.038	1	0.828418	1	0.719789	-0.003	6
rereb	0.787156	1.05699	0.014	0.012	1	0.330234	2.03888	0.032	0.023	1	0.787156	1	1.05699	0.002	6
arid3a	0.336386	1.255	0.028	0.018	1	0.401282	0.617462	0.131	0.158	1	0.401282	1	0.617462	-0.027	6
tet2	0.337201	0.47202	0.079	0.062	1	0.34273	1.18471	0.087	0.072	1	0.34273	1	0.47202	0.015	6
mxd3	0.657468	0.76912	0.009	0.013	1	0.348356	1.07611	0.099	0.085	1	0.657468	1	0.76912	-0.004	6
lcorl	0.662126	0.645885	0.06	0.072	1	0.353467	0.473988	0.052	0.068	1	0.662126	1	0.473988	-0.016	6
hinfp	0.368252	0.302726	0.005	0.012	1	0.745878	0.791198	0.012	0.014	1	0.745878	1	0.302726	-0.007	6
hoxc8a	0.384003	1.3361	0.023	0.015	1	0.697785	2.15086	0.015	0.012	1	0.697785	1	1.3361	0.003	6
rbck1	0.423431	1.13532	0.06	0.048	1	0.393735	0.351461	0.017	0.026	1	0.423431	1	0.351461	-0.009	6
hoxa13a	0.905341	0.383247	0.009	0.01	1	0.439914	1.3162	0.017	0.012	1	0.905341	1	0.383247	-0.001	6
nr2c2	0.444065	0.782975	0.019	0.012	1	0.949651	0.557342	0.026	0.027	1	0.949651	1	0.557342	-0.001	6
tcf7l1a	0.449764	0.848605	0.033	0.023	1	0.638188	0.533921	0.081	0.093	1	0.638188	1	0.533921	-0.012	6
myca	0.453116	0.653484	0.07	0.057	1	0.99292	0.305996	0.299	0.323	1	0.99292	1	0.305996	-0.024	6
CABZ01021433.1	0.76913	0.644495	0.019	0.022	1	0.464817	1.04236	0.032	0.025	1	0.76913	1	0.644495	-0.003	6
si:ch211-198a12.6	0.697167	0.32512	0.084	0.095	1	0.473018	0.523524	0.154	0.182	1	0.697167	1	0.32512	-0.028	6
mllt10	0.503247	0.259697	0.028	0.038	1	0.832129	0.70226	0.154	0.158	1	0.832129	1	0.259697	-0.01	6
si:dkey-156n14.3	0.509707	0.679079	0.014	0.009	1	0.941825	1.16825	0.047	0.046	1	0.941825	1	0.679079	0.001	6
mef2d	0.643126	0.300198	0.093	0.107	1	0.514987	0.465946	0.212	0.252	1	0.643126	1	0.300198	-0.04	6
carf	0.588304	0.73046	0.023	0.018	1	0.521414	1.02071	0.044	0.037	1	0.588304	1	0.73046	0.005	6
zbtb17	0.651022	0.859455	0.014	0.01	1	0.535912	0.64598	0.174	0.205	1	0.651022	1	0.64598	-0.031	6
hoxa9b	0.995268	0.504027	0.037	0.038	1	0.536055	1.93357	0.017	0.013	1	0.995268	1	0.504027	-0.001	6
CR847936.6	0.554769	1.11446	0.019	0.013	1	0.547492	0.746811	0.049	0.059	1	0.554769	1	0.746811	-0.01	6
tada2b	0.552565	0.493253	0.009	0.015	1	0.989677	0.271076	0.032	0.032	1	0.989677	1	0.271076	-0.006	6
hivep3b	0.552816	1.20341	0.019	0.013	1	0.985637	1.2106	0.032	0.032	1	0.985637	1	1.20341	0	6
hoxd11a	0.98564	0.961772	0.028	0.028	1	0.572929	0.512037	0.023	0.018	1	0.98564	1	0.512037	0	6
klf9	0.579897	0.537295	0.084	0.073	1	0.806383	1.64557	0.029	0.027	1	0.806383	1	0.537295	0.002	6
usf3	0.708773	0.998174	0.028	0.023	1	0.612977	0.57672	0.052	0.045	1	0.708773	1	0.57672	0.005	6
si:dkeyp-2e4.3	0.641485	1.86543	0.014	0.01	1	0.968688	1.3939	0.017	0.017	1	0.968688	1	1.3939	0	6
pitx1	0.65518	0.806636	0.009	0.013	1	0.827994	0.268133	0.017	0.019	1	0.827994	1	0.268133	-0.004	6
pknox1.2	0.662056	0.840932	0.009	0.013	1	0.981231	2.11917	0.02	0.021	1	0.981231	1	0.840932	-0.004	6
rxrba	0.72635	0.576757	0.014	0.018	1	0.663552	1.0532	0.041	0.048	1	0.72635	1	0.576757	-0.007	6
mlxip	0.935313	0.477507	0.014	0.013	1	0.669212	0.623809	0.029	0.025	1	0.935313	1	0.477507	0.001	6
zbtb1	0.929283	0.328027	0.014	0.013	1	0.674981	1.3625	0.047	0.042	1	0.929283	1	0.328027	0.001	6
ppardb	0.680437	1.17816	0.033	0.028	1	0.798316	1.16684	0.09	0.09	1	0.798316	1	1.16684	0	6
tfdp1b	0.912272	1.18359	0.009	0.01	1	0.683082	1.02487	0.026	0.023	1	0.912272	1	1.02487	-0.001	6
nr1i2	0.684313	1.26918	0.037	0.032	1	0.800619	0.981812	0.032	0.036	1	0.800619	1	0.981812	-0.004	6
FOXK2	0.730475	0.271042	0.065	0.06	1	0.996515	0.912066	0.16	0.171	1	0.996515	1	0.271042	-0.011	6
elk4	0.945755	0.665402	0.028	0.029	1	0.740085	1.02968	0.029	0.026	1	0.945755	1	0.665402	-0.001	6
zfx	0.744722	0.757506	0.023	0.028	1	0.920218	0.950098	0.113	0.117	1	0.920218	1	0.757506	-0.005	6
rreb1a	0.747702	0.790728	0.033	0.038	1	0.873714	1.22254	0.026	0.025	1	0.873714	1	0.790728	-0.005	6
si:dkey-217d24.6	0.796919	0.400104	0.014	0.012	1	0.816602	1.02614	0.015	0.013	1	0.816602	1	0.400104	0.002	6
cebpb	0.804802	0.537675	0.242	0.271	1	0.871414	0.87883	0.247	0.281	1	0.871414	1	0.537675	-0.034	6
bhlhe41	0.880409	0.401401	0.13	0.139	1	0.885525	0.978078	0.105	0.11	1	0.885525	1	0.401401	-0.009	6
kmt2cb	0.898637	0.318743	0.167	0.172	1	0.946729	0.71866	0.25	0.279	1	0.946729	1	0.318743	-0.029	6
bach1b	0.926983	0.875774	0.037	0.037	1	0.980994	0.435901	0.099	0.103	1	0.980994	1	0.435901	-0.004	6

## Sheet: receptors
gene_name	adult_p_val	adult_avg_log2FC	adult_pct.1	adult_pct.2	adult_p_val_adj	larval_p_val	larval_avg_log2FC	larval_pct.1	larval_pct.2	larval_p_val_adj	max_pval	min_fc	min.pct.dif	max_pval_adj	cluster
epha3	1.91e-15	4.7265	0.176	0.005	4.13e-11	0.498256	0.673812	0	0.011	1	0.498256	0.673812	-0.011	1	0
gpr132b	6.79e-05	3.26555	0.059	0.002	1	9.54e-08	6.49311	0.023	0	0.00205971	6.79e-05	3.26555	0.023	1	0
tgfbr2b	0.0436399	2.42775	0.059	0.009	1	5.66e-07	2.68593	0.163	0.027	0.0122173	0.0436399	2.42775	0.05	1	0
ddr2l	6.35e-07	4.46311	0.059	0.001	0.0136992	0.10911	3.01006	0.023	0.005	1	0.10911	3.01006	0.018	1	0
adgra3	6.27e-05	5.0545	0.059	0.002	1	0.530262	1.34246	0.023	0.012	1	0.530262	1.34246	0.011	1	0
notch1a	0.00100454	2.90915	0.118	0.015	1	0.0325848	3.23491	0.047	0.011	1	0.0325848	2.90915	0.036	1	0
itgb1b.1	0.681839	0.799818	0.059	0.04	1	0.00383373	1.34953	0.186	0.068	1	0.681839	0.799818	0.019	1	0
si:dkey-250k15.7	0.00594055	1.93855	0.118	0.019	1	0.886816	0.828312	0.023	0.02	1	0.886816	0.828312	0.003	1	0
paqr5a	0.00792668	2.0459	0.118	0.02	1	0.715768	0.403179	0.047	0.036	1	0.715768	0.403179	0.011	1	0
si:ch1073-186i23.1	0.00794822	3.24913	0.059	0.006	1	0.292167	1.73602	0.023	0.008	1	0.292167	1.73602	0.015	1	0
adra2a	0.196431	0.864769	0.118	0.049	1	0.00876383	1.47009	0.186	0.075	1	0.196431	0.864769	0.069	1	0
bcam	0.015095	2.47745	0.118	0.024	1	0.0109799	1.07195	0.163	0.063	1	0.015095	1.07195	0.094	1	0
relt	0.0264205	3.44059	0.059	0.008	1	0.199195	1.07538	0.116	0.068	1	0.199195	1.07538	0.048	1	0
lrp12	0.613957	0.50309	0.059	0.035	1	0.0993822	0.79439	0.14	0.073	1	0.613957	0.50309	0.024	1	0
itga3a	0.327916	0.587129	0.118	0.058	1	0.116058	0.293786	0.209	0.126	1	0.327916	0.293786	0.06	1	0
neo1b	0.155705	0.890785	0.059	0.015	1	0.643167	0.270043	0.047	0.033	1	0.643167	0.270043	0.014	1	0
tgfbr1b	0.250234	1.84321	0.059	0.019	1	0.342966	1.00444	0.023	0.009	1	0.342966	1.00444	0.014	1	0
cxcr3.3	0.660559	0.59532	0	0.011	1	0.443469	0.463127	0.023	0.011	1	0.660559	0.463127	-0.011	1	0
adora2aa	1.66e-11	2.30693	0.221	0.035	3.58e-07	2.06e-11	2.00735	0.6	0.171	4.46e-07	2.06e-11	2.00735	0.186	4.46e-07	1
epha4a	6.26e-16	4.09122	0.162	0.011	1.35e-11	3.51e-06	2.92291	0.15	0.025	0.0758457	3.51e-06	2.92291	0.125	0.0758457	1
fgfr4	6.05e-06	2.65087	0.103	0.017	0.130702	6.36e-10	3.40484	0.2	0.026	1.37e-05	6.05e-06	2.65087	0.086	0.130702	1
agtr1b	0.00623042	2.77236	0.029	0.004	1	2.85e-16	4.97535	0.1	0.002	6.14e-12	0.00623042	2.77236	0.025	1	1
sstr1a	0.297385	1.05409	0.015	0.005	1	2.05e-10	2.10162	0.2	0.024	4.42e-06	0.297385	1.05409	0.01	1	1
unc5da	0.00133456	3.91887	0.029	0.002	1	1.8e-09	4.3263	0.075	0.003	3.89e-05	0.00133456	3.91887	0.027	1	1
nrp2b	0.0233492	3.77298	0.015	0.001	1	2.6e-08	2.94164	0.075	0.004	0.00056237	0.0233492	2.94164	0.014	1	1
nrcama	2.07e-07	2.55122	0.191	0.043	0.00447944	6.93e-05	1.99627	0.3	0.098	1	6.93e-05	1.99627	0.148	1	1
ptprn2	0.401066	1.67676	0.015	0.006	1	3.59e-06	2.94884	0.125	0.018	0.0774987	0.401066	1.67676	0.009	1	1
prlra	0.352996	0.310234	0.103	0.071	1	4.98e-06	1.59018	0.275	0.072	0.107432	0.352996	0.310234	0.032	1	1
acvrl1	9.15e-06	3.74594	0.044	0.002	0.197591	0.00015245	3.62716	0.025	0.001	1	0.00015245	3.62716	0.024	1	1
cntn1b	0.00595037	3.91051	0.029	0.004	1	1.34e-05	3.38278	0.075	0.007	0.289739	0.00595037	3.38278	0.025	1	1
s1pr2	0.175443	2.97543	0.029	0.011	1	1.53e-05	2.88913	0.075	0.007	0.330254	0.175443	2.88913	0.018	1	1
ifngr1	0.072072	1.40621	0.059	0.023	1	1.72e-05	1.12876	0.525	0.212	0.370762	0.072072	1.12876	0.036	1	1
sorl1	3.17e-05	1.11738	0.515	0.275	0.683754	0.105692	0.421241	0.3	0.192	1	0.105692	0.421241	0.108	1	1
p2rx1	0.00039975	2.26481	0.103	0.025	1	7.91e-05	1.45145	0.125	0.023	1	0.00039975	1.45145	0.078	1	1
epha7	0.00011182	4.01724	0.029	0.001	1	0.00429076	1.64875	0.15	0.048	1	0.00429076	1.64875	0.028	1	1
ddr2l	0.0233492	4.83855	0.015	0.001	1	0.00012328	3.27079	0.05	0.004	1	0.0233492	3.27079	0.014	1	1
fgfr1a	0.0813045	0.962337	0.118	0.063	1	0.00015058	1.74687	0.15	0.033	1	0.0813045	0.962337	0.055	1	1
notch1a	0.383567	2.33381	0.029	0.016	1	0.0001874	2.1042	0.075	0.01	1	0.383567	2.1042	0.013	1	1
adgrb1a	0.0474245	1.31144	0.059	0.021	1	0.00023003	1.5375	0.1	0.017	1	0.0474245	1.31144	0.038	1	1
lrp8	0.00048779	5.25788	0.015	0	1	0.817081	0.289744	0.025	0.02	1	0.817081	0.289744	0.005	1	1
itga5	0.00048779	6.40454	0.015	0	1	0.132412	2.01584	0.025	0.006	1	0.132412	2.01584	0.015	1	1
crhr1	0.0007218	2.03623	0.118	0.034	1	0.294942	0.51978	0.075	0.04	1	0.294942	0.51978	0.035	1	1
adgrb3	0.0920647	1.96525	0.015	0.002	1	0.00282204	3.91365	0.025	0.002	1	0.0920647	1.96525	0.013	1	1
gabbr1b	0.0211074	1.96852	0.074	0.025	1	0.00344188	0.896351	0.225	0.085	1	0.0211074	0.896351	0.049	1	1
lrp3	0.0237152	3.4964	0.015	0.001	1	0.00388317	3.66854	0.05	0.007	1	0.0237152	3.4964	0.014	1	1
lpar2a	0.712172	1.08476	0.015	0.022	1	0.0059459	1.79892	0.125	0.037	1	0.712172	1.08476	-0.007	1	1
glrbb	0.433015	1.21488	0.044	0.028	1	0.00857855	1.35908	0.125	0.039	1	0.433015	1.21488	0.016	1	1
fgfr3	0.656669	2.12573	0.029	0.022	1	0.0121625	1.75461	0.05	0.009	1	0.656669	1.75461	0.007	1	1
gpr63	0.115279	1.39269	0.044	0.017	1	0.0141914	0.765758	0.35	0.188	1	0.115279	0.765758	0.027	1	1
tfr1b	0.204515	1.00143	0.059	0.03	1	0.0261776	1.04873	0.1	0.033	1	0.204515	1.00143	0.029	1	1
bmpr2b	0.0468338	1.58019	0.074	0.029	1	0.0319089	0.590422	0.15	0.062	1	0.0468338	0.590422	0.045	1	1
casr	0.0950243	0.816251	0.059	0.024	1	0.0320998	1.71043	0.075	0.022	1	0.0950243	0.816251	0.035	1	1
paqr5a	0.0361681	1.14419	0.059	0.019	1	0.194379	1.07622	0.075	0.035	1	0.194379	1.07622	0.04	1	1
ptprnb	0.0739039	1.05265	0.132	0.072	1	0.0435229	0.430772	0.375	0.217	1	0.0739039	0.430772	0.06	1	1
gpr85	0.207234	1.08587	0.044	0.021	1	0.0541729	1.10934	0.075	0.025	1	0.207234	1.08587	0.023	1	1
il11ra	0.0882749	0.434608	0.147	0.082	1	0.176182	0.34942	0.2	0.122	1	0.176182	0.34942	0.065	1	1
gpr176	0.0930085	2.38979	0.015	0.002	1	0.531078	0.555008	0	0.01	1	0.531078	0.555008	-0.01	1	1
adgrb1b	0.187372	2.62271	0.015	0.004	1	0.43013	0.545362	0.05	0.028	1	0.43013	0.545362	0.011	1	1
rtn4r	0.190211	1.25	0.015	0.004	1	0.257149	2.29009	0.025	0.008	1	0.257149	1.25	0.011	1	1
acvr1l	0.194215	0.337743	0.074	0.04	1	0.423459	0.480348	0.1	0.067	1	0.423459	0.337743	0.033	1	1
itgb1b	0.297385	0.256517	0.015	0.005	1	0.531078	0.673821	0	0.01	1	0.531078	0.256517	-0.01	1	1
tnfrsf21	0.304008	1.08818	0.059	0.035	1	0.490131	0.267015	0.125	0.087	1	0.490131	0.267015	0.024	1	1
nrp1b	0.845931	0.364121	0.015	0.018	1	0.443783	0.856108	0.025	0.011	1	0.845931	0.364121	-0.003	1	1
cd82b	0.500285	1.40394	0.015	0.007	1	0.482619	1.16308	0.025	0.012	1	0.500285	1.16308	0.008	1	1
scarb2a	0.682566	1.74422	0.015	0.01	1	0.498226	0.450517	0	0.011	1	0.682566	0.450517	-0.011	1	1
cntnap2b	0.502318	0.864156	0.015	0.007	1	0.648223	0.939935	0.025	0.015	1	0.648223	0.864156	0.008	1	1
acvr1bb	0.684637	1.30144	0.015	0.01	1	0.526036	1.2631	0.025	0.013	1	0.684637	1.2631	0.005	1	1
cxcr4b	2.21e-13	1.53711	0.354	0.141	4.76e-09	2e-21	1.8182	0.329	0.105	4.33e-17	2.21e-13	1.53711	0.213	4.76e-09	2
alcamb	8.22e-10	1.04023	0.39	0.189	1.77e-05	1.21e-23	1.44605	0.422	0.154	2.6e-19	8.22e-10	1.04023	0.201	1.77e-05	2
ptger3	2.62e-07	1.86925	0.11	0.026	0.00566197	3.94e-81	3.27199	0.53	0.059	8.51e-77	2.62e-07	1.86925	0.084	0.00566197	2
oprd1b	5.58e-06	1.04039	0.256	0.131	0.120541	8.2e-32	1.13055	0.722	0.347	1.77e-27	5.58e-06	1.04039	0.125	0.120541	2
gabra2a	3.04e-05	1.17236	0.15	0.063	0.65595	1.06e-19	1.77178	0.272	0.074	2.3e-15	3.04e-05	1.17236	0.087	0.65595	2
adora2aa	0.281073	1.04238	0.061	0.045	1	4.91e-44	2.16681	0.431	0.09	1.06e-39	0.281073	1.04238	0.016	1	2
gpr142	0.0762202	2.42161	0.016	0.005	1	5.93e-36	3.34245	0.246	0.025	1.28e-31	0.0762202	2.42161	0.011	1	2
ghra	0.0706507	0.558989	0.081	0.049	1	3.74e-34	2.10427	0.368	0.081	8.07e-30	0.0706507	0.558989	0.032	1	2
adora2b	0.0330608	1.70953	0.012	0.002	1	2.64e-29	2.46833	0.224	0.027	5.7e-25	0.0330608	1.70953	0.01	1	2
lepr	0.0727873	1.6585	0.037	0.017	1	3.52e-23	1.9674	0.229	0.045	7.61e-19	0.0727873	1.6585	0.02	1	2
htr1aa	0.0006773	3.03044	0.028	0.003	1	1.2e-20	2.7081	0.139	0.013	2.6e-16	0.0006773	2.7081	0.025	1	2
si:dkey-42l23.2	0.00364061	1.50976	0.041	0.011	1	9e-19	4.46204	0.105	0.005	1.94e-14	0.00364061	1.50976	0.03	1	2
gpr61l	0.00065003	1.52811	0.114	0.051	1	1.79e-17	1.23356	0.289	0.091	3.87e-13	0.00065003	1.23356	0.063	1	2
si:ch73-160i9.2	0.030362	1.28547	0.049	0.022	1	5.52e-17	2.9088	0.11	0.01	1.19e-12	0.030362	1.28547	0.027	1	2
anxa2b	0.00039141	0.497855	0.419	0.292	1	3.9e-16	0.581394	0.853	0.594	8.42e-12	0.00039141	0.497855	0.127	1	2
gpr146	0.0143188	0.75346	0.085	0.043	1	1.59e-12	1.43247	0.164	0.044	3.44e-08	0.0143188	0.75346	0.042	1	2
gpr22a	0.0225324	0.687604	0.065	0.031	1	4.15e-12	1.83261	0.127	0.027	8.95e-08	0.0225324	0.687604	0.034	1	2
gpr39	0.271508	0.295803	0.02	0.011	1	2.25e-11	0.551098	0.337	0.151	4.85e-07	0.271508	0.295803	0.009	1	2
robo1	0.0143025	1.21479	0.053	0.022	1	2.97e-11	1.04872	0.201	0.068	6.42e-07	0.0143025	1.04872	0.031	1	2
casr	0.114454	1.00809	0.041	0.022	1	1.11e-10	3.39424	0.068	0.007	2.39e-06	0.114454	1.00809	0.019	1	2
crhr1	0.0202762	1.03826	0.065	0.031	1	5.71e-09	2.12978	0.093	0.021	0.0001233	0.0202762	1.03826	0.034	1	2
nrp1a	0.0119473	1.78152	0.049	0.018	1	1.19e-08	0.656721	0.142	0.046	0.00025715	0.0119473	0.656721	0.031	1	2
zgc:194312	0.002434	2.59117	0.028	0.005	1	1.19e-08	1.01295	0.187	0.074	0.00025779	0.002434	1.01295	0.023	1	2
si:dkeyp-97a10.2	0.0324476	4.27193	0.012	0.002	1	5.34e-08	2.59996	0.051	0.005	0.00115251	0.0324476	2.59996	0.01	1	2
nrxn3a	0.00112313	5.97679	0.016	0	1	8.38e-08	0.709033	0.105	0.029	0.0018087	0.00112313	0.709033	0.016	1	2
sort1a	0.360666	0.662779	0.024	0.015	1	3.7e-06	1.03144	0.088	0.027	0.079822	0.360666	0.662779	0.009	1	2
bmpr1aa	0.349137	0.537467	0.061	0.046	1	7.72e-06	0.693399	0.178	0.085	0.166684	0.349137	0.537467	0.015	1	2
tacr3l	1.43e-05	2.04633	0.065	0.012	0.308069	0.00401954	1.33142	0.037	0.012	1	0.00401954	1.33142	0.025	1	2
cadm1b	1.58e-05	6.73743	0.028	0	0.34072	0.00426618	1.89566	0.028	0.008	1	0.00426618	1.89566	0.02	1	2
itgb5	0.0267964	1.34457	0.045	0.018	1	3.4e-05	0.781949	0.15	0.073	0.734549	0.0267964	0.781949	0.027	1	2
itga9	0.0577492	1.53211	0.02	0.006	1	0.0005977	0.782831	0.034	0.008	1	0.0577492	0.782831	0.014	1	2
zgc:158398	0.146248	1.00381	0.033	0.017	1	0.00114518	0.735981	0.093	0.045	1	0.146248	0.735981	0.016	1	2
acvr1ba	0.260854	1.0733	0.033	0.02	1	0.00295786	0.950906	0.059	0.025	1	0.260854	0.950906	0.013	1	2
adgrg3	0.00481243	6.03616	0.012	0	1	0.161603	0.83831	0.011	0.004	1	0.161603	0.83831	0.007	1	2
acvr2ba	0.21464	1.18677	0.012	0.005	1	0.00505048	1.22029	0.045	0.017	1	0.21464	1.18677	0.007	1	2
adgrf3a	0.00668397	1.37225	0.057	0.022	1	0.0551795	1.59578	0.025	0.011	1	0.0551795	1.37225	0.014	1	2
si:ch1073-186i23.1	0.212381	2.36323	0.012	0.005	1	0.00791197	2.29605	0.02	0.004	1	0.212381	2.29605	0.007	1	2
nrp1b	0.00985102	1.1041	0.037	0.011	1	0.026425	2.64257	0.023	0.008	1	0.026425	1.1041	0.015	1	2
lpar1	0.722832	0.408111	0.02	0.017	1	0.0150042	1.74188	0.028	0.01	1	0.722832	0.408111	0.003	1	2
tnfrsf11b	0.0157457	1.37105	0.028	0.008	1	0.121535	0.43922	0.025	0.013	1	0.121535	0.43922	0.012	1	2
vipr1b	0.0308063	2.45957	0.016	0.003	1	0.0625531	1.59356	0.014	0.004	1	0.0625531	1.59356	0.01	1	2
adrb2a	0.642798	0.659321	0.016	0.012	1	0.0332888	2.74495	0.011	0.002	1	0.642798	0.659321	0.004	1	2
paqr5a	0.436781	0.86375	0.028	0.02	1	0.0421861	0.706432	0.054	0.029	1	0.436781	0.706432	0.008	1	2
erbb3a	0.718713	0.279319	0.016	0.02	1	0.126835	0.279601	0.025	0.013	1	0.718713	0.279319	-0.004	1	2
npr1a	0.523662	0.580597	0.012	0.008	1	0.139664	1.09915	0.017	0.008	1	0.523662	0.580597	0.004	1	2
tnfrsf11a	0.358931	0.606636	0.045	0.032	1	0.229891	0.708516	0.028	0.017	1	0.358931	0.606636	0.011	1	2
ptprk	0.726611	0.359187	0.02	0.017	1	0.774933	0.586515	0.02	0.017	1	0.774933	0.359187	0.003	1	2
rxfp3.3a1	6.45e-17	8.56071	0.099	0	1.39e-12	8.31e-51	8.6767	0.2	0.001	1.8e-46	6.45e-17	8.56071	0.099	1.39e-12	3
gfra1a	1.04e-15	1.79591	0.325	0.098	2.25e-11	8.37e-11	1.02944	0.632	0.318	1.81e-06	8.37e-11	1.02944	0.227	1.81e-06	3
plxna4	2.45e-09	2.09132	0.148	0.035	5.28e-05	5.39e-07	1.71958	0.232	0.08	0.0116286	5.39e-07	1.71958	0.113	0.0116286	3
amn	1.51e-16	2.95053	0.153	0.014	3.26e-12	6.65e-07	6.32477	0.021	0	0.0143556	6.65e-07	2.95053	0.021	0.0143556	3
anxa2b	1.74e-06	0.638346	0.478	0.282	0.03757	1.55e-08	0.806045	0.874	0.649	0.00033371	1.74e-06	0.638346	0.196	0.03757	3
bcam	7.34e-07	2.85342	0.074	0.012	0.0158527	3.54e-06	2.12241	0.179	0.057	0.0763578	3.54e-06	2.12241	0.062	0.0763578	3
itga6l	4.09e-06	1.29504	0.148	0.05	0.0883187	4.5e-07	1.92295	0.158	0.041	0.00972341	4.09e-06	1.29504	0.098	0.0883187	3
ephb3a	0.15607	0.698967	0.049	0.029	1	8.23e-29	7.53456	0.116	0.001	1.78e-24	0.15607	0.698967	0.02	1	3
gpbar1	0.0013527	5.3092	0.015	0	1	1.14e-20	7.03442	0.074	0	2.47e-16	0.0013527	5.3092	0.015	1	3
gpr22a	0.0002992	1.4997	0.084	0.027	1	4.53e-17	2.8647	0.242	0.04	9.77e-13	0.0002992	1.4997	0.057	1	3
ghra	0.00595676	0.610744	0.099	0.046	1	1.74e-14	1.7738	0.421	0.14	3.75e-10	0.00595676	0.610744	0.053	1	3
lrp2b	2.05e-14	2.38056	0.212	0.045	4.42e-10	0.00120878	2.96176	0.032	0.004	1	0.00120878	2.38056	0.028	1	3
adra2a	0.00444304	1.05018	0.089	0.039	1	7.76e-11	1.86732	0.253	0.065	1.67e-06	0.00444304	1.05018	0.05	1	3
rtn4rl2a	0.0013527	5.86852	0.015	0	1	1.19e-10	4.50984	0.053	0.002	2.58e-06	0.0013527	4.50984	0.015	1	3
ms4a17a.17	3.4e-09	1.85033	0.246	0.092	7.34e-05	0.244605	0.338453	0.042	0.023	1	0.244605	0.338453	0.019	1	3
lpar1	0.00013212	1.78162	0.049	0.009	1	7.48e-09	3.06877	0.084	0.009	0.00016151	0.00013212	1.78162	0.04	1	3
gpr137ba	1.29e-06	1.68066	0.069	0.01	0.0278919	0.289949	1.72702	0.011	0.003	1	0.289949	1.68066	0.008	1	3
itgb6	1.95e-06	1.1704	0.108	0.027	0.0421347	0.00530933	0.353459	0.242	0.132	1	0.00530933	0.353459	0.081	1	3
chrna10a	0.00021322	6.35189	0.02	0	1	7.81e-06	4.12117	0.032	0.002	0.168617	0.00021322	4.12117	0.02	1	3
ptprk	0.153882	0.778486	0.03	0.014	1	2.44e-05	1.86344	0.074	0.014	0.526453	0.153882	0.778486	0.016	1	3
cd44a	0.0160354	0.457234	0.153	0.091	1	8.2e-05	0.98563	0.126	0.038	1	0.0160354	0.457234	0.062	1	3
itgb4	0.00014782	1.2607	0.099	0.033	1	0.109316	1.40469	0.032	0.012	1	0.109316	1.2607	0.02	1	3
ptprnb	0.0143777	0.496419	0.118	0.065	1	0.00017167	0.794628	0.368	0.21	1	0.0143777	0.496419	0.053	1	3
crlf1a	0.0003754	2.37321	0.025	0.001	1	0.0858552	1.82391	0.032	0.011	1	0.0858552	1.82391	0.021	1	3
alcamb	0.00047107	0.755034	0.335	0.218	1	0.430809	0.5843	0.253	0.227	1	0.430809	0.5843	0.026	1	3
p2rx4a	0.00113652	0.849208	0.084	0.03	1	0.0120789	2.84837	0.032	0.007	1	0.0120789	0.849208	0.025	1	3
htr4	0.00304625	1.33186	0.034	0.007	1	0.0011985	4.14476	0.021	0.002	1	0.00304625	1.33186	0.019	1	3
erbb3a	0.00254437	1.75158	0.044	0.012	1	0.0422402	1.23438	0.042	0.014	1	0.0422402	1.23438	0.028	1	3
il11ra	0.00406168	0.713069	0.138	0.072	1	0.00497386	0.488002	0.221	0.117	1	0.00497386	0.488002	0.066	1	3
igf1ra	0.00893782	4.6849	0.01	0	1	0.763706	2.11446	0.021	0.017	1	0.763706	2.11446	0.004	1	3
nrxn1b	0.01226	3.2302	0.015	0.001	1	0.171375	0.552889	0.032	0.014	1	0.171375	0.552889	0.014	1	3
robo1	0.0228388	1.05158	0.054	0.023	1	0.0122974	0.883579	0.179	0.099	1	0.0228388	0.883579	0.031	1	3
mertka	0.0123528	1.51827	0.015	0.001	1	0.288728	1.47396	0.011	0.003	1	0.288728	1.47396	0.008	1	3
neo1a	0.017779	1.63953	0.025	0.006	1	0.0503391	1.75041	0.053	0.021	1	0.0503391	1.63953	0.019	1	3
si:ch73-335l21.1	0.0275635	0.257529	0.123	0.072	1	0.0271809	1.0457	0.084	0.037	1	0.0275635	0.257529	0.047	1	3
oprd1b	0.0313984	0.363013	0.217	0.15	1	0.032276	0.36627	0.558	0.443	1	0.032276	0.363013	0.067	1	3
npy8br	0.300541	0.370682	0.064	0.046	1	0.0543446	1.10425	0.042	0.015	1	0.300541	0.370682	0.018	1	3
si:dkey-42l23.2	0.0623203	1.66769	0.034	0.014	1	0.592731	0.281029	0.042	0.032	1	0.592731	0.281029	0.01	1	3
npr1a	0.0634128	1.63505	0.02	0.006	1	0.278029	1.41027	0.021	0.009	1	0.278029	1.41027	0.012	1	3
fgfr2	0.736914	0.464926	0.039	0.035	1	0.0641621	1.7662	0.032	0.01	1	0.736914	0.464926	0.004	1	3
tacr2	0.0677996	3.40487	0.01	0.001	1	0.679221	1.1602	0.011	0.007	1	0.679221	1.1602	0.004	1	3
exorh	0.0682645	2.95624	0.01	0.001	1	0.27951	0.559474	0.021	0.009	1	0.27951	0.559474	0.009	1	3
fzd5	0.0687321	2.06134	0.01	0.001	1	0.393258	1.43245	0.011	0.004	1	0.393258	1.43245	0.007	1	3
zgc:153631	0.0705043	1.11481	0.025	0.009	1	0.0799782	2.44373	0.032	0.011	1	0.0799782	1.11481	0.016	1	3
xpr1b	0.4422	0.43278	0.034	0.024	1	0.0866032	0.435629	0.305	0.226	1	0.4422	0.43278	0.01	1	3
flrt3	0.0955748	0.816853	0.034	0.016	1	0.316322	0.480087	0.032	0.017	1	0.316322	0.480087	0.015	1	3
p2rx4b	0.149661	1.26697	0.03	0.014	1	0.104543	0.462085	0.105	0.061	1	0.149661	0.462085	0.016	1	3
ifngr2	0.113879	0.335605	0.054	0.03	1	0.416693	0.362976	0.116	0.089	1	0.416693	0.335605	0.024	1	3
itgb5	0.3661	0.521594	0.034	0.023	1	0.177758	0.425916	0.137	0.091	1	0.3661	0.425916	0.011	1	3
sorcs3b	0.191441	1.06893	0.01	0.003	1	0.18465	2.18786	0.011	0.003	1	0.191441	1.06893	0.007	1	3
notch1b	0.196969	2.69327	0.015	0.006	1	0.286297	2.50876	0.011	0.003	1	0.286297	2.50876	0.008	1	3
lpar2b	0.356592	0.259012	0.01	0.004	1	0.229379	1.84718	0.032	0.015	1	0.356592	0.259012	0.006	1	3
cntfr	0.274134	0.668019	0.03	0.017	1	0.368228	0.510328	0.042	0.026	1	0.368228	0.510328	0.013	1	3
gabbr1a	0.530556	0.945351	0.01	0.006	1	0.307432	0.34285	0.074	0.049	1	0.530556	0.34285	0.004	1	3
f3a	0.314794	0.945711	0.015	0.007	1	0.703469	0.669648	0.042	0.035	1	0.703469	0.669648	0.007	1	3
vipr1b	0.530556	0.717881	0.01	0.006	1	0.682157	1.36541	0.011	0.007	1	0.682157	0.717881	0.004	1	3
cntfr	1.62e-09	3.90895	0.15	0.014	3.51e-05	1.07e-08	3.04444	0.121	0.02	0.00023031	1.07e-08	3.04444	0.101	0.00023031	4
npr3	1.26e-07	3.8543	0.125	0.013	0.00272102	7.78e-19	2.62022	0.308	0.058	1.68e-14	1.26e-07	2.62022	0.112	0.00272102	4
gpr176	1.7e-07	5.6392	0.05	0.001	0.00367965	5.36e-12	3.71063	0.077	0.004	1.16e-07	1.7e-07	3.71063	0.049	0.00367965	4
nrxn3b	3.02e-18	5.15117	0.175	0.007	6.53e-14	3.62e-07	5.55314	0.022	0	0.00780933	3.62e-07	5.15117	0.022	0.00780933	4
ackr3a	3.78e-06	6.23921	0.025	0	0.0815364	4.17e-13	6.30975	0.055	0.001	9e-09	3.78e-06	6.23921	0.025	0.0815364	4
drd2b	3.78e-06	7.14968	0.025	0	0.0815364	5.9e-13	6.46287	0.044	0	1.27e-08	3.78e-06	6.46287	0.025	0.0815364	4
si:ch211-231m23.4	0.00148651	2.58683	0.1	0.021	1	6.63e-34	2.41872	0.571	0.113	1.43e-29	0.00148651	2.41872	0.079	1	4
oprd1b	0.00012398	1.46266	0.375	0.155	1	8.47e-13	1.29021	0.736	0.43	1.83e-08	0.00012398	1.29021	0.22	1	4
nfasca	0.205576	1.56892	0.025	0.007	1	1.42e-11	2.9072	0.187	0.036	3.07e-07	0.205576	1.56892	0.018	1	4
egfra	0.530206	0.841675	0.1	0.076	1	1.5e-10	1.85054	0.253	0.068	3.24e-06	0.530206	0.841675	0.024	1	4
nrcama	0.0007373	1.33591	0.175	0.049	1	2.39e-09	2.16687	0.275	0.091	5.15e-05	0.0007373	1.33591	0.126	1	4
tacr3l	0.0471981	2.40496	0.075	0.025	1	4.41e-09	3.33044	0.099	0.013	9.52e-05	0.0471981	2.40496	0.05	1	4
gpr63	0.777292	0.544831	0.025	0.019	1	8.13e-09	1.32831	0.407	0.177	0.00017556	0.777292	0.544831	0.006	1	4
opcml	0.268668	1.22679	0.025	0.008	1	1.08e-08	1.83128	0.11	0.016	0.00023327	0.268668	1.22679	0.017	1	4
sorl1	0.0118473	0.744497	0.45	0.286	1	1.22e-08	1.38992	0.407	0.179	0.00026296	0.0118473	0.744497	0.164	1	4
nrxn1a	0.282363	0.925282	0.125	0.081	1	1.25e-08	1.48988	0.418	0.19	0.00027	0.282363	0.925282	0.044	1	4
lpar6a	0.00179645	4.81115	0.025	0.001	1	4.67e-08	1.33205	0.253	0.081	0.00100734	0.00179645	1.33205	0.024	1	4
robo3	0.0505262	1.83596	0.075	0.025	1	4.84e-08	1.85259	0.187	0.048	0.00104466	0.0505262	1.83596	0.05	1	4
gfra1a	0.00476268	0.996359	0.3	0.142	1	1.85e-06	0.867334	0.549	0.325	0.0400414	0.00476268	0.867334	0.158	1	4
tgfbr1a	3.78e-06	7.20849	0.025	0	0.0815364	0.167392	1.9707	0.011	0.003	1	0.167392	1.9707	0.008	1	4
ptgir	3.78e-06	6.54674	0.025	0	0.0815364	0.079702	2.9638	0.011	0.002	1	0.079702	2.9638	0.009	1	4
tnfrsf19	0.143861	2.79223	0.025	0.006	1	1.32e-05	2.66282	0.044	0.004	0.284818	0.143861	2.66282	0.019	1	4
cd74a	1.43e-05	0.739924	0.8	0.468	0.308746	0.0188487	4.46903	0.011	0.001	1	0.0188487	0.739924	0.01	1	4
cd151l	0.997357	0.875749	0.075	0.081	1	1.6e-05	0.73183	0.495	0.302	0.346494	0.997357	0.73183	-0.006	1	4
cd74b	3.39e-05	0.99905	0.625	0.337	0.73134	0.266036	1.6549	0.011	0.003	1	0.266036	0.99905	0.008	1	4
il6st	0.369439	0.606154	0.175	0.132	1	6.78e-05	0.748274	0.505	0.317	1	0.369439	0.606154	0.043	1	4
lifra	0.0461928	3.32454	0.025	0.004	1	0.00016798	2.25344	0.044	0.006	1	0.0461928	2.25344	0.021	1	4
notch3	0.334197	1.39016	0.025	0.009	1	0.00032455	4.86959	0.011	0	1	0.334197	1.39016	0.011	1	4
ntrk2b	0.00060475	2.92471	0.05	0.005	1	0.242912	1.98337	0.022	0.009	1	0.242912	1.98337	0.013	1	4
il11ra	0.0281307	1.6607	0.175	0.083	1	0.00120533	0.738262	0.231	0.116	1	0.0281307	0.738262	0.092	1	4
tlr18	0.00480302	2.58218	0.075	0.015	1	0.00140263	0.696004	0.132	0.05	1	0.00480302	0.696004	0.06	1	4
xpr1b	0.951022	0.346614	0.025	0.027	1	0.00181079	0.67445	0.352	0.222	1	0.951022	0.346614	-0.002	1	4
ptprnb	0.0638329	1.20119	0.15	0.074	1	0.00253412	0.645234	0.341	0.213	1	0.0638329	0.645234	0.076	1	4
bmpr1ab	0.855003	0.710326	0.025	0.021	1	0.00357195	1.72421	0.088	0.031	1	0.855003	0.710326	0.004	1	4
lmbr1l	0.051589	2.03315	0.075	0.025	1	0.00428314	4.3028	0.022	0.003	1	0.051589	2.03315	0.019	1	4
trhra	0.234964	0.586404	0.05	0.021	1	0.00443412	0.504158	0.187	0.093	1	0.234964	0.504158	0.029	1	4
nrp1b	0.00464246	3.25559	0.075	0.015	1	0.0519447	1.3262	0.033	0.01	1	0.0519447	1.3262	0.023	1	4
anxa2b	0.122709	0.923512	0.4	0.323	1	0.00467106	0.355861	0.813	0.654	1	0.122709	0.355861	0.077	1	4
bckdhbl	0.0048028	2.83738	0.05	0.007	1	0.012956	2.76558	0.022	0.003	1	0.012956	2.76558	0.019	1	4
dag1	0.00847461	1.5365	0.225	0.1	1	0.016149	0.487661	0.297	0.199	1	0.016149	0.487661	0.098	1	4
tnfrsf21	0.62203	1.27071	0.05	0.036	1	0.00864756	0.366754	0.165	0.082	1	0.62203	0.366754	0.014	1	4
rtn4r	0.0461928	3.2051	0.025	0.004	1	0.00935304	2.56093	0.033	0.007	1	0.0461928	2.56093	0.021	1	4
nlgn4xa	0.334197	0.863886	0.025	0.009	1	0.0126364	1.58245	0.044	0.012	1	0.334197	0.863886	0.016	1	4
hdr	0.0154138	3.38233	0.025	0.002	1	0.803593	0.686139	0.011	0.008	1	0.803593	0.686139	0.003	1	4
cntnap2a	0.0154138	4.0573	0.025	0.002	1	0.746015	0.300072	0.033	0.027	1	0.746015	0.300072	0.006	1	4
adgrb3	0.0156807	1.78278	0.025	0.002	1	0.0784965	3.36787	0.011	0.002	1	0.0784965	1.78278	0.009	1	4
cntn1b	0.091078	2.69033	0.025	0.005	1	0.0157425	1.48101	0.033	0.008	1	0.091078	1.48101	0.02	1	4
crhr1	0.0401882	2.09525	0.1	0.037	1	0.016162	1.54649	0.088	0.037	1	0.0401882	1.54649	0.051	1	4
fas	0.58538	0.521485	0.05	0.034	1	0.0256949	1.60217	0.033	0.008	1	0.58538	0.521485	0.016	1	4
fgfr1a	0.341701	1.31574	0.1	0.065	1	0.0324894	1.56988	0.077	0.034	1	0.341701	1.31574	0.035	1	4
gpr27	0.0382337	2.57963	0.05	0.012	1	0.146527	0.336534	0.198	0.146	1	0.146527	0.336534	0.038	1	4
cd276	0.0924927	1.89857	0.05	0.015	1	0.0435	0.40766	0.077	0.035	1	0.0924927	0.40766	0.035	1	4
gpr61l	0.683991	0.382143	0.05	0.069	1	0.0669689	0.493416	0.209	0.141	1	0.683991	0.382143	-0.019	1	4
tnfrsf1a	0.58841	1.81019	0.05	0.035	1	0.0856551	0.51173	0.154	0.098	1	0.58841	0.51173	0.015	1	4
vldlr	0.0906022	1.13789	0.125	0.061	1	0.145777	0.687385	0.165	0.12	1	0.145777	0.687385	0.045	1	4
gpr146	0.50854	1.27662	0.075	0.054	1	0.0920522	0.708225	0.121	0.074	1	0.50854	0.708225	0.021	1	4
si:dkey-30c15.2	0.332599	0.80669	0.1	0.063	1	0.115446	0.618387	0.121	0.076	1	0.332599	0.618387	0.037	1	4
oprl1	0.360489	0.659794	0.075	0.044	1	0.115845	0.427763	0.11	0.066	1	0.360489	0.427763	0.031	1	4
epha4a	0.894155	0.83666	0.025	0.022	1	0.127659	0.638647	0.055	0.027	1	0.894155	0.638647	0.003	1	4
tacr3a	0.56049	1.66732	0.025	0.014	1	0.138162	1.59091	0.033	0.014	1	0.56049	1.59091	0.011	1	4
acvr2bb	0.145078	2.38405	0.025	0.006	1	0.613029	0.360786	0.022	0.015	1	0.613029	0.360786	0.007	1	4
tnfrsf11a	0.165042	1.61515	0.075	0.034	1	0.376794	1.43732	0.033	0.02	1	0.376794	1.43732	0.013	1	4
ptprc	0.952801	0.373348	0.025	0.027	1	0.167392	2.60743	0.011	0.003	1	0.952801	0.373348	-0.002	1	4
tgfbr1b	0.8041	1.4206	0.025	0.02	1	0.201315	0.545816	0.022	0.008	1	0.8041	0.545816	0.005	1	4
xcr1a.1	0.207046	2.09029	0.025	0.007	1	0.255497	0.64503	0.022	0.009	1	0.255497	0.64503	0.013	1	4
cntnap2b	0.208525	1.44325	0.025	0.007	1	0.623698	0.536392	0.022	0.015	1	0.623698	0.536392	0.007	1	4
zmp:0000000936	0.352227	0.763272	0.05	0.026	1	0.3995	0.905625	0.055	0.038	1	0.3995	0.763272	0.017	1	4
zgc:153631	0.449305	1.49771	0.025	0.012	1	0.889429	0.683623	0.011	0.013	1	0.889429	0.683623	-0.002	1	4
p2rx4b	0.722299	0.735528	0.025	0.018	1	0.576572	0.433673	0.077	0.064	1	0.722299	0.433673	0.007	1	4
flrt3	0.822048	0.387683	0.025	0.02	1	0.76564	0.654072	0.022	0.018	1	0.822048	0.387683	0.004	1	4
adgrg4b	1e-40	3.28354	0.5	0.065	2.16e-36	9.11e-64	1.81534	0.822	0.299	1.97e-59	1e-40	1.81534	0.435	2.16e-36	5
trhra	3.55e-11	2.57905	0.111	0.01	7.67e-07	2.7e-48	4.07533	0.317	0.031	5.82e-44	3.55e-11	2.57905	0.101	7.67e-07	5
sorcs2	1.26e-09	2.73735	0.13	0.019	2.72e-05	1.7e-11	2.39985	0.149	0.039	3.66e-07	1.26e-09	2.39985	0.11	2.72e-05	5
oprm1	6.58e-20	4.59651	0.148	0.006	1.42e-15	1.88e-09	2.24768	0.092	0.019	4.06e-05	1.88e-09	2.24768	0.073	4.06e-05	5
tlr18	4.22e-08	3.39208	0.083	0.009	0.00091043	9.25e-31	4.51874	0.188	0.014	2e-26	4.22e-08	3.39208	0.074	0.00091043	5
robo3	1.47e-12	3.41184	0.13	0.013	3.18e-08	2.6e-06	2.0065	0.112	0.041	0.0561422	2.6e-06	2.0065	0.071	0.0561422	5
il20ra	0.00803311	1.41036	0.083	0.032	1	2.05e-53	2.26266	0.601	0.172	4.42e-49	0.00803311	1.41036	0.051	1	5
il13ra1	0.0402365	1.50958	0.083	0.041	1	1.16e-39	1.92861	0.653	0.306	2.51e-35	0.0402365	1.50958	0.042	1	5
lifrb	0.0283748	1.26195	0.111	0.057	1	4.34e-31	3.13596	0.234	0.03	9.36e-27	0.0283748	1.26195	0.054	1	5
ptger4c	0.162115	2.31772	0.028	0.011	1	2.71e-24	4.18662	0.155	0.013	5.86e-20	0.162115	2.31772	0.017	1	5
cd74b	8.43e-22	2.07853	0.694	0.303	1.82e-17	0.0582966	1.59241	0.01	0.002	1	0.0582966	1.59241	0.008	1	5
erbb3b	0.0130004	1.14595	0.12	0.058	1	5.34e-18	1.89281	0.264	0.08	1.15e-13	0.0130004	1.14595	0.062	1	5
il17ra1a	0.449743	0.28285	0.046	0.032	1	2.45e-15	1.49156	0.413	0.205	5.28e-11	0.449743	0.28285	0.014	1	5
oprl1	1.29e-10	2.57526	0.167	0.029	2.78e-06	0.00019876	1.25883	0.116	0.055	1	0.00019876	1.25883	0.061	1	5
sorl1	1.05e-09	1.2164	0.528	0.261	2.27e-05	0.0139763	0.861532	0.234	0.183	1	0.0139763	0.861532	0.051	1	5
tacr3a	3.25e-06	2.80941	0.065	0.008	0.0701555	0.177298	1.4619	0.023	0.012	1	0.177298	1.4619	0.011	1	5
ek1	0.00427542	1.76818	0.074	0.024	1	4.76e-06	0.802165	0.076	0.021	0.102776	0.00427542	0.802165	0.05	1	5
cd276	0.325907	1.98588	0.028	0.015	1	6.36e-05	1.49595	0.076	0.026	1	0.325907	1.49595	0.013	1	5
npr3	0.402668	0.975315	0.028	0.016	1	0.00010781	1.575	0.125	0.06	1	0.402668	0.975315	0.012	1	5
nrxn2a	0.00013229	6.04355	0.019	0	1	0.146028	2.19725	0.013	0.005	1	0.146028	2.19725	0.008	1	5
npffr1l3	0.00021686	2.59017	0.046	0.006	1	0.127255	2.392	0.023	0.011	1	0.127255	2.392	0.012	1	5
itgb1a	0.165731	1.14566	0.028	0.011	1	0.00028439	2.05486	0.046	0.012	1	0.165731	1.14566	0.017	1	5
si:dkey-250k15.10	0.405008	0.907966	0.056	0.039	1	0.00041249	1.48074	0.172	0.101	1	0.405008	0.907966	0.017	1	5
scarb1	0.00466727	1.03561	0.093	0.034	1	0.00049031	1.19918	0.112	0.056	1	0.00466727	1.03561	0.056	1	5
trpm3	0.00095222	3.71312	0.028	0.003	1	0.00500804	2.21232	0.023	0.005	1	0.00500804	2.21232	0.018	1	5
si:ch211-141e20.2	0.0163155	2.05605	0.046	0.014	1	0.00104234	0.919118	0.122	0.064	1	0.0163155	0.919118	0.032	1	5
im:7151449	0.992642	1.23022	0.019	0.019	1	0.00104288	0.580409	0.231	0.155	1	0.992642	0.580409	0	1	5
crfb4	0.0028203	1.41931	0.157	0.075	1	0.0821299	0.290405	0.125	0.093	1	0.0821299	0.290405	0.032	1	5
fcer1gl	0.848891	0.868992	0.009	0.011	1	0.00318739	4.32576	0.013	0.001	1	0.848891	0.868992	-0.002	1	5
ptprna	0.00772396	0.616993	0.306	0.196	1	0.0104677	0.336653	0.716	0.745	1	0.0104677	0.336653	-0.029	1	5
met	0.0528831	0.937261	0.093	0.048	1	0.012295	1.1556	0.069	0.036	1	0.0528831	0.937261	0.033	1	5
celsr3	0.0195384	3.05706	0.019	0.003	1	0.872375	1.09728	0.023	0.022	1	0.872375	1.09728	0.001	1	5
gpr155a	0.135882	1.45959	0.074	0.043	1	0.0208248	1.05738	0.178	0.134	1	0.135882	1.05738	0.031	1	5
lpar6b	0.186025	0.978184	0.093	0.061	1	0.0316556	1.25264	0.046	0.023	1	0.186025	0.978184	0.023	1	5
ptpra	0.320177	1.48287	0.037	0.022	1	0.0445072	0.642492	0.073	0.045	1	0.320177	0.642492	0.015	1	5
sort1b	0.0494214	1.60024	0.065	0.029	1	0.981284	0.372322	0.013	0.013	1	0.981284	0.372322	0	1	5
il4r.1	0.532468	0.834113	0.019	0.011	1	0.0694537	0.859427	0.036	0.019	1	0.532468	0.834113	0.008	1	5
cxcr3.1	0.081128	0.981307	0.083	0.046	1	0.574219	0.595	0.053	0.046	1	0.574219	0.595	0.007	1	5
dag1	0.0864204	1.22958	0.148	0.1	1	0.450833	0.259949	0.182	0.213	1	0.450833	0.259949	-0.031	1	5
ifngr2	0.23652	0.75858	0.056	0.033	1	0.0916468	0.915362	0.112	0.084	1	0.23652	0.75858	0.023	1	5
s1pr2	0.11776	1.53355	0.028	0.01	1	0.561657	0.293993	0.007	0.01	1	0.561657	0.293993	-0.003	1	5
erbb2	0.571283	0.913479	0.074	0.062	1	0.129315	1.43396	0.053	0.034	1	0.571283	0.913479	0.012	1	5
cd151l	0.843095	0.380694	0.083	0.08	1	0.162617	0.519563	0.33	0.312	1	0.843095	0.380694	0.003	1	5
gpr27	0.162714	1.40724	0.028	0.011	1	0.198718	0.824007	0.165	0.145	1	0.198718	0.824007	0.017	1	5
nktr	0.191037	0.615615	0.12	0.084	1	0.166164	0.577684	0.178	0.149	1	0.191037	0.577684	0.029	1	5
ptprnb	0.16827	0.351165	0.111	0.072	1	0.81483	0.323901	0.221	0.223	1	0.81483	0.323901	-0.002	1	5
esama	0.179929	0.56508	0.074	0.044	1	0.503442	0.412606	0.149	0.137	1	0.503442	0.412606	0.012	1	5
tgfbr2b	0.344003	1.60711	0.019	0.009	1	0.187468	0.901999	0.043	0.028	1	0.344003	0.901999	0.01	1	5
si:dkey-250k15.7	0.229091	0.614297	0.037	0.019	1	0.192345	0.433536	0.03	0.018	1	0.229091	0.433536	0.012	1	5
acvr2aa	0.207359	0.900989	0.083	0.054	1	0.768658	0.609818	0.116	0.115	1	0.768658	0.609818	0.001	1	5
igf2r	0.688368	0.967805	0.037	0.047	1	0.376565	0.375814	0.073	0.059	1	0.688368	0.375814	-0.01	1	5
zgc:194312	0.433733	1.16271	0.019	0.01	1	0.897482	0.332454	0.102	0.107	1	0.897482	0.332454	-0.005	1	5
fas	0.476428	0.708499	0.046	0.033	1	0.953586	1.3242	0.01	0.01	1	0.953586	0.708499	0	1	5
lrp1ab	0.733149	0.259126	0.019	0.024	1	0.616226	1.19145	0.023	0.019	1	0.733149	0.259126	-0.005	1	5
bmpr2a	0.872669	0.412791	0.046	0.043	1	0.742424	0.398186	0.102	0.111	1	0.872669	0.398186	-0.009	1	5
trpa1b	2.21e-89	5.35572	0.628	0.037	4.78e-85	1.91e-112	7.05152	0.52	0.013	4.13e-108	2.21e-89	5.35572	0.507	4.78e-85	6
adgrg4a	7.33e-117	6.48266	0.777	0.053	1.58e-112	3.66e-44	4.26986	0.314	0.04	7.91e-40	3.66e-44	4.26986	0.274	7.91e-40	6
si:dkey-211g8.6	4.22e-24	6.8721	0.158	0.003	9.12e-20	5.74e-45	5.10869	0.238	0.01	1.24e-40	4.22e-24	5.10869	0.155	9.12e-20	6
galr1a	5.06e-45	7.77122	0.279	0.001	1.09e-40	2.31e-19	7.56224	0.09	0.001	4.98e-15	2.31e-19	7.56224	0.089	4.98e-15	6
cd63	3.38e-13	0.840935	0.786	0.667	7.29e-09	4.63e-18	0.666408	0.898	0.934	1e-13	3.38e-13	0.666408	-0.036	7.29e-09	6
gpr78a	5.4e-10	8.02787	0.056	0	1.17e-05	6.08e-17	3.24445	0.14	0.022	1.31e-12	5.4e-10	3.24445	0.056	1.17e-05	6
trpv4	2.86e-09	7.7844	0.051	0	6.18e-05	1.05e-07	6.77705	0.035	0.001	0.00226493	1.05e-07	6.77705	0.034	0.00226493	6
tlr5b	8.54e-07	6.3293	0.042	0.001	0.0184328	1.47e-11	3.49719	0.087	0.012	3.17e-07	8.54e-07	3.49719	0.041	0.0184328	6
epha2a	4.69e-06	3.97735	0.056	0.007	0.101199	1.87e-15	1.47784	0.494	0.308	4.05e-11	4.69e-06	1.47784	0.049	0.101199	6
cldnb	0.0685234	1.34099	0.065	0.037	1	3.56e-86	3.0382	0.875	0.544	7.69e-82	0.0685234	1.34099	0.028	1	6
epcam	0.0620457	0.669284	0.26	0.214	1	4.41e-55	2.32726	0.927	0.85	9.51e-51	0.0620457	0.669284	0.046	1	6
cd82a	5.86e-31	3.96065	0.312	0.041	1.27e-26	0.00431052	1.95523	0.169	0.12	1	0.00431052	1.95523	0.049	1	6
f11r.1	0.206854	0.593362	0.316	0.301	1	8.21e-31	0.903753	0.863	0.899	1.77e-26	0.206854	0.593362	-0.036	1	6
si:ch73-22o12.1	0.313426	0.687445	0.088	0.069	1	3.53e-27	1.94178	0.535	0.279	7.63e-23	0.313426	0.687445	0.019	1	6
adgrg4b	0.0012419	0.956332	0.177	0.098	1	1.06e-23	1.0334	0.651	0.339	2.29e-19	0.0012419	0.956332	0.079	1	6
ptprfa	9.14e-05	2.36869	0.112	0.043	1	1.1e-17	2.45574	0.241	0.074	2.37e-13	9.14e-05	2.36869	0.069	1	6
hrh2b	2.92e-14	3.90141	0.153	0.022	6.31e-10	0.00596048	2.49568	0.035	0.012	1	0.00596048	2.49568	0.023	1	6
ephb2b	0.00322967	4.0516	0.019	0.001	1	2.45e-13	4.159	0.09	0.01	5.28e-09	0.00322967	4.0516	0.018	1	6
ptprea	1.22e-12	3.09281	0.172	0.035	2.63e-08	0.00282877	1.73159	0.07	0.032	1	0.00282877	1.73159	0.038	1	6
rxfp3.3b	0.01651	4.1311	0.014	0.001	1	1.02e-11	6.95355	0.049	0	2.2e-07	0.01651	4.1311	0.013	1	6
sdc2	4.84e-11	2.58446	0.205	0.06	1.04e-06	0.416753	1.2456	0.084	0.074	1	0.416753	1.2456	0.01	1	6
anpepa	0.654328	0.440772	0.219	0.252	1	9.48e-11	1.89747	0.366	0.222	2.05e-06	0.654328	0.440772	-0.033	1	6
s1pr1	2.13e-10	7.18739	0.065	0.001	4.61e-06	5.72e-05	6.09583	0.017	0	1	5.72e-05	6.09583	0.017	1	6
il17rc	0.38842	0.725815	0.07	0.056	1	1.2e-07	1.63824	0.233	0.123	0.00258754	0.38842	0.725815	0.014	1	6
avpr1aa	4.27e-07	7.7812	0.037	0	0.00922741	0.00102855	6.02424	0.012	0	1	0.00102855	6.02424	0.012	1	6
mst1ra	0.0150567	1.62077	0.042	0.015	1	3.54e-06	2.32448	0.119	0.049	0.0763255	0.0150567	1.62077	0.027	1	6
cysltr3	0.00012076	5.71384	0.028	0.001	1	7.05e-06	5.14454	0.026	0.001	0.152131	0.00012076	5.14454	0.025	1	6
ret	0.534979	0.282228	0.437	0.438	1	9.09e-06	0.868474	0.642	0.655	0.196232	0.534979	0.282228	-0.013	1	6
npr2	1.22e-05	7.31675	0.028	0	0.263674	0.539943	1.65341	0.017	0.013	1	0.539943	1.65341	0.004	1	6
gpa33b	0.666923	0.68056	0.023	0.029	1	5.08e-05	0.864983	0.39	0.319	1	0.666923	0.68056	-0.006	1	6
f3b	0.00070969	2.33603	0.047	0.01	1	0.00012431	3.44499	0.047	0.012	1	0.00070969	2.33603	0.035	1	6
zgc:198329	0.00014153	2.08205	0.14	0.063	1	0.827425	0.276886	0.017	0.019	1	0.827425	0.276886	-0.002	1	6
spaca4l	0.00202337	7.31117	0.014	0	1	0.00016187	2.47557	0.032	0.005	1	0.00202337	2.47557	0.014	1	6
il10rb	0.463987	1.0736	0.037	0.028	1	0.00020877	0.798103	0.488	0.489	1	0.463987	0.798103	-0.001	1	6
ek1	0.00058796	1.78769	0.065	0.019	1	0.593848	1.60481	0.038	0.032	1	0.593848	1.60481	0.006	1	6
adgrl2a	0.00066269	5.25805	0.028	0.003	1	0.0940707	3.07773	0.026	0.013	1	0.0940707	3.07773	0.013	1	6
npr1b	0.133622	1.94188	0.014	0.004	1	0.00187687	3.86463	0.023	0.004	1	0.133622	1.94188	0.01	1	6
cxadr	0.00335279	2.15213	0.051	0.016	1	0.616627	0.708791	0.177	0.173	1	0.616627	0.708791	0.004	1	6
il20ra	0.00427117	2.09446	0.07	0.028	1	0.197363	0.285285	0.297	0.266	1	0.197363	0.285285	0.031	1	6
opcml	0.366131	1.19248	0.014	0.007	1	0.00840755	2.59441	0.041	0.016	1	0.366131	1.19248	0.007	1	6
zmp:0000000936	0.0387814	1.35994	0.047	0.021	1	0.586988	1.42287	0.044	0.038	1	0.586988	1.35994	0.006	1	6
adgrb1a	0.039597	1.52365	0.042	0.018	1	0.732482	1.73054	0.017	0.021	1	0.732482	1.52365	-0.004	1	6
prlra	0.0498678	1.38193	0.102	0.065	1	0.403992	0.250757	0.067	0.083	1	0.403992	0.250757	-0.016	1	6
tnfrsf21	0.246291	0.34257	0.023	0.041	1	0.0522439	1.56423	0.11	0.08	1	0.246291	0.34257	-0.018	1	6
plxnb1a	0.175818	0.468351	0.037	0.021	1	0.106795	0.857703	0.081	0.057	1	0.175818	0.468351	0.016	1	6
ifnlr1	0.135292	2.3346	0.014	0.004	1	0.117278	0.452897	0.029	0.05	1	0.135292	0.452897	-0.021	1	6
igf2r	0.38928	0.843144	0.056	0.043	1	0.123816	0.850395	0.044	0.069	1	0.38928	0.843144	-0.025	1	6
itga3a	0.133991	1.03169	0.079	0.053	1	0.779959	0.984462	0.119	0.132	1	0.779959	0.984462	-0.013	1	6
gpr107	0.387276	0.311352	0.028	0.041	1	0.13953	0.297532	0.076	0.107	1	0.387276	0.297532	-0.031	1	6
tnfrsf9a	0.200821	1.01132	0.028	0.015	1	0.352974	1.81137	0.012	0.006	1	0.352974	1.01132	0.006	1	6
plxnb1b	0.350302	1.58327	0.047	0.034	1	0.238638	1.4229	0.026	0.016	1	0.350302	1.4229	0.01	1	6
tgfbr1b	0.343303	0.752431	0.028	0.018	1	0.247707	3.04924	0.015	0.008	1	0.343303	0.752431	0.007	1	6
esama	0.303583	0.711681	0.06	0.044	1	0.531799	0.512117	0.145	0.137	1	0.531799	0.512117	0.008	1	6
ptpra	0.303903	0.692261	0.033	0.021	1	0.889499	0.901221	0.049	0.052	1	0.889499	0.692261	-0.003	1	6
lpar6b	0.312379	0.622379	0.079	0.06	1	0.902005	0.792062	0.029	0.028	1	0.902005	0.622379	0.001	1	6
cd44a	0.538538	0.821501	0.112	0.103	1	0.332431	1.6803	0.035	0.049	1	0.538538	0.821501	-0.014	1	6
acvr1l	0.701233	0.689896	0.047	0.041	1	0.335829	0.483166	0.055	0.072	1	0.701233	0.483166	-0.017	1	6
lrp10	0.737534	0.471444	0.06	0.056	1	0.346905	0.354257	0.16	0.196	1	0.737534	0.354257	-0.036	1	6
npy8br	0.413102	0.875781	0.06	0.047	1	0.351835	1.08827	0.012	0.019	1	0.413102	0.875781	-0.007	1	6
insra	0.385472	0.847649	0.051	0.038	1	0.815988	0.912901	0.078	0.078	1	0.815988	0.847649	0	1	6
gpr85	0.509741	1.01556	0.028	0.021	1	0.392341	1.28979	0.02	0.029	1	0.509741	1.01556	-0.009	1	6
egfra	0.43262	0.634297	0.088	0.073	1	0.530329	1.47182	0.087	0.079	1	0.530329	0.634297	0.008	1	6
sort1b	0.435549	0.627144	0.042	0.031	1	0.746533	0.423399	0.012	0.014	1	0.746533	0.423399	-0.002	1	6
bmpr2a	0.775365	0.609705	0.047	0.043	1	0.468975	0.812836	0.116	0.106	1	0.775365	0.609705	0.004	1	6
m6pr	0.479949	0.503546	0.107	0.094	1	0.909009	0.666535	0.169	0.175	1	0.909009	0.503546	-0.006	1	6
vac14	0.556726	0.376653	0.019	0.013	1	0.986686	0.807835	0.064	0.066	1	0.986686	0.376653	-0.002	1	6
met	0.563894	0.61858	0.06	0.051	1	0.748718	0.628995	0.041	0.045	1	0.748718	0.61858	-0.004	1	6
itgav	0.588304	0.586139	0.023	0.018	1	0.847307	1.09363	0.11	0.121	1	0.847307	0.586139	-0.011	1	6
gpr137	0.662056	0.760937	0.009	0.013	1	0.634686	0.35987	0.029	0.035	1	0.662056	0.35987	-0.006	1	6
nlgn3b	0.665473	1.7588	0.019	0.015	1	0.968688	0.822297	0.017	0.017	1	0.968688	0.822297	0	1	6
plxna3	0.700406	0.939478	0.028	0.023	1	0.714405	0.872194	0.029	0.034	1	0.714405	0.872194	-0.005	1	6
nktr	0.975748	0.353139	0.088	0.088	1	0.719842	0.529498	0.142	0.161	1	0.975748	0.353139	-0.019	1	6
crfb1	0.981055	1.03015	0.033	0.034	1	0.866669	1.11134	0.084	0.083	1	0.981055	1.03015	-0.001	1	6

## Sheet: ligands
gene_name	adult_p_val	adult_avg_log2FC	adult_pct.1	adult_pct.2	adult_p_val_adj	larval_p_val	larval_avg_log2FC	larval_pct.1	larval_pct.2	larval_p_val_adj	max_pval	max_pval_adj	min_fc	min.pct.dif	cluster
mfap2	6.35e-07	4.80087	0.059	0.001	0.0136992	1.97e-05	2.20528	0.093	0.012	0.424363	1.97e-05	0.424363	2.20528	0.058	0
col12a1b	6.64e-13	7.46968	0.059	0	1.43e-08	0.0104798	3.04862	0.047	0.008	1	0.0104798	1	3.04862	0.039	0
bmp6	0.00779191	3.80204	0.059	0.006	1	7.04e-12	2.75495	0.209	0.024	1.52e-07	0.00779191	1	2.75495	0.053	0
rln1	0.161544	0.88061	0.118	0.044	1	6.25e-10	1.82156	0.465	0.135	1.35e-05	0.161544	1	0.88061	0.074	0
hpse	0.435044	1.24946	0.059	0.027	1	7.36e-10	1.75078	0.372	0.086	1.59e-05	0.435044	1	1.24946	0.032	0
anxa4	0.013066	0.607859	0.941	0.96	1	8.04e-09	0.589078	1	0.974	0.00017352	0.013066	1	0.589078	-0.019	0
calr	0.19179	0.546756	0.235	0.122	1	1.2e-08	1.74291	0.581	0.23	0.00025855	0.19179	1	0.546756	0.113	0
anxa5b	0.37642	0.406634	0.176	0.103	1	5.79e-08	1.5021	0.581	0.223	0.00124912	0.37642	1	0.406634	0.073	0
hmgb2b	0.00010053	1.46911	0.529	0.157	1	1.01e-07	1.24539	0.767	0.42	0.00218875	0.00010053	1	1.24539	0.347	0
ybx1	0.0181906	0.731264	0.824	0.631	1	1.04e-07	0.58474	0.977	0.893	0.00223554	0.0181906	1	0.58474	0.084	0
saa	0.00070819	3.85097	0.059	0.003	1	0.00421913	2.27805	0.023	0.002	1	0.00421913	1	2.27805	0.021	0
soul5	0.660559	0.885413	0	0.011	1	0.00174104	3.16964	0.047	0.006	1	0.660559	1	0.885413	-0.011	0
hmgb1b	0.00183799	1.47968	0.353	0.106	1	0.0341473	0.342191	0.628	0.449	1	0.0341473	1	0.342191	0.179	0
manf	0.47212	0.574338	0.118	0.07	1	0.00203045	0.61439	0.837	0.628	1	0.47212	1	0.574338	0.048	0
rbp4	0.0276255	2.36686	0.059	0.008	1	0.00371756	1.62185	0.047	0.007	1	0.0276255	1	1.62185	0.04	0
rspry1	0.0557286	1.32131	0.118	0.032	1	0.00686856	0.658981	0.372	0.198	1	0.0557286	1	0.658981	0.086	0
angptl4	0.0270962	0.997554	0.294	0.114	1	0.00858207	0.384241	0.651	0.428	1	0.0270962	1	0.384241	0.18	0
hcfc1a	0.0112302	2.01121	0.176	0.044	1	0.0605554	0.771219	0.256	0.153	1	0.0605554	1	0.771219	0.103	0
efnb2a	0.0162642	2.39826	0.059	0.007	1	0.0456168	1.32932	0.047	0.011	1	0.0456168	1	1.32932	0.036	0
fam3c	0.373661	0.575285	0.118	0.062	1	0.0213872	0.376671	0.488	0.295	1	0.373661	1	0.376671	0.056	0
col18a1a	0.0746922	3.42784	0.059	0.011	1	0.027028	1.18067	0.07	0.02	1	0.0746922	1	1.18067	0.048	0
sema6e	0.0276255	3.28001	0.059	0.008	1	0.498256	0.606352	0	0.011	1	0.498256	1	0.606352	-0.011	0
sdf2	0.0280376	2.88734	0.059	0.008	1	0.458591	1.1693	0.047	0.028	1	0.458591	1	1.1693	0.019	0
rbmx	0.0840334	0.878151	0.235	0.1	1	0.0324889	0.4644	0.721	0.528	1	0.0840334	1	0.4644	0.135	0
gfer	0.635623	0.65288	0.059	0.036	1	0.141235	1.0561	0.093	0.044	1	0.635623	1	0.65288	0.023	0
sftpbb	0.180814	1.25048	0.059	0.016	1	0.545479	0.474217	0.07	0.05	1	0.545479	1	0.474217	0.02	0
gle1	0.497437	0.724995	0.059	0.03	1	0.189675	0.696554	0.14	0.082	1	0.497437	1	0.696554	0.029	0
glb1l	0.193393	2.25027	0.059	0.017	1	0.892269	0.712816	0.023	0.02	1	0.892269	1	0.712816	0.003	0
tfpia	0.569381	1.28401	0.059	0.034	1	0.339124	2.20069	0.023	0.009	1	0.569381	1	1.28401	0.014	0
vegfba	0.629757	0.450144	0	0.014	1	0.48195	0.37226	0	0.011	1	0.629757	1	0.37226	-0.014	0
tnfsf10l	0.595484	0.970344	0.059	0.035	1	0.51549	0.542933	0	0.01	1	0.595484	1	0.542933	-0.01	0
man2b2	0.629757	0.267954	0	0.014	1	0.888178	0.916592	0.023	0.02	1	0.888178	1	0.267954	-0.014	0
chsy1	0.677337	0.524769	0	0.01	1	0.720856	0.920942	0.023	0.016	1	0.720856	1	0.524769	-0.01	0
pdyn	3.73e-84	4.45275	0.706	0.031	8.04e-80	8.26e-68	6.04884	0.65	0.034	1.78e-63	8.26e-68	1.78e-63	4.45275	0.616	1
ghrl	1.8e-39	3.69649	1	0.791	3.89e-35	5.31e-58	9.32319	0.95	0.126	1.15e-53	1.8e-39	3.89e-35	3.69649	0.209	1
mlnl	1.9e-43	7.64536	1	0.672	4.11e-39	2.92e-35	6.36928	1	0.308	6.3e-31	2.92e-35	6.3e-31	6.36928	0.328	1
clu	8.31e-27	3.58933	0.338	0.031	1.79e-22	2.08e-40	4.57555	0.35	0.015	4.49e-36	8.31e-27	1.79e-22	3.58933	0.307	1
edil3a	9.93e-18	9.52114	0.088	0	2.14e-13	2.12e-24	4.35616	0.225	0.011	4.59e-20	9.93e-18	2.14e-13	4.35616	0.088	1
sprn2	6.04e-14	1.85179	0.441	0.111	1.3e-09	4.31e-16	3.13239	0.4	0.063	9.31e-12	6.04e-14	1.3e-09	1.85179	0.33	1
bmp16	1.83e-12	3.72528	0.118	0.007	3.95e-08	3.09e-12	3.11669	0.275	0.039	6.67e-08	3.09e-12	6.67e-08	3.11669	0.111	1
serpini1	1.19e-19	3.28281	0.147	0.005	2.58e-15	2.72e-11	2.30141	0.375	0.074	5.87e-07	2.72e-11	5.87e-07	2.30141	0.142	1
ca6	1.43e-09	7.57825	0.044	0	3.09e-05	1.67e-96	10.0925	0.35	0	3.61e-92	1.43e-09	3.09e-05	7.57825	0.044	1
angptl4	1.59e-08	2.66668	0.324	0.1	0.00034376	5.53e-07	1.14972	0.8	0.424	0.0119309	5.53e-07	0.0119309	1.14972	0.224	1
ecm1b	6.85e-07	2.06289	0.118	0.018	0.0147821	1.41e-09	3.82326	0.15	0.015	3.04e-05	6.85e-07	0.0147821	2.06289	0.1	1
ntd5	7.91e-07	7.16022	0.029	0	0.0170734	2.9e-56	6.14805	0.375	0.01	6.25e-52	7.91e-07	0.0170734	6.14805	0.029	1
nucb2b	6.99e-10	1.71275	0.794	0.507	1.51e-05	9.14e-07	0.952797	0.875	0.579	0.0197417	9.14e-07	0.0197417	0.952797	0.287	1
artnb	4.97e-15	3.59797	0.162	0.012	1.07e-10	1.51e-05	3.36116	0.125	0.02	0.326125	1.51e-05	0.326125	3.36116	0.105	1
sst2	0.0259734	1.30754	0.706	0.661	1	4.39e-98	10.0517	0.625	0.015	9.47e-94	0.0259734	1	1.30754	0.045	1
wnt9a	0.00033336	2.30538	0.074	0.013	1	2.02e-18	4.68273	0.225	0.016	4.35e-14	0.00033336	1	2.30538	0.061	1
cpb1	0.0141173	0.534617	0.441	0.291	1	2.56e-14	4.07053	0.15	0.009	5.53e-10	0.0141173	1	0.534617	0.141	1
col2a1b	0.295638	0.500609	0.015	0.005	1	3.89e-12	4.02824	0.15	0.011	8.4e-08	0.295638	1	0.500609	0.01	1
olfm2a	0.0481721	1.42749	0.103	0.048	1	2.22e-08	2.36708	0.5	0.159	0.00047993	0.0481721	1	1.42749	0.055	1
prss23	0.00048779	4.63659	0.015	0	1	3.05e-08	5.85611	0.025	0	0.00065864	0.00048779	1	4.63659	0.015	1
adamts5	3.73e-08	2.10466	0.162	0.028	0.00080535	0.0007258	2.74533	0.1	0.02	1	0.0007258	1	2.10466	0.08	1
tfpia	0.250738	1.16623	0.059	0.033	1	1.46e-05	3.29432	0.075	0.007	0.314934	0.250738	1	1.16623	0.026	1
pik3ip1	0.0105019	1.66141	0.074	0.022	1	2.97e-05	1.15341	0.5	0.221	0.640812	0.0105019	1	1.15341	0.052	1
col18a1a	0.183723	1.39357	0.029	0.011	1	0.00048093	1.9526	0.1	0.019	1	0.183723	1	1.39357	0.018	1
cbln1	0.00048779	5.78484	0.015	0	1	0.978432	0.788685	0.025	0.026	1	0.978432	1	0.788685	-0.001	1
si:ch211-196i2.1	0.00048779	5.2278	0.015	0	1	0.0315955	2.23032	0.025	0.003	1	0.0315955	1	2.23032	0.015	1
tinagl1	0.399135	1.51833	0.015	0.006	1	0.00116651	1.16899	0.15	0.041	1	0.399135	1	1.16899	0.009	1
ncam1a	0.00122862	1.60662	0.074	0.016	1	0.0844517	1.73661	0.1	0.042	1	0.0844517	1	1.60662	0.058	1
calr	0.813607	0.389482	0.132	0.123	1	0.00140316	1.2736	0.45	0.235	1	0.813607	1	0.389482	0.009	1
ptgs2a	0.385335	0.794217	0.074	0.049	1	0.00172021	1.97033	0.35	0.162	1	0.385335	1	0.794217	0.025	1
gip	0.18108	0.565878	0.382	0.31	1	0.00573654	7.66374	0.075	0.016	1	0.18108	1	0.565878	0.059	1
sema4bb	0.171791	0.98353	0.074	0.039	1	0.00608961	0.702305	0.15	0.047	1	0.171791	1	0.702305	0.035	1
sst1.2	0.181235	0.71661	0.265	0.201	1	0.00707479	8.54458	0.075	0.017	1	0.181235	1	0.71661	0.058	1
plod1a	0.0137147	1.65159	0.044	0.01	1	0.0315955	3.18787	0.025	0.003	1	0.0315955	1	1.65159	0.022	1
cfh	0.0172557	1.79413	0.029	0.005	1	0.531078	0.682529	0	0.01	1	0.531078	1	0.682529	-0.01	1
ache	0.0220872	0.912804	0.162	0.081	1	0.206808	0.787138	0.125	0.071	1	0.206808	1	0.787138	0.054	1
vgf	0.0658952	1.29447	0.044	0.014	1	0.0319144	0.81361	0.325	0.183	1	0.0658952	1	0.81361	0.03	1
egln2	0.0684426	1.14539	0.132	0.071	1	0.0339198	1.35597	0.15	0.064	1	0.0684426	1	1.14539	0.061	1
si:ch211-259g3.4	0.0389538	1.23362	0.074	0.028	1	0.407619	0.3733	0.075	0.045	1	0.407619	1	0.3733	0.03	1
ccl36.1	0.619329	0.870981	0.029	0.021	1	0.0536551	1.64814	0.05	0.013	1	0.619329	1	0.870981	0.008	1
serpinb14	0.0602273	3.03431	0.029	0.007	1	0.514208	0.975154	0	0.011	1	0.514208	1	0.975154	-0.011	1
serpina10a	0.404946	0.315128	0.015	0.006	1	0.0920261	2.06077	0.025	0.005	1	0.404946	1	0.315128	0.009	1
ela2l	0.335383	0.403918	0.382	0.32	1	0.128348	2.09998	0.025	0.006	1	0.335383	1	0.403918	0.019	1
nxpe3	0.506398	0.420273	0.015	0.007	1	0.132412	2.12391	0.025	0.006	1	0.506398	1	0.420273	0.008	1
igfbp3	0.141381	0.943032	0.103	0.058	1	0.236508	1.50426	0.2	0.133	1	0.236508	1	0.943032	0.045	1
ctsf	0.579743	0.456334	0.059	0.078	1	0.221313	0.718425	0.475	0.356	1	0.579743	1	0.456334	-0.019	1
tnfsf10l	0.259928	2.06413	0.059	0.034	1	0.309611	1.35977	0.025	0.009	1	0.309611	1	1.35977	0.016	1
efemp2b	0.9133	0.695954	0.015	0.013	1	0.264091	1.34307	0.025	0.008	1	0.9133	1	0.695954	0.002	1
crim1	0.387585	1.54829	0.044	0.027	1	0.271092	2.23445	0.1	0.057	1	0.387585	1	1.54829	0.017	1
qpct	0.295807	0.334847	0.029	0.013	1	0.470047	0.565908	0.05	0.029	1	0.470047	1	0.334847	0.016	1
lama5	0.297385	0.832371	0.015	0.005	1	0.388992	1.96073	0.025	0.011	1	0.388992	1	0.832371	0.01	1
il15	0.310782	1.52122	0.044	0.024	1	0.468586	0.440506	0	0.013	1	0.468586	1	0.440506	-0.013	1
hpse	0.396083	0.6576	0.044	0.027	1	0.511152	0.306559	0.125	0.095	1	0.511152	1	0.306559	0.017	1
fibinb	0.405473	0.45789	0.029	0.016	1	0.484563	2.31911	0.1	0.07	1	0.484563	1	0.45789	0.013	1
loxl4	0.597701	1.04792	0.015	0.008	1	0.498226	0.511677	0	0.011	1	0.597701	1	0.511677	-0.011	1
creg2	0.899917	0.422393	0.044	0.041	1	0.536187	0.377272	0.075	0.05	1	0.899917	1	0.377272	0.003	1
r3hdml	0.684129	0.727477	0.044	0.035	1	0.59291	0.990982	0.05	0.034	1	0.684129	1	0.727477	0.009	1
efna2a	0.955693	0.288856	0.015	0.016	1	0.774055	0.739073	0.025	0.019	1	0.955693	1	0.288856	-0.001	1
pyyb	6.35e-114	6.23822	0.923	0.25	1.37e-109	4.57e-178	7.24304	0.986	0.353	9.86e-174	6.35e-114	1.37e-109	6.23822	0.633	2
cbln8	2e-27	1.9701	0.48	0.143	4.32e-23	2.64e-16	2.7718	0.13	0.019	5.7e-12	2.64e-16	5.7e-12	1.9701	0.111	2
apoc1	5.37e-15	1.49534	0.728	0.538	1.16e-10	5.87e-73	4.13549	0.442	0.038	1.27e-68	5.37e-15	1.16e-10	1.49534	0.19	2
cetp	8.01e-12	5.14923	0.077	0.002	1.73e-07	1.59e-42	4.42043	0.252	0.017	3.43e-38	8.01e-12	1.73e-07	4.42043	0.075	2
scg5	4.52e-11	0.539133	0.846	0.753	9.76e-07	1.24e-17	0.598979	0.878	0.641	2.67e-13	4.52e-11	9.76e-07	0.539133	0.093	2
zgc:153968	1.68e-09	0.729977	0.516	0.289	3.62e-05	1.37e-38	2.45988	0.385	0.083	2.95e-34	1.68e-09	3.62e-05	0.729977	0.227	2
anxa5a	1.77e-08	1.32892	0.175	0.054	0.00038196	5.56e-32	2.17867	0.334	0.071	1.2e-27	1.77e-08	0.00038196	1.32892	0.121	2
appb	1.86e-07	0.692641	0.476	0.292	0.00401444	6.17e-47	2.05254	0.49	0.114	1.33e-42	1.86e-07	0.00401444	0.692641	0.184	2
anxa4	8.22e-06	0.301848	0.963	0.959	0.17749	1.09e-26	0.448408	1	0.965	2.36e-22	8.22e-06	0.17749	0.301848	0.004	2
ctsla	2.34e-05	0.668546	0.455	0.303	0.504508	8.86e-08	0.356513	0.89	0.753	0.00191247	2.34e-05	0.504508	0.356513	0.137	2
f7	3.44e-05	1.38554	0.102	0.032	0.743574	1.34e-11	1.00607	0.252	0.098	2.89e-07	3.44e-05	0.743574	1.00607	0.07	2
ace2	0.00043472	0.487085	0.48	0.359	1	5.61e-91	1.9729	0.824	0.191	1.21e-86	0.00043472	1	0.487085	0.121	2
si:ch211-160b11.4	0.187102	1.28662	0.024	0.012	1	2.92e-45	1.69247	0.592	0.183	6.31e-41	0.187102	1	1.28662	0.012	2
olfm2a	0.499813	0.311295	0.061	0.049	1	7.65e-45	2.08252	0.414	0.076	1.65e-40	0.499813	1	0.311295	0.012	2
apoa2	0.00021071	2.41409	0.061	0.015	1	3.71e-39	4.0703	0.244	0.019	8.02e-35	0.00021071	1	2.41409	0.046	2
srpx2	0.00187859	0.93914	0.081	0.032	1	7.75e-32	4.58749	0.17	0.007	1.67e-27	0.00187859	1	0.93914	0.049	2
ptgdsa	0.0244938	1.18706	0.033	0.011	1	2.66e-27	3.99109	0.167	0.012	5.73e-23	0.0244938	1	1.18706	0.022	2
serpinb1	0.0273602	0.509654	0.374	0.301	1	2.04e-24	1.0341	0.671	0.349	4.41e-20	0.0273602	1	0.509654	0.073	2
vegfab	0.0243973	0.721682	0.211	0.151	1	3.1e-24	1.17692	0.419	0.144	6.69e-20	0.0243973	1	0.721682	0.06	2
igfbp3	0.0139229	0.874577	0.093	0.049	1	4.01e-18	1.02164	0.275	0.082	8.66e-14	0.0139229	1	0.874577	0.044	2
mdh1aa	0.0774294	0.324013	0.39	0.321	1	1.18e-15	0.625421	0.807	0.532	2.55e-11	0.0774294	1	0.324013	0.069	2
efna1b	0.0033474	1.29274	0.154	0.089	1	2.97e-14	0.958018	0.348	0.144	6.42e-10	0.0033474	1	0.958018	0.065	2
dkk3b	2.06e-11	2.35067	0.187	0.048	4.45e-07	0.0260162	0.364877	0.099	0.061	1	0.0260162	1	0.364877	0.038	2
olfm1b	0.00037061	0.913984	0.163	0.081	1	2.1e-11	0.822983	0.289	0.117	4.54e-07	0.00037061	1	0.822983	0.082	2
sema3fb	0.00834825	3.09182	0.016	0.002	1	4.04e-11	4.90126	0.059	0.003	8.72e-07	0.00834825	1	3.09182	0.014	2
lipia	0.041001	0.730951	0.069	0.037	1	7.44e-10	1.18199	0.198	0.074	1.61e-05	0.041001	1	0.730951	0.032	2
asip2b	0.260479	0.649554	0.077	0.057	1	5.81e-09	0.850993	0.176	0.064	0.00012537	0.260479	1	0.649554	0.02	2
ntf3	0.00098137	1.09421	0.118	0.054	1	6.23e-09	2.50749	0.065	0.009	0.00013452	0.00098137	1	1.09421	0.056	2
them6	0.00695609	0.817334	0.106	0.054	1	1.16e-08	0.463814	0.363	0.19	0.00025054	0.00695609	1	0.463814	0.052	2
adamts5	0.00013187	2.21748	0.077	0.023	1	1.61e-08	2.79042	0.059	0.008	0.00034705	0.00013187	1	2.21748	0.051	2
gphb5	0.00120507	2.96565	0.045	0.011	1	2.03e-08	1.85245	0.059	0.008	0.00043842	0.00120507	1	1.85245	0.034	2
zgc:194981	0.00167973	1.40752	0.041	0.009	1	2.86e-08	1.49545	0.085	0.019	0.00061765	0.00167973	1	1.40752	0.032	2
rbmx	0.115921	0.313831	0.13	0.092	1	5.89e-08	0.353984	0.7	0.471	0.00127166	0.115921	1	0.313831	0.038	2
dnase1l4.1	0.00104093	0.876099	0.154	0.08	1	3.98e-07	0.52864	0.346	0.193	0.00858612	0.00104093	1	0.52864	0.074	2
anos1a	0.00020286	2.60562	0.041	0.006	1	1.09e-05	2.5121	0.025	0.001	0.235511	0.00020286	1	2.5121	0.024	2
wnt9a	0.361992	0.74339	0.024	0.015	1	3.41e-05	1.37127	0.051	0.012	0.736865	0.361992	1	0.74339	0.009	2
gusb	0.59782	0.356305	0.053	0.045	1	0.00019489	0.557453	0.125	0.06	1	0.59782	1	0.356305	0.008	2
p4ha1b	0.525276	0.472588	0.11	0.097	1	0.00487174	1.58987	0.034	0.011	1	0.525276	1	0.472588	0.013	2
fgf24	0.0330608	2.08635	0.012	0.002	1	0.00653135	1.16694	0.023	0.005	1	0.0330608	1	1.16694	0.01	2
apoa4b.1	0.0286563	0.392545	0.366	0.287	1	0.00849012	0.278175	0.178	0.116	1	0.0286563	1	0.278175	0.062	2
ncam1a	0.570132	0.331304	0.024	0.018	1	0.0270734	1.14679	0.065	0.036	1	0.570132	1	0.331304	0.006	2
si:dkey-61f9.1	0.333809	0.388611	0.037	0.025	1	0.0349676	1.94361	0.02	0.007	1	0.333809	1	0.388611	0.012	2
adm2a	0.368956	0.733857	0.057	0.043	1	0.0812731	0.277324	0.153	0.112	1	0.368956	1	0.277324	0.014	2
pon1	0.701905	0.413753	0.028	0.034	1	0.0827513	1.69888	0.011	0.003	1	0.701905	1	0.413753	-0.006	2
idua	0.370758	0.61242	0.016	0.009	1	0.139664	0.260547	0.017	0.008	1	0.370758	1	0.260547	0.007	2
apof	0.213885	2.14994	0.012	0.005	1	0.162351	0.779817	0.011	0.004	1	0.213885	1	0.779817	0.007	2
zgc:193726	0.687973	0.272124	0.012	0.009	1	0.21912	0.666946	0.02	0.011	1	0.687973	1	0.272124	0.003	2
c4	0.520204	1.09766	0.012	0.008	1	0.948396	0.492957	0.011	0.011	1	0.948396	1	0.492957	0	2
tac3a	1.8e-99	6.18566	0.704	0.049	3.88e-95	4.19e-116	8.52893	0.558	0.013	9.04e-112	1.8e-99	3.88e-95	6.18566	0.545	3
insl5a	1.24e-87	5.21267	0.808	0.163	2.69e-83	4.8e-64	4.96319	0.947	0.297	1.04e-59	4.8e-64	1.04e-59	4.96319	0.645	3
insl5b	1.95e-60	7.8042	0.365	0.001	4.2e-56	5.52e-216	9.69806	0.811	0.002	1.19e-211	1.95e-60	4.2e-56	7.8042	0.364	3
galn	1.98e-46	1.42885	0.576	0.099	4.27e-42	5.77e-94	5.29761	0.758	0.071	1.25e-89	1.98e-46	4.27e-42	1.42885	0.477	3
gcga	2.75e-36	1.57619	0.921	0.676	5.94e-32	1.22e-112	5.62779	0.947	0.113	2.64e-108	2.75e-36	5.94e-32	1.57619	0.245	3
vipb	3.44e-31	8.11894	0.271	0.024	7.44e-27	5.45e-61	11.2144	0.337	0.012	1.18e-56	3.44e-31	7.44e-27	8.11894	0.247	3
pcsk2	8.26e-18	2.7514	0.251	0.052	1.78e-13	1.41e-53	3.30796	0.453	0.037	3.05e-49	8.26e-18	1.78e-13	2.7514	0.199	3
ace2	5.25e-15	1.07794	0.631	0.323	1.13e-10	7.92e-41	2.24709	0.916	0.323	1.71e-36	5.25e-15	1.13e-10	1.07794	0.308	3
btc	2.66e-14	2.0433	0.241	0.059	5.75e-10	5.97e-45	4.26235	0.516	0.072	1.29e-40	2.66e-14	5.75e-10	2.0433	0.182	3
asip2b	2.14e-13	2.28775	0.172	0.03	4.62e-09	1.52e-28	2.8601	0.411	0.07	3.27e-24	2.14e-13	4.62e-09	2.28775	0.142	3
pm20d1.1	9.89e-08	2.65397	0.059	0.004	0.00213493	3.13e-09	3.34423	0.053	0.003	6.75e-05	9.89e-08	0.00213493	2.65397	0.05	3
selenop	1.08e-07	0.578932	0.68	0.487	0.00232168	1.2e-12	1.41969	0.726	0.386	2.58e-08	1.08e-07	0.00232168	0.578932	0.193	3
scg5	1.16e-08	0.726399	0.916	0.738	0.00024979	3.05e-07	0.807415	0.874	0.693	0.00659118	3.05e-07	0.00659118	0.726399	0.178	3
adcyap1b	3.16e-07	4.71125	0.044	0.001	0.00682676	2.68e-25	2.58351	0.232	0.021	5.79e-21	3.16e-07	0.00682676	2.58351	0.043	3
ntn1a	1.56e-06	2.6718	0.064	0.009	0.0335754	1.54e-12	5.68972	0.053	0.001	3.32e-08	1.56e-06	0.0335754	2.6718	0.052	3
igfbp1a	9.61e-20	3.89666	0.187	0.019	2.07e-15	2.36e-06	1.50141	0.653	0.436	0.0510412	2.36e-06	0.0510412	1.50141	0.168	3
chga	1.04e-14	1.51871	0.433	0.176	2.24e-10	1.49e-05	1.1837	0.347	0.174	0.322708	1.49e-05	0.322708	1.1837	0.173	3
gdf6a	0.0003651	3.88616	0.03	0.003	1	2.23e-15	3.50977	0.137	0.013	4.81e-11	0.0003651	1	3.50977	0.027	3
scpep1	5.41e-14	1.89227	0.261	0.071	1.17e-09	0.00844677	1.95509	0.074	0.026	1	0.00844677	1	1.89227	0.048	3
ctsbb	4.47e-13	2.2041	0.212	0.049	9.66e-09	0.00556271	3.71886	0.053	0.014	1	0.00556271	1	2.2041	0.039	3
fstl1a	1.45e-12	2.95436	0.187	0.042	3.13e-08	9.14e-05	1.59639	0.042	0.005	1	9.14e-05	1	1.59639	0.037	3
ctsl.1	4.68e-12	2.24263	0.419	0.197	1.01e-07	0.00517655	3.49071	0.116	0.049	1	0.00517655	1	2.24263	0.067	3
si:dkey-14d8.6	0.0152076	1.49732	0.113	0.063	1	5.76e-12	4.13079	0.126	0.015	1.24e-07	0.0152076	1	1.49732	0.05	3
cxcl8b.1	1.44e-11	2.88425	0.113	0.013	3.11e-07	0.0338873	0.276229	0.021	0.004	1	0.0338873	1	0.276229	0.017	3
igfbp1b	0.0123528	2.06433	0.015	0.001	1	3.54e-11	3.19357	0.116	0.014	7.64e-07	0.0123528	1	2.06433	0.014	3
abhd15a	4.98e-11	2.45417	0.153	0.03	1.08e-06	0.0117285	0.627916	0.189	0.105	1	0.0117285	1	0.627916	0.084	3
lxn	0.00625728	0.300776	0.34	0.229	1	5.99e-11	0.975969	0.642	0.328	1.29e-06	0.00625728	1	0.300776	0.111	3
bfb	9.56e-11	4.27159	0.084	0.006	2.07e-06	0.00178423	1.76306	0.084	0.026	1	0.00178423	1	1.76306	0.058	3
agt	0.179343	0.651391	0.044	0.026	1	6.59e-10	3.05347	0.368	0.146	1.42e-05	0.179343	1	0.651391	0.018	3
loxl1	0.01226	3.36479	0.015	0.001	1	1.12e-09	6.26773	0.032	0	2.41e-05	0.01226	1	3.36479	0.014	3
ism1	0.0677996	3.61164	0.01	0.001	1	1.06e-08	1.84651	0.105	0.015	0.0002298	0.0677996	1	1.84651	0.009	3
luzp2	0.242652	0.452418	0.025	0.013	1	2.66e-08	1.6606	0.2	0.055	0.00057324	0.242652	1	0.452418	0.012	3
lipf	2.02e-06	1.30114	0.138	0.043	0.0436659	0.378669	0.34797	0.126	0.097	1	0.378669	1	0.34797	0.029	3
cpvl	2.3e-06	1.24274	0.143	0.046	0.0497399	0.719866	0.685942	0.084	0.095	1	0.719866	1	0.685942	-0.011	3
apof	0.108619	1.02751	0.015	0.004	1	4.4e-06	4.22322	0.042	0.003	0.09506	0.108619	1	1.02751	0.011	3
lamb2l	0.573374	1.06067	0.015	0.01	1	4.54e-06	3.83462	0.042	0.003	0.0980045	0.573374	1	1.06067	0.005	3
ctsz	5.48e-06	1.5171	0.232	0.111	0.11825	0.0448229	0.595513	0.189	0.118	1	0.0448229	1	0.595513	0.071	3
spink4	0.0380818	0.297934	0.202	0.138	1	6.21e-06	1.06726	0.326	0.147	0.134032	0.0380818	1	0.297934	0.064	3
hpse	0.0100712	1.07082	0.054	0.02	1	1.24e-05	1.70863	0.221	0.086	0.267695	0.0100712	1	1.07082	0.034	3
fn1b	1.26e-05	3.47018	0.044	0.004	0.272236	0.0222834	3.76958	0.011	0.001	1	0.0222834	1	3.47018	0.01	3
fgf10b	2.32e-05	1.43203	0.059	0.01	0.500776	5.71e-05	1.0267	0.253	0.11	1	5.71e-05	1	1.0267	0.049	3
lgals9l3	3.96e-05	0.889284	0.236	0.12	0.854487	0.00481526	0.282316	0.274	0.152	1	0.00481526	1	0.282316	0.116	3
dpp7	6.11e-05	1.06368	0.138	0.053	1	0.00641197	1.24118	0.126	0.057	1	0.00641197	1	1.06368	0.069	3
epdl2	9.97e-05	1.32251	0.488	0.373	1	0.00645611	1.48328	0.2	0.108	1	0.00645611	1	1.32251	0.092	3
zgc:110239	0.00012387	0.972521	0.108	0.037	1	0.232938	0.349998	0.042	0.022	1	0.232938	1	0.349998	0.02	3
olfm2a	0.00022135	1.27637	0.103	0.037	1	0.0627171	0.782226	0.232	0.165	1	0.0627171	1	0.782226	0.066	3
eda	0.0289323	1.88565	0.02	0.004	1	0.00024686	3.47534	0.042	0.006	1	0.0289323	1	1.88565	0.016	3
rln1	0.170481	1.07154	0.064	0.04	1	0.00026638	1.47566	0.274	0.135	1	0.170481	1	1.07154	0.024	3
gm2a	0.00341091	1.31787	0.049	0.014	1	0.0002706	2.70201	0.042	0.006	1	0.00341091	1	1.31787	0.035	3
mep1a.1	0.00030925	0.771714	0.177	0.085	1	0.182673	2.7405	0.011	0.003	1	0.182673	1	0.771714	0.008	3
f10	0.0368305	0.420389	0.069	0.035	1	0.00058604	0.957604	0.095	0.028	1	0.0368305	1	0.420389	0.034	3
ybx1	0.00097911	0.281777	0.749	0.601	1	0.00073718	0.321711	0.989	0.888	1	0.00097911	1	0.281777	0.101	3
gpc4	0.00073753	0.833991	0.133	0.061	1	0.230086	1.06997	0.116	0.085	1	0.230086	1	0.833991	0.031	3
ctsll	0.00893782	5.07404	0.01	0	1	0.0011985	3.87445	0.021	0.002	1	0.00893782	1	3.87445	0.01	3
cxcl12a	0.0127345	0.545148	0.113	0.061	1	0.0011985	4.51344	0.021	0.002	1	0.0127345	1	0.545148	0.019	3
cpm	0.00211403	3.59489	0.02	0.001	1	0.0153471	0.835751	0.126	0.062	1	0.0153471	1	0.835751	0.019	3
si:dkeyp-106c3.1	0.00216536	2.47391	0.02	0.001	1	0.0896427	2.65115	0.011	0.002	1	0.0896427	1	2.47391	0.009	3
cart3	0.0121678	3.1365	0.015	0.001	1	0.0029463	0.595713	0.474	0.303	1	0.0121678	1	0.595713	0.014	3
serpine2	0.00363101	0.991186	0.084	0.035	1	0.00860678	0.684633	0.316	0.203	1	0.00860678	1	0.684633	0.049	3
sdf2	0.312977	0.926638	0.015	0.007	1	0.00549386	1.56879	0.074	0.025	1	0.312977	1	0.926638	0.008	3
lama3	0.00640437	1.13294	0.054	0.019	1	0.680688	0.703288	0.011	0.007	1	0.680688	1	0.703288	0.004	3
col28a2a	0.00893782	4.64915	0.01	0	1	0.0225327	1.87021	0.011	0.001	1	0.0225327	1	1.87021	0.01	3
ptgs2b	0.00893782	4.13167	0.01	0	1	0.0902352	2.82065	0.021	0.006	1	0.0902352	1	2.82065	0.01	3
tfpia	0.0102306	0.57403	0.064	0.026	1	0.225864	1.04044	0.021	0.009	1	0.225864	1	0.57403	0.012	3
agrn	0.0103508	1.11683	0.049	0.017	1	0.143768	0.669329	0.053	0.026	1	0.143768	1	0.669329	0.027	3
ppt1	0.0187438	0.309182	0.256	0.173	1	0.0118367	0.464271	0.589	0.447	1	0.0187438	1	0.309182	0.083	3
s100a10a	0.036028	0.318551	0.847	0.821	1	0.0156006	0.604575	0.368	0.252	1	0.036028	1	0.318551	0.026	3
serpinb1l1	0.109556	0.399192	0.044	0.023	1	0.0161994	2.03273	0.021	0.003	1	0.109556	1	0.399192	0.018	3
chsy1	0.017865	0.848857	0.025	0.006	1	0.22989	1.23287	0.032	0.015	1	0.22989	1	0.848857	0.017	3
ptgdsa	0.023853	1.99039	0.034	0.012	1	0.180458	0.665014	0.084	0.053	1	0.180458	1	0.665014	0.022	3
pdgfba	0.0416709	1.29215	0.03	0.01	1	0.350354	0.416455	0.042	0.026	1	0.350354	1	0.416455	0.016	3
si:dkey-28d5.13	0.0454797	2.41788	0.015	0.003	1	0.133492	0.710097	0.021	0.007	1	0.133492	1	0.710097	0.012	3
cnpy4	0.0454797	2.62109	0.015	0.003	1	0.332398	1.04824	0.021	0.01	1	0.332398	1	1.04824	0.011	3
gfer	0.0533379	0.899645	0.059	0.03	1	0.0547054	1.26227	0.084	0.043	1	0.0547054	1	0.899645	0.029	3
spock3	0.0896862	0.482818	0.158	0.112	1	0.0556495	0.444667	0.326	0.241	1	0.0896862	1	0.444667	0.046	3
efna3b	0.190536	1.7831	0.01	0.003	1	0.0586646	2.46539	0.021	0.005	1	0.190536	1	1.7831	0.007	3
loxl4	0.0642253	1.84111	0.02	0.006	1	0.958301	0.298498	0.011	0.011	1	0.958301	1	0.298498	0	3
rbp4	0.0653221	0.60652	0.02	0.006	1	0.129601	1.02967	0.021	0.007	1	0.129601	1	0.60652	0.014	3
igf2b	0.0697542	1.30053	0.025	0.009	1	0.182673	3.13067	0.011	0.003	1	0.182673	1	1.30053	0.008	3
nucb1	0.0862786	0.554195	0.054	0.029	1	0.0956941	0.28488	0.305	0.228	1	0.0956941	1	0.28488	0.025	3
epdr1	0.100274	0.304978	0.167	0.121	1	0.17467	0.2702	0.179	0.127	1	0.17467	1	0.2702	0.046	3
sema4e	0.105624	1.55215	0.03	0.013	1	0.286297	2.07439	0.011	0.003	1	0.286297	1	1.55215	0.008	3
si:ch211-170d8.2	0.108139	2.26626	0.015	0.004	1	0.391902	1.65428	0.011	0.004	1	0.391902	1	1.65428	0.007	3
ntf3	0.146573	0.695009	0.094	0.065	1	0.639372	0.721239	0.032	0.024	1	0.639372	1	0.695009	0.008	3
creg2	0.147345	0.679666	0.059	0.036	1	0.583803	0.391694	0.063	0.05	1	0.583803	1	0.391694	0.013	3
galns	0.190536	1.52586	0.01	0.003	1	0.911424	0.779145	0.021	0.02	1	0.911424	1	0.779145	0.001	3
bmp5	0.190536	1.88568	0.01	0.003	1	0.301354	0.907796	0.032	0.017	1	0.301354	1	0.907796	0.007	3
adam28	0.20121	0.923526	0.015	0.006	1	0.4925	1.66201	0.011	0.005	1	0.4925	1	0.923526	0.006	3
tor3a	0.354105	1.0216	0.01	0.004	1	0.21771	0.524083	0.042	0.022	1	0.354105	1	0.524083	0.006	3
fgf20b	0.295289	0.920358	0.034	0.022	1	0.235484	0.346972	0.053	0.031	1	0.295289	1	0.346972	0.012	3
anxa1a	0.572222	0.892421	0.015	0.01	1	0.265712	2.12096	0.032	0.016	1	0.572222	1	0.892421	0.005	3
spint1b	0.300625	0.426897	0.034	0.022	1	0.59725	0.29464	0.316	0.282	1	0.59725	1	0.29464	0.012	3
cfd	0.327272	0.461751	0.103	0.082	1	0.771816	0.436657	0.084	0.076	1	0.771816	1	0.436657	0.008	3
lama5	0.35163	1.11146	0.01	0.004	1	0.334811	1.07091	0.021	0.01	1	0.35163	1	1.07091	0.006	3
fam151b	0.53342	0.549522	0.01	0.006	1	0.692101	0.32525	0.032	0.025	1	0.692101	1	0.32525	0.004	3
efemp2b	0.619872	1.14392	0.01	0.014	1	0.832737	2.41858	0.011	0.009	1	0.832737	1	1.14392	-0.004	3
calca	3.24e-76	8.32412	0.525	0.008	7.01e-72	1.71e-180	7.27587	0.923	0.031	3.69e-176	3.24e-76	7.01e-72	7.27587	0.517	4
tmprss15	1.63e-35	4.54601	0.475	0.033	3.53e-31	1.9e-17	2.93702	0.187	0.021	4.1e-13	1.9e-17	4.1e-13	2.93702	0.166	4
vtnb	4.32e-17	3.5759	0.35	0.042	9.33e-13	2.03e-54	3.25442	0.703	0.111	4.39e-50	4.32e-17	9.33e-13	3.25442	0.308	4
anxa4	1.09e-09	0.791834	1	0.958	2.36e-05	2.2e-10	0.502237	1	0.973	4.76e-06	1.09e-09	2.36e-05	0.502237	0.027	4
vstm2l	9.74e-06	4.68353	0.05	0.002	0.210381	1.2e-09	3.10662	0.121	0.018	2.6e-05	9.74e-06	0.210381	3.10662	0.048	4
vgf	2.69e-05	1.64618	0.1	0.013	0.580737	1.09e-05	0.7101	0.363	0.174	0.234981	2.69e-05	0.580737	0.7101	0.087	4
lygl1	0.284715	1.03843	0.1	0.061	1	5.52e-23	3.637	0.352	0.065	1.19e-18	0.284715	1	1.03843	0.039	4
gsna	0.00090473	1.70675	0.275	0.112	1	9.16e-20	1.33448	0.791	0.356	1.98e-15	0.00090473	1	1.33448	0.163	4
tcn2	0.658098	1.12237	0.05	0.037	1	5.85e-15	3.16004	0.143	0.014	1.26e-10	0.658098	1	1.12237	0.013	4
qpct	0.0526397	2.25269	0.05	0.013	1	4.27e-13	2.84448	0.154	0.02	9.23e-09	0.0526397	1	2.25269	0.037	4
ncam1a	0.822048	0.465402	0.025	0.02	1	2.98e-12	2.20902	0.187	0.033	6.44e-08	0.822048	1	0.465402	0.005	4
areg	0.00297724	1.33607	0.325	0.165	1	7.42e-11	1.20343	0.648	0.339	1.6e-06	0.00297724	1	1.20343	0.16	4
vwa5b2	0.579936	0.281689	0.075	0.105	1	1.55e-10	1.50536	0.385	0.144	3.35e-06	0.579936	1	0.281689	-0.03	4
cfhl4	1.06e-09	4.17213	0.2	0.026	2.28e-05	0.0569643	0.475877	0.231	0.16	1	0.0569643	1	0.475877	0.071	4
lgals2b	5.13e-09	0.549786	1	0.999	0.00011067	0.00038552	0.323078	1	0.969	1	0.00038552	1	0.323078	0.001	4
zgc:63972	0.584399	1.52855	0.05	0.035	1	4.67e-08	2.66703	0.077	0.008	0.00100788	0.584399	1	1.52855	0.015	4
igfbp2b	0.00184364	4.29725	0.025	0.001	1	1.39e-07	5.47044	0.033	0.001	0.0029907	0.00184364	1	4.29725	0.024	4
efna1b	0.667245	0.308341	0.125	0.106	1	7.04e-07	0.693701	0.396	0.186	0.0151978	0.667245	1	0.308341	0.019	4
adam15	7.63e-07	4.60207	0.075	0.005	0.0164816	0.143106	1.14318	0.033	0.014	1	0.143106	1	1.14318	0.019	4
plod2	0.0151509	3.98499	0.025	0.002	1	9.59e-07	0.941076	0.22	0.071	0.0207042	0.0151509	1	0.941076	0.023	4
timp2a	0.974581	0.313881	0.1	0.104	1	1.47e-06	1.28901	0.264	0.102	0.0317485	0.974581	1	0.313881	-0.004	4
proca	3.78e-06	7.38008	0.025	0	0.0815364	0.465296	1.06401	0.011	0.005	1	0.465296	1	1.06401	0.006	4
olfm1b	0.00018502	1.86629	0.275	0.096	1	5.47e-06	1.45542	0.319	0.153	0.118177	0.00018502	1	1.45542	0.166	4
mif	1.08e-05	1.7782	0.55	0.294	0.232261	0.00849675	0.714092	0.429	0.323	1	0.00849675	1	0.714092	0.106	4
pcsk1nl	0.454915	0.467367	0.475	0.436	1	6.99e-05	0.693796	0.582	0.385	1	0.454915	1	0.467367	0.039	4
proza	0.957229	0.325922	0.05	0.054	1	0.00010223	0.609744	0.44	0.267	1	0.957229	1	0.325922	-0.004	4
serpini1	0.0730032	0.985801	0.05	0.014	1	0.00015948	1.48471	0.187	0.076	1	0.0730032	1	0.985801	0.036	4
pdgfba	0.0511845	3.09576	0.05	0.013	1	0.0001736	2.05381	0.088	0.022	1	0.0511845	1	2.05381	0.037	4
cfp	0.00061468	2.21579	0.05	0.005	1	0.266036	1.49941	0.011	0.003	1	0.266036	1	1.49941	0.008	4
nucb2b	0.00069476	0.740946	0.75	0.518	1	0.0160118	0.269617	0.714	0.579	1	0.0160118	1	0.269617	0.135	4
epdr1	0.601361	0.73351	0.15	0.131	1	0.00158642	1.18397	0.231	0.123	1	0.601361	1	0.73351	0.019	4
luzp2	0.0702556	2.00585	0.05	0.014	1	0.00163084	1.17665	0.143	0.059	1	0.0702556	1	1.17665	0.036	4
si:ch211-282j17.8	0.00179645	4.72311	0.025	0.001	1	0.079702	1.58213	0.011	0.002	1	0.079702	1	1.58213	0.009	4
efna1a	0.0979408	1.96078	0.075	0.029	1	0.00195693	1.01678	0.088	0.028	1	0.0979408	1	1.01678	0.046	4
cgref1	0.56456	1.23965	0.025	0.014	1	0.00285336	1.46551	0.077	0.024	1	0.56456	1	1.23965	0.011	4
vwa1	0.091078	3.28595	0.025	0.005	1	0.00327825	0.955527	0.044	0.009	1	0.091078	1	0.955527	0.02	4
pla2g15	0.320672	0.96968	0.05	0.025	1	0.00466794	0.417764	0.396	0.276	1	0.320672	1	0.417764	0.025	4
zgc:103438	0.223618	1.35162	0.05	0.021	1	0.00541419	2.05649	0.044	0.01	1	0.223618	1	1.35162	0.029	4
gnptg	0.275434	1.18002	0.1	0.061	1	0.00730155	0.589731	0.308	0.2	1	0.275434	1	0.589731	0.039	4
spata20	0.015071	2.10937	0.075	0.019	1	0.242225	2.37835	0.022	0.009	1	0.242225	1	2.10937	0.013	4
si:ch1073-184j22.1	0.0156807	3.32402	0.025	0.002	1	0.297784	1.52746	0.022	0.01	1	0.297784	1	1.52746	0.012	4
parm1	0.367563	2.09535	0.05	0.027	1	0.0163814	1.10375	0.066	0.024	1	0.367563	1	1.10375	0.023	4
si:dkey-256h2.1	0.0164824	2.92956	0.05	0.009	1	0.300074	0.555584	0.022	0.01	1	0.300074	1	0.555584	0.012	4
spock3	0.519705	0.628484	0.15	0.121	1	0.0216432	0.590871	0.33	0.241	1	0.519705	1	0.590871	0.029	4
nucb2a	0.231921	0.845177	0.2	0.14	1	0.0232636	0.293507	0.571	0.494	1	0.231921	1	0.293507	0.06	4
ctsd	0.73178	0.373839	0.25	0.245	1	0.0239221	0.432311	0.495	0.398	1	0.73178	1	0.373839	0.005	4
crim1	0.0636468	1.50007	0.075	0.026	1	0.0292354	0.444073	0.11	0.054	1	0.0636468	1	0.444073	0.049	4
efemp2b	0.0388223	1.88786	0.05	0.012	1	0.153974	1.50242	0.022	0.008	1	0.153974	1	1.50242	0.014	4
hyal1	0.0400226	1.6884	0.05	0.012	1	0.350237	1.71955	0.022	0.011	1	0.350237	1	1.6884	0.011	4
hcfc1a	0.379259	0.718519	0.075	0.046	1	0.0501661	0.618952	0.22	0.152	1	0.379259	1	0.618952	0.029	4
lipia	0.87456	0.818255	0.05	0.046	1	0.0560761	0.418148	0.165	0.104	1	0.87456	1	0.418148	0.004	4
sema6dl	0.265364	2.41241	0.025	0.008	1	0.0782837	2.35799	0.022	0.006	1	0.265364	1	2.35799	0.016	4
zgc:195173	0.18282	0.409283	0.45	0.368	1	0.0915924	0.597641	0.242	0.182	1	0.18282	1	0.409283	0.06	4
cnpy4	0.0929466	1.43292	0.025	0.005	1	0.992799	0.254055	0.011	0.011	1	0.992799	1	0.254055	0	4
si:ch211-264f5.6	0.0938924	2.29769	0.025	0.005	1	0.153302	1.46674	0.044	0.021	1	0.153302	1	1.46674	0.02	4
gm2a	0.229241	1.26542	0.05	0.021	1	0.153974	1.78173	0.022	0.008	1	0.229241	1	1.26542	0.014	4
ide	0.159207	1.44013	0.075	0.034	1	0.30589	0.384905	0.165	0.127	1	0.30589	1	0.384905	0.038	4
zgc:101783	0.677388	0.742644	0.025	0.016	1	0.166008	1.65551	0.033	0.014	1	0.677388	1	0.742644	0.009	4
adam17a	0.632892	0.646715	0.05	0.036	1	0.189537	0.403918	0.121	0.081	1	0.632892	1	0.403918	0.014	4
gla	0.455215	0.805101	0.025	0.012	1	0.229274	1.48988	0.033	0.016	1	0.455215	1	0.805101	0.013	4
sema4bb	0.257395	1.28949	0.075	0.04	1	0.804293	0.419312	0.044	0.051	1	0.804293	1	0.419312	-0.007	4
sdf2	0.265364	2.42372	0.025	0.008	1	0.712864	0.356586	0.022	0.029	1	0.712864	1	0.356586	-0.007	4
si:ch211-122f10.4	0.696549	0.364867	0.05	0.068	1	0.296241	0.708006	0.077	0.053	1	0.696549	1	0.364867	-0.018	4
lgi1a	0.330589	1.54428	0.025	0.009	1	0.329099	1.12064	0.055	0.036	1	0.330589	1	1.12064	0.016	4
pla2g12b	0.727889	0.60753	0.1	0.089	1	0.339089	0.71407	0.055	0.036	1	0.727889	1	0.60753	0.011	4
sema5a	0.947506	0.714798	0.075	0.082	1	0.483985	0.293465	0.077	0.059	1	0.947506	1	0.293465	-0.007	4
si:ch211-51h9.7	0.563197	1.04354	0.05	0.034	1	0.750871	0.254398	0.055	0.049	1	0.750871	1	0.254398	0.006	4
chid1	0.566532	0.994522	0.05	0.034	1	0.821417	0.648919	0.066	0.061	1	0.821417	1	0.648919	0.005	4
ada2a	0.72434	0.704408	0.025	0.018	1	0.574235	0.825506	0.011	0.02	1	0.72434	1	0.704408	-0.009	4
efna2a	0.636529	0.588294	0.025	0.015	1	0.809585	1.23623	0.022	0.019	1	0.809585	1	0.588294	0.003	4
si:ch211-259g3.4	0.833385	0.301206	0.025	0.032	1	0.650925	0.390302	0.055	0.045	1	0.833385	1	0.301206	-0.007	4
il15	0.987265	0.370845	0.025	0.026	1	0.888215	0.423404	0.011	0.013	1	0.987265	1	0.370845	-0.002	4
ccka	3.86e-67	4.19097	0.981	0.328	8.34e-63	9.04e-130	4.35383	0.954	0.39	1.95e-125	3.86e-67	8.34e-63	4.19097	0.564	5
si:busm1-57f23.1	3.77e-48	3.54369	0.731	0.172	8.14e-44	1.28e-56	2.23277	0.733	0.297	2.77e-52	3.77e-48	8.14e-44	2.23277	0.436	5
s100a1	1.11e-24	5.17024	0.176	0.006	2.4e-20	7.54e-122	4.62569	0.644	0.046	1.63e-117	1.11e-24	2.4e-20	4.62569	0.17	5
si:ch73-359m17.9	1.65e-23	1.16835	0.852	0.33	3.57e-19	2.64e-40	1.01786	0.878	0.415	5.7e-36	1.65e-23	3.57e-19	1.01786	0.463	5
vtnb	7.74e-21	2.73258	0.25	0.029	1.67e-16	1.35e-44	1.93653	0.413	0.072	2.92e-40	7.74e-21	1.67e-16	1.93653	0.221	5
scg3	2.03e-21	0.844114	0.991	0.92	4.38e-17	1.05e-09	0.334721	0.97	0.951	2.27e-05	1.05e-09	2.27e-05	0.334721	0.019	5
ccl20b	1.64e-11	3.92192	0.102	0.008	3.54e-07	5.94e-08	5.50439	0.043	0.003	0.00128323	5.94e-08	0.00128323	3.92192	0.04	5
si:ch211-186e20.7	6.42e-07	1.52615	0.315	0.134	0.0138638	6.55e-12	3.98572	0.076	0.007	1.41e-07	6.42e-07	0.0138638	1.52615	0.069	5
cfhl4	3.21e-05	1.36528	0.102	0.024	0.692864	1.92e-09	1.63897	0.267	0.134	4.15e-05	3.21e-05	0.692864	1.36528	0.078	5
zgc:123103	0.00010478	4.78362	0.028	0.001	1	4.53e-59	5.41886	0.29	0.008	9.78e-55	0.00010478	1	4.78362	0.027	5
olfm1b	1.15e-17	2.14088	0.343	0.071	2.49e-13	0.00081002	0.805994	0.221	0.147	1	0.00081002	1	0.805994	0.074	5
lgals9l3	0.00507311	0.852304	0.231	0.134	1	4.88e-17	1.81935	0.31	0.115	1.05e-12	0.00507311	1	0.852304	0.097	5
gpx3	0.00342803	0.893303	0.324	0.21	1	1.02e-16	1.47067	0.554	0.349	2.19e-12	0.00342803	1	0.893303	0.114	5
metrnla	1.17e-16	2.3915	0.352	0.086	2.53e-12	0.746104	0.983618	0.063	0.058	1	0.746104	1	0.983618	0.005	5
egln1b	0.64974	0.78447	0.056	0.047	1	1.25e-12	2.0721	0.287	0.13	2.69e-08	0.64974	1	0.78447	0.009	5
timp2a	0.00025053	1.31453	0.204	0.09	1	5.6e-10	2.03214	0.208	0.084	1.21e-05	0.00025053	1	1.31453	0.114	5
tgfb1a	0.0561399	1.11046	0.037	0.013	1	7.76e-10	1.97712	0.152	0.048	1.68e-05	0.0561399	1	1.11046	0.024	5
serpinc1	0.00367587	3.32306	0.019	0.001	1	2.79e-09	2.38623	0.063	0.007	6.02e-05	0.00367587	1	2.38623	0.018	5
pdgfab	0.305173	0.99669	0.093	0.068	1	4.52e-08	1.1022	0.409	0.272	0.00097483	0.305173	1	0.99669	0.025	5
gsna	0.274446	0.398117	0.148	0.115	1	1.73e-07	0.916252	0.492	0.354	0.00373349	0.274446	1	0.398117	0.033	5
serpine1	0.0197184	2.69953	0.019	0.003	1	9.39e-07	1.88495	0.152	0.064	0.0202751	0.0197184	1	1.88495	0.016	5
grna	1.46e-06	1.40654	0.306	0.133	0.0315559	0.337497	0.845316	0.026	0.018	1	0.337497	1	0.845316	0.008	5
nell2b	1.76e-06	2.56078	0.083	0.013	0.0380226	0.00320451	3.407	0.013	0.001	1	0.00320451	1	2.56078	0.012	5
lgals9l1	0.115822	1.58832	0.028	0.01	1	7.43e-06	2.40754	0.05	0.009	0.160419	0.115822	1	1.58832	0.018	5
plod3	0.18964	0.394138	0.111	0.074	1	1.25e-05	1.38573	0.238	0.139	0.268903	0.18964	1	0.394138	0.037	5
tmprss15	1.69e-05	1.59494	0.139	0.041	0.364994	4.84e-05	2.12809	0.069	0.022	1	4.84e-05	1	1.59494	0.047	5
mfap1	0.102576	0.927744	0.111	0.068	1	9.93e-05	0.747369	0.38	0.292	1	0.102576	1	0.747369	0.043	5
spink4	0.04013	0.930735	0.213	0.144	1	0.00024359	1.02465	0.221	0.141	1	0.04013	1	0.930735	0.069	5
cxcl20	0.00111239	0.848652	0.25	0.132	1	0.00042968	0.993015	0.29	0.204	1	0.00111239	1	0.848652	0.086	5
efna2a	0.059299	1.27989	0.037	0.013	1	0.00047298	1.75534	0.043	0.011	1	0.059299	1	1.27989	0.024	5
crim1	0.219551	0.479149	0.046	0.025	1	0.00114463	1.42798	0.096	0.047	1	0.219551	1	0.479149	0.021	5
vstm2l	0.0197184	2.60669	0.019	0.003	1	0.0020614	1.4194	0.05	0.018	1	0.0197184	1	1.4194	0.016	5
masp1	0.340505	2.43213	0.019	0.009	1	0.00251825	2.33197	0.02	0.003	1	0.340505	1	2.33197	0.01	5
zgc:162608	0.84548	0.378636	0.009	0.011	1	0.0029654	1.3304	0.056	0.023	1	0.84548	1	0.378636	-0.002	5
spon1b	0.00457105	0.838857	0.435	0.316	1	0.140954	0.533834	0.31	0.285	1	0.140954	1	0.533834	0.025	5
ccl39.7	0.00625928	2.342	0.037	0.008	1	0.315665	0.468804	0.043	0.031	1	0.315665	1	0.468804	0.012	5
btbd17a	0.00638457	1.77811	0.037	0.008	1	0.0164285	2.62504	0.01	0.001	1	0.0164285	1	1.77811	0.009	5
fam20b	0.00766248	2.14484	0.056	0.016	1	0.281134	0.353538	0.135	0.116	1	0.281134	1	0.353538	0.019	5
areg	0.19162	0.479226	0.213	0.166	1	0.0119848	0.452359	0.406	0.347	1	0.19162	1	0.452359	0.047	5
anxa1a	0.436295	1.00522	0.019	0.01	1	0.0156774	1.58082	0.033	0.012	1	0.436295	1	1.00522	0.009	5
efna1a	0.338245	0.512012	0.046	0.029	1	0.0188453	2.00496	0.053	0.026	1	0.338245	1	0.512012	0.017	5
pla2g7	0.20037	1.53794	0.046	0.025	1	0.0233312	0.781246	0.149	0.104	1	0.20037	1	0.781246	0.021	5
spock3	0.0240851	0.826555	0.185	0.114	1	0.0310119	0.473396	0.284	0.236	1	0.0310119	1	0.473396	0.048	5
luzp2	0.0551965	1.43011	0.037	0.013	1	0.0247916	1.54923	0.092	0.057	1	0.0551965	1	1.43011	0.024	5
angptl3	0.347523	0.678854	0.019	0.009	1	0.0256242	1.58412	0.017	0.004	1	0.347523	1	0.678854	0.01	5
proza	0.302472	0.486179	0.074	0.051	1	0.0293099	0.342178	0.314	0.269	1	0.302472	1	0.342178	0.023	5
il15l	0.0472187	2.67254	0.028	0.008	1	0.0605789	1.46274	0.026	0.011	1	0.0605789	1	1.46274	0.015	5
man2b2	0.608349	1.70682	0.019	0.013	1	0.0759848	1.5742	0.033	0.017	1	0.608349	1	1.5742	0.006	5
lamb2l	0.440155	0.293162	0.019	0.01	1	0.0828124	1.46544	0.013	0.004	1	0.440155	1	0.293162	0.009	5
twsg1a	0.93783	0.380736	0.009	0.01	1	0.0850961	0.981849	0.04	0.022	1	0.93783	1	0.380736	-0.001	5
ada2a	0.106123	1.64165	0.037	0.015	1	0.735574	0.865757	0.017	0.02	1	0.735574	1	0.865757	-0.003	5
vegfaa	0.138153	1.2588	0.083	0.051	1	0.287585	0.710354	0.251	0.238	1	0.287585	1	0.710354	0.013	5
ctsf	0.437689	0.880912	0.093	0.075	1	0.141675	0.379506	0.37	0.356	1	0.437689	1	0.379506	0.014	5
tnfsf10l	0.655057	0.625181	0.028	0.037	1	0.144789	1.59265	0.017	0.007	1	0.655057	1	0.625181	-0.009	5
bmp1a	0.789834	0.968587	0.019	0.015	1	0.147226	1.26507	0.076	0.055	1	0.789834	1	0.968587	0.004	5
egln2	0.148244	0.417872	0.111	0.071	1	0.982303	0.26775	0.066	0.067	1	0.982303	1	0.26775	-0.001	5
endouc	0.179593	1.27104	0.019	0.006	1	0.786973	0.983556	0.01	0.008	1	0.786973	1	0.983556	0.002	5
si:ch211-51h9.7	0.182608	1.5177	0.056	0.032	1	0.213761	0.780099	0.063	0.046	1	0.213761	1	0.780099	0.017	5
sema4bb	0.185292	1.02082	0.065	0.038	1	0.989604	0.395247	0.05	0.051	1	0.989604	1	0.395247	-0.001	5
si:ch1073-358c10.1	0.18696	0.421969	0.046	0.024	1	0.381657	1.51748	0.017	0.01	1	0.381657	1	0.421969	0.007	5
qpct	0.212993	2.01113	0.028	0.013	1	0.453236	0.511585	0.036	0.028	1	0.453236	1	0.511585	0.008	5
si:dkey-152b24.7	0.271234	1.5208	0.028	0.014	1	0.213466	0.339381	0.026	0.016	1	0.271234	1	0.339381	0.01	5
col18a1a	0.769594	0.601884	0.009	0.013	1	0.272695	0.61275	0.013	0.024	1	0.769594	1	0.601884	-0.011	5
asah2	0.623751	0.381054	0.019	0.013	1	0.346358	0.421917	0.02	0.012	1	0.623751	1	0.381054	0.006	5
apobb.1	0.351655	0.434924	0.417	0.401	1	0.772085	0.472005	0.033	0.03	1	0.772085	1	0.434924	0.003	5
sema5a	0.403138	0.327695	0.102	0.079	1	0.714766	0.861987	0.063	0.059	1	0.714766	1	0.327695	0.004	5
ctss2.1	0.767755	0.281328	0.037	0.032	1	0.409555	0.618734	0.01	0.017	1	0.767755	1	0.281328	-0.007	5
siae	0.529743	0.716525	0.019	0.011	1	0.952364	0.640089	0.023	0.024	1	0.952364	1	0.640089	-0.001	5
pla2g12a	0.772695	0.286487	0.037	0.032	1	0.542938	1.36812	0.066	0.058	1	0.772695	1	0.286487	0.005	5
zgc:63972	0.918037	1.12071	0.037	0.035	1	0.59168	0.252857	0.017	0.012	1	0.918037	1	0.252857	0.002	5
tcn2	0.595106	1.01589	0.046	0.037	1	0.709578	0.71144	0.026	0.023	1	0.709578	1	0.71144	0.003	5
mbl2	0.678478	0.293363	0.056	0.047	1	0.68883	3.29574	0.017	0.013	1	0.68883	1	0.293363	0.004	5
apln	0.7999	0.634217	0.028	0.024	1	0.810426	0.922023	0.017	0.019	1	0.810426	1	0.634217	-0.002	5
adcyap1a	6.98e-170	7.82135	0.977	0.037	1.51e-165	7.05e-225	7.18221	0.948	0.049	1.52e-220	6.98e-170	1.51e-165	7.18221	0.899	6
hbegfb	7.15e-115	5.33096	0.856	0.109	1.54e-110	1.59e-93	3.88148	0.767	0.256	3.42e-89	1.59e-93	3.42e-89	3.88148	0.511	6
penka	9.24e-77	7.68726	0.577	0.045	1.99e-72	1.17e-154	7.02806	0.846	0.149	2.53e-150	9.24e-77	1.99e-72	7.02806	0.532	6
nmbb	2.29e-55	3.46132	0.591	0.106	4.93e-51	6.99e-56	1.88408	0.855	0.493	1.51e-51	2.29e-55	4.93e-51	1.88408	0.362	6
bdnf	5.99e-53	5.48643	0.377	0.016	1.29e-48	8.18e-105	3.36976	0.767	0.184	1.77e-100	5.99e-53	1.29e-48	3.36976	0.361	6
chia.1	8.15e-28	2.71714	0.777	0.598	1.76e-23	2e-47	5.14876	0.317	0.036	4.32e-43	8.15e-28	1.76e-23	2.71714	0.179	6
si:ch73-359m17.9	2.89e-21	1.5656	0.633	0.317	6.24e-17	1.34e-55	1.79211	0.828	0.413	2.9e-51	2.89e-21	6.24e-17	1.5656	0.316	6
si:ch211-195b11.3	3.58e-10	4.15662	0.149	0.034	7.73e-06	3.54e-22	4.47938	0.172	0.024	7.65e-18	3.58e-10	7.73e-06	4.15662	0.115	6
tac1	7.3e-33	5.52456	0.219	0.004	1.58e-28	3.05e-08	1.87883	0.061	0.009	0.00065759	3.05e-08	0.00065759	1.87883	0.052	6
sprn2	3.36e-14	1.93317	0.288	0.088	7.26e-10	3.39e-08	1.78637	0.14	0.05	0.00073096	3.39e-08	0.00073096	1.78637	0.09	6
mfge8a	5.36e-64	7.32434	0.414	0.009	1.16e-59	4.65e-08	3.67843	0.07	0.013	0.00100455	4.65e-08	0.00100455	3.67843	0.057	6
anxa11a	9.58e-08	1.34759	0.34	0.182	0.00206913	2.93e-11	0.679726	0.799	0.888	6.32e-07	9.58e-08	0.00206913	0.679726	-0.089	6
hbegfa	2.76e-07	1.10169	0.437	0.283	0.00595511	6.21e-48	1.24294	0.971	0.863	1.34e-43	2.76e-07	0.00595511	1.10169	0.108	6
otogl	6.8e-13	8.51175	0.074	0	1.47e-08	2.73e-06	4.83566	0.032	0.002	0.0589483	2.73e-06	0.0589483	4.83566	0.03	6
appa	2.77e-05	1.30745	0.4	0.301	0.5979	6.04e-06	0.675288	0.654	0.711	0.130336	2.77e-05	0.5979	0.675288	-0.057	6
kng1	2.7e-26	6.3783	0.172	0.003	5.82e-22	2.86e-05	3.95449	0.023	0.001	0.617056	2.86e-05	0.617056	3.95449	0.022	6
mmp14a	2.4e-05	4.40898	0.033	0.001	0.518256	2.89e-05	4.26657	0.023	0.001	0.623529	2.89e-05	0.623529	4.26657	0.022	6
cpe	3.06e-05	0.931172	0.433	0.309	0.659732	2.01e-11	0.698109	0.77	0.824	4.35e-07	3.06e-05	0.659732	0.698109	-0.054	6
ccl25a	4.56e-54	3.33585	0.623	0.141	9.85e-50	0.00340295	1.65508	0.035	0.011	1	0.00340295	1	1.65508	0.024	6
mdkb	0.0626655	0.292276	0.326	0.267	1	9.31e-47	2.76575	0.419	0.085	2.01e-42	0.0626655	1	0.292276	0.059	6
spint1a	0.2104	0.789166	0.177	0.15	1	8.47e-18	0.911905	0.773	0.815	1.83e-13	0.2104	1	0.789166	-0.042	6
spon1b	3.53e-13	1.41206	0.502	0.276	7.61e-09	0.0765185	0.612175	0.311	0.283	1	0.0765185	1	0.612175	0.028	6
gpc1a	1.99e-09	2.38136	0.214	0.075	4.31e-05	0.201146	0.523199	0.14	0.181	1	0.201146	1	0.523199	-0.041	6
chia.2	0.244413	0.94122	0.367	0.361	1	2.11e-09	2.63917	0.233	0.11	4.56e-05	0.244413	1	0.94122	0.006	6
nmu	0.228323	0.943995	0.149	0.128	1	6.74e-09	2.31372	0.375	0.262	0.00014555	0.228323	1	0.943995	0.021	6
pcsk1	0.37883	0.352411	0.135	0.114	1	9.96e-09	1.35491	0.445	0.323	0.00021503	0.37883	1	0.352411	0.021	6
epdl1	0.00259181	1.84222	0.088	0.038	1	1.33e-08	1.56841	0.221	0.105	0.00028654	0.00259181	1	1.56841	0.05	6
si:dkey-234i14.3	4.27e-07	7.09011	0.037	0	0.00922741	5.72e-05	4.68001	0.017	0	1	5.72e-05	1	4.68001	0.017	6
ctss2.1	0.169015	1.07251	0.047	0.028	1	4.57e-05	1.8679	0.038	0.006	0.987694	0.169015	1	1.07251	0.019	6
ihha	5.86e-05	1.82528	0.158	0.072	1	0.334943	0.817261	0.235	0.231	1	0.334943	1	0.817261	0.004	6
asah2	0.444968	0.377746	0.019	0.012	1	0.0001414	2.67783	0.035	0.006	1	0.444968	1	0.377746	0.007	6
grnb	0.682722	1.38089	0.033	0.028	1	0.00020663	1.96288	0.09	0.039	1	0.682722	1	1.38089	0.005	6
sulf2b	0.00098318	1.29657	0.042	0.009	1	0.0383757	3.3389	0.017	0.005	1	0.0383757	1	1.29657	0.012	6
ccl19b	0.00577295	1.67169	0.107	0.056	1	0.0722175	0.928225	0.14	0.195	1	0.0722175	1	0.928225	-0.055	6
fam3c	0.0729488	1.13043	0.088	0.056	1	0.00711866	0.722097	0.331	0.291	1	0.0729488	1	0.722097	0.032	6
rca2.1	0.0368851	0.664468	0.312	0.254	1	0.00713524	0.538379	0.634	0.694	1	0.0368851	1	0.538379	-0.06	6
spink2.1	0.00818689	0.960331	0.293	0.23	1	0.929812	0.791527	0.305	0.351	1	0.929812	1	0.791527	-0.046	6
prss59.1	0.0111933	0.458456	0.777	0.771	1	0.0711408	3.43924	0.017	0.006	1	0.0711408	1	0.458456	0.006	6
tsku	0.016722	1.49048	0.107	0.062	1	0.114911	0.332452	0.032	0.054	1	0.114911	1	0.332452	-0.022	6
si:ch211-240l19.5	0.701271	0.567612	0.177	0.202	1	0.0186632	2.89853	0.017	0.004	1	0.701271	1	0.567612	-0.025	6
asah1a	0.330096	0.966134	0.019	0.01	1	0.0230321	1.6177	0.044	0.021	1	0.330096	1	0.966134	0.009	6
ggh	0.0263668	1.06866	0.116	0.07	1	0.0425632	0.898621	0.209	0.174	1	0.0425632	1	0.898621	0.035	6
adam10a	0.948691	0.505431	0.116	0.119	1	0.0265757	0.775372	0.488	0.51	1	0.948691	1	0.505431	-0.022	6
cemip	0.298761	1.04063	0.023	0.013	1	0.03196	1.76494	0.047	0.024	1	0.298761	1	1.04063	0.01	6
wu:fi09b08	0.394354	0.644531	0.056	0.043	1	0.0370644	2.61348	0.073	0.045	1	0.394354	1	0.644531	0.013	6
calua	0.0437234	1.60048	0.056	0.028	1	0.774097	0.472996	0.169	0.171	1	0.774097	1	0.472996	-0.002	6
pla2g15	0.795556	0.403033	0.028	0.025	1	0.055639	0.429296	0.224	0.307	1	0.795556	1	0.403033	-0.083	6
gnptg	0.0576894	1.2168	0.088	0.054	1	0.49773	0.721264	0.209	0.208	1	0.49773	1	0.721264	0.001	6
ngly1	0.424384	0.96146	0.028	0.019	1	0.0615988	0.367973	0.064	0.101	1	0.424384	1	0.367973	-0.037	6
apoc2	0.606088	0.292064	0.419	0.427	1	0.0835057	0.994193	0.073	0.049	1	0.606088	1	0.292064	-0.008	6
fgf10b	0.784437	1.05954	0.019	0.022	1	0.101952	1.08533	0.14	0.114	1	0.784437	1	1.05954	-0.003	6
crtac1a	0.106464	1.09578	0.098	0.066	1	0.325127	0.465475	0.096	0.12	1	0.325127	1	0.465475	-0.024	6
fuca1.2	0.905574	0.655759	0.065	0.065	1	0.11701	0.609657	0.169	0.138	1	0.905574	1	0.609657	0	6
ccl36.1	0.178914	1.19799	0.033	0.018	1	0.324741	0.5908	0.009	0.016	1	0.324741	1	0.5908	-0.007	6
spata20	0.180484	1.28224	0.033	0.018	1	0.759011	0.5297	0.012	0.01	1	0.759011	1	0.5297	0.002	6
tor2a	0.326179	1.60032	0.019	0.01	1	0.184083	1.24949	0.012	0.024	1	0.326179	1	1.24949	-0.012	6
psap	0.288735	0.564419	0.358	0.364	1	0.203642	0.286597	0.436	0.577	1	0.288735	1	0.286597	-0.141	6
ctsba	0.72737	0.583471	0.014	0.018	1	0.208254	0.40041	0.224	0.277	1	0.72737	1	0.40041	-0.053	6
mmp15b	0.239771	1.29406	0.014	0.006	1	0.394098	1.23738	0.017	0.026	1	0.394098	1	1.23738	-0.009	6
ada2a	0.632197	0.448778	0.014	0.019	1	0.24629	0.344401	0.026	0.016	1	0.632197	1	0.344401	-0.005	6
bmp16	0.830214	0.40169	0.014	0.016	1	0.258045	0.334861	0.035	0.051	1	0.830214	1	0.334861	-0.016	6
hmgb2a	0.358524	0.397731	0.4	0.421	1	0.28215	0.288739	0.57	0.724	1	0.358524	1	0.288739	-0.154	6
[truncated: 14 more rows]

## Sheet: eec_hormone_avgExp_peptide
gene_name	avg_exp_eec	peptide.count
[truncated: 23 more rows]

## Sheet: regional_markers
pharynx	anterior_enterocyte	ileocyte	anterior_lre	posterior_lre	cloaca
[truncated: 25 more rows]
