# Supplementary material for: Identification of intestinal enteroendocrine cell subtypes and their associated hormones in zebrafish
Source: PLoS Biol. 2025 Dec 18;23(12):e3003522. doi: 10.1371/journal.pbio.3003522 (PMC12714231; doi:10.1371/journal.pbio.3003522)
Supplement: S2 Table — (XLSX) [file pbio.3003522.s003.xlsx]

## Sheet: README
This table contains the results of mass spectrometry analysis of sorted zebrafish EECs when searched against our zebrafish protein database with modifications: fixed modification on Cys (carbamidomethyl), variable modification on Met (oxidation), C-terminal amide, and N-terminal acetylation and pyroglutamate. Note, as Cys (carbamidomethyl) modification is an artificial product of processing, it i…
tab_name	description
peptides	peptides returned from PEAKS search of peptidomic data against zebrafish protein database with modifications stated above
reference	zebrafish protein database data was searched against
protein_name	protein description linked to accession number of detected peptides
sct_search	peptides returned from PEAKS search of peptidomic data against zebrafish protein database with secretin peptides newly included
manual_peptides	peptides returned from Proteome Discover search of peptidomic data against zebrafish protein database with only Cys (carbamidomethyl) modifications that were manually verified for inclusion
column_name	description
Peptide	amino acid sequence of detected peptide
-10LgP	the -10log of the p value for the peptide
Mass	mass of the peptide
Length	number of amino acids in the peptide
ppm	mass error in parts per million
m/z	mass to charge ratio
z	charge of the peptide
RT	rentention time of the peptide coming off the liquid chromatography column
Scan	scan number peptide was detected on
Source File	raw file name peptide was detected in
Area ID113914	area of the chromatogram peak for the peptide for sample 1 (larval)
Area ID113915	area of the chromatogram peak for the peptide for sample 2 (larval)
Area ID113916	area of the chromatogram peak for the peptide for sample 3 (larval)
Area ID113917	area of the chromatogram peak for the peptide for sample 4 (adult)
Area ID113918	area of the chromatogram peak for the peptide for sample 5 (adult)
Area ID113919	area of the chromatogram peak for the peptide for sample 6 (adult)
PTM	any posttranslational modification detected on the peptide (see above for those included in the search)
AScore	Ascore (confidence score) for the detected modification
Accession	acession of the protein the peptide was mapped to from the reference database
EEC_peptide?	"YES" for those peptides that were identified as aligning to an EEC peptide gene and are represented in S4 Fig; "related" for those peptides that were identified as aligning to EEC secretory granule proteins like pcsk2 and scg3; blank otherwise

## Sheet: peptides
Peptide	-10LgP	Mass	Length	ppm	m/z	z	RT	Scan	Source File	Area ID113914	Area ID113915	Area ID113916	Area ID113917	Area ID113918	Area ID113919	PTM	AScore	Accession	EEC_peptide?
VPLQGDSTSTETADSFLARAPGLTT	89.21	2534.25	25	4.4	1268.14	2	31.3607	87529	ID113917_01_SPD30_OA10034_10472_062924.raw				492000					A0A0R4IS85|A0A0R4IS85_DANRE:ENSDARP00000063132_K18N:F1RD10|F1RD10_DANRE:ENSDARP00000139130_K18N	YES
VPLQGDSTSTETADSFLARAPGLTTM(-0.98)(+15.99)	48.78	2680.3	26	-3.9	1341.15	2	31.2432	86947	ID113917_01_SPD30_OA10034_10472_062924.raw							Amidation;Oxidation (M)	M26:Amidation:1000.00;M26:Oxidation (M):1000.00	A0A0R4IS85|A0A0R4IS85_DANRE:ENSDARP00000063132_K18N:F1RD10|F1RD10_DANRE:ENSDARP00000139130_K18N	YES
VPLQGDSTSTETADSFLARAPGLTTM(+15.99)	89.5	2681.29	26	2.1	1341.65	2	31.2784	87058	ID113917_01_SPD30_OA10034_10472_062924.raw				2600000		1110000	Oxidation (M)	M26:Oxidation (M):1000.00	A0A0R4IS85|A0A0R4IS85_DANRE:ENSDARP00000063132_K18N:F1RD10|F1RD10_DANRE:ENSDARP00000139130_K18N	YES
EYLQWVM(+15.99)NSK	48.97	1312.61	10	1.8	657.315	2	21.453	58436	ID113917_01_SPD30_OA10034_10472_062924.raw				392000			Oxidation (M)	M7:Oxidation (M):1000.00	A0A0R4IS85|A0A0R4IS85_DANRE:ENSDARP00000116629_D114Y:ENSDARP00000116629_A60S:ENSDARP00000139130_G26D:ENSDARP00000116629_V107L:ENSDARP00000116629_K125E:ENSDARP00000139130_V22A:ENSDARP00000116629_A136T:ENSDARP00000116629.1|pep:ENSDARP00000116629_Q73E:ENSDARP00000139130_K18N	YES
LKSGQPKPDVANNKGANM(+15.99)AQ	89	2083.05	20	1	695.357	3	4.5779	6521	ID113917_01_SPD30_OA10034_10472_062924.raw				605000	26600		Oxidation (M)	M18:Oxidation (M):1000.00	A0A0R4IS85|A0A0R4IS85_DANRE:ENSDARP00000116629_D114Y:ENSDARP00000116629_A60S:ENSDARP00000139130_G26D:ENSDARP00000116629_V107L:ENSDARP00000116629_K125E:ENSDARP00000139130_V22A:ENSDARP00000116629_A136T:ENSDARP00000116629.1|pep:ENSDARP00000116629_Q73E:ENSDARP00000139130_K18N	YES
WLKSGQPKPDVANNKGANM(+15.99)AQ	40.92	2269.13	21	5.3	757.387	3	7.1645	13675	ID113917_01_SPD30_OA10034_10472_062924.raw							Oxidation (M)	M19:Oxidation (M):1000.00	A0A0R4IS85|A0A0R4IS85_DANRE:ENSDARP00000116629_D114Y:ENSDARP00000116629_A60S:ENSDARP00000139130_G26D:ENSDARP00000116629_V107L:ENSDARP00000116629_K125E:ENSDARP00000139130_V22A:ENSDARP00000116629_A136T:ENSDARP00000116629.1|pep:ENSDARP00000116629_Q73E:ENSDARP00000139130_K18N	YES
EYLQWVM(+15.99)NSKASGTS(-0.98)	83.01	1714.8	15	3	858.409	2	19.7609	53532	ID113917_01_SPD30_OA10034_10472_062924.raw				560000			Oxidation (M);Amidation	M7:Oxidation (M):1000.00;S15:Amidation:1000.00	A0A0R4IS85|A0A0R4IS85_DANRE:ENSDARP00000116629_D114Y:ENSDARP00000116629_A60S:ENSDARP00000139130_G26D:ENSDARP00000116629_V107L:ENSDARP00000116629_K125E:ENSDARP00000139130_V22A:ENSDARP00000116629.1|pep:ENSDARP00000116629_Q73E:ENSDARP00000139130_K18N	YES
SGQPKPDVANNKGANM(+15.99)	89.05	1642.77	16	0.9	548.599	3	4.3504	5970	ID113917_01_SPD30_OA10034_10472_062924.raw				18300		116000	Oxidation (M)	M16:Oxidation (M):1000.00	A0A0R4IS85|A0A0R4IS85_DANRE:ENSDARP00000116629_D114Y:ENSDARP00000139130_G26D:ENSDARP00000116629_A60S:ENSDARP00000116629_V107L:ENSDARP00000139130_V22A:ENSDARP00000116629_K125E:ENSDARP00000116629_A136T:ENSDARP00000116629_Q73E:ENSDARP00000116629.1|pep:ENSDARP00000139130_K18N	YES
VAWLKSGQPKPDVANNKGANM(+15.99)AQ	88.99	2439.23	23	1.8	814.086	3	10.9471	25319	ID113917_01_SPD30_OA10034_10472_062924.raw				10600000		3850000	Oxidation (M)	M21:Oxidation (M):1000.00	A0A0R4IS85|A0A0R4IS85_DANRE:ENSDARP00000116629_D114Y:ENSDARP00000139130_G26D:ENSDARP00000116629_A60S:ENSDARP00000116629_V107L:ENSDARP00000139130_V22A:ENSDARP00000116629_K125E:ENSDARP00000116629_A136T:ENSDARP00000116629_Q73E:ENSDARP00000116629.1|pep:ENSDARP00000139130_K18N	YES
DVNKVLDSIAAK	87.43	1271.71	12	2.1	636.863	2	21.9204	59847	ID113917_01_SPD30_OA10034_10472_062924.raw				179000	123000	5240000			A0A0R4IS85|A0A0R4IS85_DANRE:ENSDARP00000139130_G26D:ENSDARP00000116629_A60S:ENSDARP00000116629_V107L:ENSDARP00000139130_V22A:ENSDARP00000116629_A136T:ENSDARP00000116629_Q73E:ENSDARP00000116629.1|pep:ENSDARP00000139130_K18N	YES
HVDGSFTSDVNKVLDSIAAK	89.06	2102.06	20	2.3	701.697	3	32.1995	89940	ID113917_01_SPD30_OA10034_10472_062924.raw				3210000	1830000	4280000			A0A0R4IS85|A0A0R4IS85_DANRE:ENSDARP00000139130_G26D:ENSDARP00000116629_A60S:ENSDARP00000139130_V22A:ENSDARP00000116629_A136T:ENSDARP00000116629_Q73E:ENSDARP00000116629.1|pep:ENSDARP00000139130_K18N	YES
HVDGSFTSDVNKVL	89.04	1516.75	14	1.4	759.384	2	22.381	61030	ID113917_01_SPD30_OA10034_10472_062924.raw				490000	104000	2240000			A0A0R4IS85|A0A0R4IS85_DANRE:ENSDARP00000139130_G26D:ENSDARP00000116629_A60S:ENSDARP00000139130_V22A:ENSDARP00000116629_K125E:ENSDARP00000116629_A136T:ENSDARP00000116629_Q73E:ENSDARP00000116629.1|pep:ENSDARP00000139130_K18N	YES
LQGDSTSTETADSFLARAPGLTT	88.92	2338.13	23	2.7	1170.07	2	30.0414	83337	ID113917_01_SPD30_OA10034_10472_062924.raw				67500					ENSDARP00000063132_V22A:A0A0R4IS85|A0A0R4IS85_DANRE:ENSDARP00000063132_K18N:ENSDARP00000139130_V22A:F1RD10|F1RD10_DANRE:ENSDARP00000139130_K18N	YES
LQGDSTSTETADSFLARAPGLTTM(+15.99)	89	2485.16	24	1.9	1243.59	2	29.9811	83003	ID113917_01_SPD30_OA10034_10472_062924.raw				401000			Oxidation (M)	M24:Oxidation (M):1000.00	ENSDARP00000063132_V22A:A0A0R4IS85|A0A0R4IS85_DANRE:ENSDARP00000063132_K18N:ENSDARP00000139130_V22A:F1RD10|F1RD10_DANRE:ENSDARP00000139130_K18N	YES
VAWLKSGQPKPE	55.52	1338.73	12	0.3	447.251	3	11.3522	34046	ID113919_01_SPD30_OA10034_10472_062924.raw				1180000		397000			ENSDARP00000063132_V22A:ENSDARP00000063132_K18N:F1RD10|F1RD10_DANRE:ENSDARP00000063132_G26D	YES
HSEGTFSNDYSKYLETRRAQDFVQWLM(+15.99)	88.81	3323.53	27	1	831.891	4	31.0986	86593	ID113917_01_SPD30_OA10034_10472_062924.raw				359000			Oxidation (M)	M27:Oxidation (M):1000.00	ENSDARP00000063132_V22A:ENSDARP00000116629_D114Y:ENSDARP00000116629_A60S:ENSDARP00000139130_G26D:ENSDARP00000116629_V107L:ENSDARP00000063132_K18N:ENSDARP00000116629_K125E:ENSDARP00000139130_V22A:B0R1C3|B0R1C3_DANRE:ENSDARP00000116629_Q73E:ENSDARP00000116629.1|pep:F1RD10|F1RD10_DANRE:ENSDARP00000063132_G26D:A0A0R4IS85|A0A0R4IS85_DANRE:ENSDARP00000116629_A136T:ENSDARP00000139130_K18N	YES
DYSKYLET	64.84	1017.47	8	1.9	509.741	2	17.8014	61747	ID113919_01_SPD30_OA10034_10472_062924.raw						500000			ENSDARP00000063132_V22A:ENSDARP00000116629_D114Y:ENSDARP00000139130_G26D:ENSDARP00000116629_A60S:ENSDARP00000116629_V107L:ENSDARP00000063132_K18N:ENSDARP00000139130_V22A:ENSDARP00000116629_K125E:B0R1C3|B0R1C3_DANRE:ENSDARP00000116629_Q73E:ENSDARP00000116629.1|pep:F1RD10|F1RD10_DANRE:ENSDARP00000063132_G26D:A0A0R4IS85|A0A0R4IS85_DANRE:ENSDARP00000116629_A136T:ENSDARP00000139130_K18N	YES
DYSKYLETR	82.35	1173.57	9	0.5	392.196	3	13.6098	43553	ID113919_01_SPD30_OA10034_10472_062924.raw						1260000			ENSDARP00000063132_V22A:ENSDARP00000116629_D114Y:ENSDARP00000139130_G26D:ENSDARP00000116629_A60S:ENSDARP00000116629_V107L:ENSDARP00000063132_K18N:ENSDARP00000139130_V22A:ENSDARP00000116629_K125E:B0R1C3|B0R1C3_DANRE:ENSDARP00000116629_Q73E:ENSDARP00000116629.1|pep:F1RD10|F1RD10_DANRE:ENSDARP00000063132_G26D:A0A0R4IS85|A0A0R4IS85_DANRE:ENSDARP00000116629_A136T:ENSDARP00000139130_K18N	YES
HSEGTFSNDYSKYL	88.89	1646.72	14	1.1	824.369	2	21.3832	58105	ID113917_01_SPD30_OA10034_10472_062924.raw				1710000		1530000			ENSDARP00000063132_V22A:ENSDARP00000116629_D114Y:ENSDARP00000139130_G26D:ENSDARP00000116629_A60S:ENSDARP00000116629_V107L:ENSDARP00000063132_K18N:ENSDARP00000139130_V22A:ENSDARP00000116629_K125E:B0R1C3|B0R1C3_DANRE:ENSDARP00000116629_Q73E:ENSDARP00000116629.1|pep:F1RD10|F1RD10_DANRE:ENSDARP00000063132_G26D:A0A0R4IS85|A0A0R4IS85_DANRE:ENSDARP00000116629_A136T:ENSDARP00000139130_K18N	YES
HSEGTFSNDYSKYLE	89.12	1775.76	15	2.4	592.93	3	20.3661	55180	ID113917_01_SPD30_OA10034_10472_062924.raw				1380000		129000			ENSDARP00000063132_V22A:ENSDARP00000116629_D114Y:ENSDARP00000139130_G26D:ENSDARP00000116629_A60S:ENSDARP00000116629_V107L:ENSDARP00000063132_K18N:ENSDARP00000139130_V22A:ENSDARP00000116629_K125E:B0R1C3|B0R1C3_DANRE:ENSDARP00000116629_Q73E:ENSDARP00000116629.1|pep:F1RD10|F1RD10_DANRE:ENSDARP00000063132_G26D:A0A0R4IS85|A0A0R4IS85_DANRE:ENSDARP00000116629_A136T:ENSDARP00000139130_K18N	YES
HSEGTFSNDYSKYLET	89.93	1876.81	16	5.2	939.418	2	21.2436	51731	ID113916_01_SPD30_OA10034_10472_062924.raw		121000	223000	10200000	1040000	3960000			ENSDARP00000063132_V22A:ENSDARP00000116629_D114Y:ENSDARP00000139130_G26D:ENSDARP00000116629_A60S:ENSDARP00000116629_V107L:ENSDARP00000063132_K18N:ENSDARP00000139130_V22A:ENSDARP00000116629_K125E:B0R1C3|B0R1C3_DANRE:ENSDARP00000116629_Q73E:ENSDARP00000116629.1|pep:F1RD10|F1RD10_DANRE:ENSDARP00000063132_G26D:A0A0R4IS85|A0A0R4IS85_DANRE:ENSDARP00000116629_A136T:ENSDARP00000139130_K18N	YES
HSEGTFSNDYSKYLETR	89.4	2032.91	17	1.4	1017.47	2	17.9739	48014	ID113917_01_SPD30_OA10034_10472_062924.raw				1360000	447000	4060000			ENSDARP00000063132_V22A:ENSDARP00000116629_D114Y:ENSDARP00000139130_G26D:ENSDARP00000116629_A60S:ENSDARP00000116629_V107L:ENSDARP00000063132_K18N:ENSDARP00000139130_V22A:ENSDARP00000116629_K125E:B0R1C3|B0R1C3_DANRE:ENSDARP00000116629_Q73E:ENSDARP00000116629.1|pep:F1RD10|F1RD10_DANRE:ENSDARP00000063132_G26D:A0A0R4IS85|A0A0R4IS85_DANRE:ENSDARP00000116629_A136T:ENSDARP00000139130_K18N	YES
RAQDFVQWLM(+15.99)	72.3	1308.63	10	1.1	655.322	2	31.1895	86734	ID113917_01_SPD30_OA10034_10472_062924.raw				1320000		1020000	Oxidation (M)	M10:Oxidation (M):1000.00	ENSDARP00000063132_V22A:ENSDARP00000116629_D114Y:ENSDARP00000139130_G26D:ENSDARP00000116629_A60S:ENSDARP00000116629_V107L:ENSDARP00000063132_K18N:ENSDARP00000139130_V22A:ENSDARP00000116629_K125E:B0R1C3|B0R1C3_DANRE:ENSDARP00000116629_Q73E:ENSDARP00000116629.1|pep:F1RD10|F1RD10_DANRE:ENSDARP00000063132_G26D:A0A0R4IS85|A0A0R4IS85_DANRE:ENSDARP00000116629_A136T:ENSDARP00000139130_K18N	YES
SNDYSKYLETR	33.79	1374.64	11	0.8	459.221	3	13.8818	44740	ID113919_01_SPD30_OA10034_10472_062924.raw						685000			ENSDARP00000063132_V22A:ENSDARP00000116629_D114Y:ENSDARP00000139130_G26D:ENSDARP00000116629_A60S:ENSDARP00000116629_V107L:ENSDARP00000063132_K18N:ENSDARP00000139130_V22A:ENSDARP00000116629_K125E:B0R1C3|B0R1C3_DANRE:ENSDARP00000116629_Q73E:ENSDARP00000116629.1|pep:F1RD10|F1RD10_DANRE:ENSDARP00000063132_G26D:A0A0R4IS85|A0A0R4IS85_DANRE:ENSDARP00000116629_A136T:ENSDARP00000139130_K18N	YES
LARAPGL	76.84	696.428	7	1.4	349.222	2	10.9374	32084	ID113919_01_SPD30_OA10034_10472_062924.raw						976000			ENSDARP00000063132_V22A:ENSDARP00000116629_D114Y:ENSDARP00000139130_G26D:ENSDARP00000116629_A60S:ENSDARP00000116629_V107L:ENSDARP00000063132_K18N:ENSDARP00000139130_V22A:ENSDARP00000116629_K125E:ENSDARP00000116629_Q73E:ENSDARP00000116629.1|pep:F1RD10|F1RD10_DANRE:ENSDARP00000063132_G26D:A0A0R4IS85|A0A0R4IS85_DANRE:ENSDARP00000116629_A136T:ENSDARP00000139130_K18N	YES
LARAPGLT(-0.98)	40.41	796.492	8	-6.3	399.251	2	9.8754	27636	ID113919_01_SPD30_OA10034_10472_062924.raw							Amidation	T8:Amidation:1000.00	ENSDARP00000063132_V22A:ENSDARP00000116629_D114Y:ENSDARP00000139130_G26D:ENSDARP00000116629_A60S:ENSDARP00000116629_V107L:ENSDARP00000063132_K18N:ENSDARP00000139130_V22A:ENSDARP00000116629_K125E:ENSDARP00000116629_Q73E:ENSDARP00000116629.1|pep:F1RD10|F1RD10_DANRE:ENSDARP00000063132_G26D:A0A0R4IS85|A0A0R4IS85_DANRE:ENSDARP00000116629_A136T:ENSDARP00000139130_K18N	YES
LARAPGLTT	49.77	898.524	9	2.2	450.27	2	10.9894	28611	ID113918_01_SPD30_OA10034_10472_062924.raw				703000	653000				ENSDARP00000063132_V22A:ENSDARP00000116629_D114Y:ENSDARP00000139130_G26D:ENSDARP00000116629_A60S:ENSDARP00000116629_V107L:ENSDARP00000063132_K18N:ENSDARP00000139130_V22A:ENSDARP00000116629_K125E:ENSDARP00000116629_Q73E:ENSDARP00000116629.1|pep:F1RD10|F1RD10_DANRE:ENSDARP00000063132_G26D:A0A0R4IS85|A0A0R4IS85_DANRE:ENSDARP00000116629_A136T:ENSDARP00000139130_K18N	YES
LARAPGLTTM(+15.99)	82.65	1045.56	10	1.6	523.788	2	11.1317	29027	ID113918_01_SPD30_OA10034_10472_062924.raw				2050000	1760000	12100000	Oxidation (M)	M10:Oxidation (M):1000.00	ENSDARP00000063132_V22A:ENSDARP00000116629_D114Y:ENSDARP00000139130_G26D:ENSDARP00000116629_A60S:ENSDARP00000116629_V107L:ENSDARP00000063132_K18N:ENSDARP00000139130_V22A:ENSDARP00000116629_K125E:ENSDARP00000116629_Q73E:ENSDARP00000116629.1|pep:F1RD10|F1RD10_DANRE:ENSDARP00000063132_G26D:A0A0R4IS85|A0A0R4IS85_DANRE:ENSDARP00000116629_A136T:ENSDARP00000139130_K18N	YES
LQDQAAQSF	77.18	1006.47	9	2.9	1007.48	1	14.2931	46591	ID113919_01_SPD30_OA10034_10472_062924.raw					618000	764000			ENSDARP00000063132_V22A:ENSDARP00000116629_D114Y:ENSDARP00000139130_G26D:ENSDARP00000116629_A60S:ENSDARP00000116629_V107L:ENSDARP00000063132_K18N:ENSDARP00000139130_V22A:ENSDARP00000116629_K125E:ENSDARP00000116629.1|pep:F1RD10|F1RD10_DANRE:ENSDARP00000063132_G26D:A0A0R4IS85|A0A0R4IS85_DANRE:ENSDARP00000116629_A136T:ENSDARP00000139130_K18N	YES
HAEGTYTSDVSSYLQ	53.5	1656.73	15	-0.2	829.37	2	21.48	58503	ID113917_01_SPD30_OA10034_10472_062924.raw									ENSDARP00000063132_V22A:ENSDARP00000116629_D114Y:ENSDARP00000139130_G26D:ENSDARP00000116629_V107L:ENSDARP00000063132_K18N:ENSDARP00000116629_K125E:ENSDARP00000139130_V22A:ENSDARP00000116629.1|pep:F1RD10|F1RD10_DANRE:ENSDARP00000063132_G26D:A0A0R4IS85|A0A0R4IS85_DANRE:ENSDARP00000116629_A136T:ENSDARP00000139130_K18N	YES
HAEGTYTSDVSSYLQDQ	89.04	1899.81	17	2.3	950.916	2	21.9524	59752	ID113917_01_SPD30_OA10034_10472_062924.raw				262000					ENSDARP00000063132_V22A:ENSDARP00000116629_D114Y:ENSDARP00000139130_G26D:ENSDARP00000116629_V107L:ENSDARP00000063132_K18N:ENSDARP00000116629_K125E:ENSDARP00000139130_V22A:ENSDARP00000116629.1|pep:F1RD10|F1RD10_DANRE:ENSDARP00000063132_G26D:A0A0R4IS85|A0A0R4IS85_DANRE:ENSDARP00000116629_A136T:ENSDARP00000139130_K18N	YES
HAEGTYTSDVSSYLQDQAAQSF	89.37	2404.05	22	1.8	802.357	3	30.1777	83661	ID113917_01_SPD30_OA10034_10472_062924.raw				2060000					ENSDARP00000063132_V22A:ENSDARP00000116629_D114Y:ENSDARP00000139130_G26D:ENSDARP00000116629_V107L:ENSDARP00000063132_K18N:ENSDARP00000116629_K125E:ENSDARP00000139130_V22A:ENSDARP00000116629.1|pep:F1RD10|F1RD10_DANRE:ENSDARP00000063132_G26D:A0A0R4IS85|A0A0R4IS85_DANRE:ENSDARP00000116629_A136T:ENSDARP00000139130_K18N	YES
HAEGTYTSDVSSY	88.96	1415.58	13	2	708.801	2	11.5101	27064	ID113917_01_SPD30_OA10034_10472_062924.raw				1540000	368000	531000			ENSDARP00000063132_V22A:ENSDARP00000116629_D114Y:ENSDARP00000139130_G26D:ENSDARP00000116629_V107L:ENSDARP00000063132_K18N:ENSDARP00000139130_V22A:ENSDARP00000116629_K125E:ENSDARP00000116629_Q73E:ENSDARP00000116629.1|pep:F1RD10|F1RD10_DANRE:ENSDARP00000063132_G26D:A0A0R4IS85|A0A0R4IS85_DANRE:ENSDARP00000116629_A136T:ENSDARP00000139130_K18N	YES
SGQPKPDVANNKGANM(+15.99)AQ	89.69	1841.87	18	2.1	614.965	3	4.5214	7105	ID113916_01_SPD30_OA10034_10472_062924.raw		18100	25300	1850000	708000	1570000	Oxidation (M)	M16:Oxidation (M):1000.00	ENSDARP00000116629_D114Y:A0A0R4IS85|A0A0R4IS85_DANRE:ENSDARP00000139130_G26D:ENSDARP00000116629_A60S:ENSDARP00000116629_V107L:ENSDARP00000139130_V22A:ENSDARP00000116629_K125E:ENSDARP00000116629_A136T:ENSDARP00000116629_Q73E:ENSDARP00000116629.1|pep:ENSDARP00000139130_K18N	YES
LQDDSTSTETADSFLARAPGLTT	89.13	2396.13	23	3.1	1199.08	2	30.5897	84952	ID113917_01_SPD30_OA10034_10472_062924.raw									ENSDARP00000139130_G26D:ENSDARP00000063132_G26D	YES
LQDDSTSTETADSFLARAPGLTTM(+15.99)	88.99	2543.17	24	5.5	1272.6	2	30.4665	84620	ID113917_01_SPD30_OA10034_10472_062924.raw				224000			Oxidation (M)	M24:Oxidation (M):1000.00	ENSDARP00000139130_G26D:ENSDARP00000063132_G26D	YES
DWLRQF	37.3	863.429	6	2.7	864.439	1	28.8263	79890	ID113917_01_SPD30_OA10034_10472_062924.raw				1110000					Q5XJ29|Q5XJ29_DANRE	YES
GKSPEDLDLHQF	82.17	1384.66	12	2.1	462.562	3	18.7677	57828	ID113918_01_SPD30_OA10034_10472_062924.raw				468000	1340000	7190000			Q5XJ29|Q5XJ29_DANRE	YES
GKSPEDLDLHQFLQ	89.05	1625.8	14	2.6	813.912	2	27.262	75156	ID113917_01_SPD30_OA10034_10472_062924.raw			89900	3860000	3120000	5470000			Q5XJ29|Q5XJ29_DANRE	YES
SSEFPAL	76.69	749.36	7	1.9	750.368	1	28.0983	103759	ID113919_01_SPD30_OA10034_10472_062924.raw				1830000	2340000	6730000			Q5XJ29|Q5XJ29_DANRE	YES
VLGKSPEDLDLHQFLQ	74.89	1837.96	16	0.4	919.986	2	29.8996	82852	ID113917_01_SPD30_OA10034_10472_062924.raw									Q5XJ29|Q5XJ29_DANRE	YES
KYLHTL	75.07	773.443	6	0.7	387.729	2	7.561	18563	ID113919_01_SPD30_OA10034_10472_062924.raw						1040000			Q5XJ29|Q5XJ29_DANRE:Q501V0|KPSH1_DANRE:Q9DE29|Q9DE29_DANRE:B2GSX9|B2GSX9_DANRE	YES
ALGQLSARKYLHTL	41.33	1569.9	14	1.6	524.308	3	18.8876	50871	ID113917_01_SPD30_OA10034_10472_062924.raw				247000					Q5XJ29|Q5XJ29_DANRE:Q9DE29|Q9DE29_DANRE	YES
FSPPSKRLE	54.54	1059.57	9	0.8	354.198	3	8.0713	20517	ID113919_01_SPD30_OA10034_10472_062924.raw						1850000			Q5XJ29|Q5XJ29_DANRE:Q9DE29|Q9DE29_DANRE	YES
GFDEEGNSLTDVTFDSDQITI	89.44	2302.01	21	4.6	1152.02	2	38.3444	109021	ID113917_01_SPD30_OA10034_10472_062924.raw				83500					Q5XJ29|Q5XJ29_DANRE:Q9DE29|Q9DE29_DANRE	YES
HADGM(+15.99)FNKAY	48.36	1168.5	10	0.7	585.256	2	6.175	10839	ID113917_01_SPD30_OA10034_10472_062924.raw							Oxidation (M)	M5:Oxidation (M):1000.00	Q5XJ29|Q5XJ29_DANRE:Q9DE29|Q9DE29_DANRE	YES
HADGM(+15.99)FNKAYRKALGQL	89.04	1934.98	17	2.2	646.002	3	15.0685	38385	ID113917_01_SPD30_OA10034_10472_062924.raw				1890000	1010000	502000	Oxidation (M)	M5:Oxidation (M):1000.00	Q5XJ29|Q5XJ29_DANRE:Q9DE29|Q9DE29_DANRE	YES
HSDGVFTD	79.82	876.361	8	0.5	439.188	2	10.1482	22867	ID113917_01_SPD30_OA10034_10472_062924.raw				236000		407000			Q5XJ29|Q5XJ29_DANRE:Q9DE29|Q9DE29_DANRE	YES
HSDGVFTDSYSRY	88.96	1532.65	13	4.5	767.337	2	15.1485	38949	ID113917_01_SPD30_OA10034_10472_062924.raw									Q5XJ29|Q5XJ29_DANRE:Q9DE29|Q9DE29_DANRE	YES
HSDGVFTDSYSRYRKQM(+15.99)AVK	88.98	2390.14	20	1.9	598.544	4	9.1499	19675	ID113917_01_SPD30_OA10034_10472_062924.raw				4190000	426000		Oxidation (M)	M17:Oxidation (M):1000.00	Q5XJ29|Q5XJ29_DANRE:Q9DE29|Q9DE29_DANRE	YES
M(+15.99)AKRVGGGSTTEDDNEPLS	88.51	1978.89	19	1.1	990.453	2	6.0839	10579	ID113917_01_SPD30_OA10034_10472_062924.raw		1190000	1430000	6680000	2750000	6060000	Oxidation (M)	M1:Oxidation (M):1000.00	Q5XJ29|Q5XJ29_DANRE:Q9DE29|Q9DE29_DANRE	YES
MAKRVGGGSTTEDDNEPLS	61.99	1962.9	19	2	655.307	3	7.0745	13427	ID113917_01_SPD30_OA10034_10472_062924.raw				84900					Q5XJ29|Q5XJ29_DANRE:Q9DE29|Q9DE29_DANRE	YES
RVGGGSTTEDDNEPLS	88.81	1632.72	16	1	817.369	2	8.3481	17133	ID113917_01_SPD30_OA10034_10472_062924.raw		108000	174000	1150000	452000	960000			Q5XJ29|Q5XJ29_DANRE:Q9DE29|Q9DE29_DANRE	YES
SARKYLHTL	87.56	1087.61	9	1.5	363.546	3	6.7039	12259	ID113917_01_SPD30_OA10034_10472_062924.raw			376000	4440000	4160000	5380000			Q5XJ29|Q5XJ29_DANRE:Q9DE29|Q9DE29_DANRE	YES
SARKYLHTLM(+15.99)	56.8	1234.65	10	0.7	412.557	3	6.7011	12297	ID113917_01_SPD30_OA10034_10472_062924.raw				396000			Oxidation (M)	M10:Oxidation (M):1000.00	Q5XJ29|Q5XJ29_DANRE:Q9DE29|Q9DE29_DANRE	YES
SPLSYPKI	39.68	903.506	8	1.1	452.761	2	20.8116	56580	ID113917_01_SPD30_OA10034_10472_062924.raw				429000		690000			Q5XJ29|Q5XJ29_DANRE:Q9DE29|Q9DE29_DANRE	YES
SPLSYPKIR	76.97	1059.61	9	0.6	354.21	3	12.78	40061	ID113919_01_SPD30_OA10034_10472_062924.raw						3120000			Q5XJ29|Q5XJ29_DANRE:Q9DE29|Q9DE29_DANRE	YES
SPLSYPKIRM(+15.99)E	74.91	1335.69	11	1.3	446.236	3	12.8089	40095	ID113919_01_SPD30_OA10034_10472_062924.raw				492000	1750000	3560000	Oxidation (M)	M10:Oxidation (M):1000.00	Q5XJ29|Q5XJ29_DANRE:Q9DE29|Q9DE29_DANRE	YES
SPLSYPKIRM(+15.99)ETA	82.02	1507.77	13	2.3	754.894	2	13.8158	39004	ID113918_01_SPD30_OA10034_10472_062924.raw		120000	108000	1570000	657000	942000	Oxidation (M)	M10:Oxidation (M):1000.00	Q5XJ29|Q5XJ29_DANRE:Q9DE29|Q9DE29_DANRE	YES
SPLSYPKIRM(+15.99)ETAGFDEEGNSLTDVTFDSDQITI	24.94	3791.77	34	0.6	1264.93	3	33.7656	95014	ID113917_01_SPD30_OA10034_10472_062924.raw							Oxidation (M)	M10:Oxidation (M):1000.00	Q5XJ29|Q5XJ29_DANRE:Q9DE29|Q9DE29_DANRE	YES
SSPTVTEDAYTLFSPPSKRLE	89.71	2324.15	21	5.1	1163.09	2	28.706	71665	ID113916_01_SPD30_OA10034_10472_062924.raw		154000	113000	909000					Q5XJ29|Q5XJ29_DANRE:Q9DE29|Q9DE29_DANRE	YES
VGGGSTTEDDNEPLS	81.82	1476.62	15	2	739.32	2	11.3633	25327	ID113916_01_SPD30_OA10034_10472_062924.raw		420000	547000		794000	661000			Q5XJ29|Q5XJ29_DANRE:Q9DE29|Q9DE29_DANRE	YES
DLSNNDLQDSGVKLL	39.32	1629.82	15	1.6	815.919	2	30.3089	84047	ID113917_01_SPD30_OA10034_10472_062924.raw				197000					A0A0A0MPM8|A0A0A0MPM8_DANRE:A0A0R4IIW8|A0A0R4IIW8_DANRE:A0A8M9PI83|A0A8M9PI83_DANRE:A0A8M9QIH4|A0A8M9QIH4_DANRE:A0A8M6YYS0|A0A8M6YYS0_DANRE:H0WEY0|H0WEY0_DANRE:A0A8M9PPV0|A0A8M9PPV0_DANRE:A0A8M6YY55|A0A8M6YY55_DANRE:A0A8M3AYZ2|A0A8M3AYZ2_DANRE:A0A8M9PIA6|A0A8M9PIA6_DANRE:F6NNU9|F6NNU9_DANRE:A0A2R8Q3L4|A0A2R8Q3L4_DANRE:A8KBU2|A8KBU2_DANRE:A0A8M6YZY9|A0A8M6YZY9_DANRE:A0A8M9QBZ7|A0A8M9QBZ7_DANRE:A0A…
EEPAFVQIQ	45.86	1059.52	9	3	1060.53	1	26.718	73422	ID113917_01_SPD30_OA10034_10472_062924.raw				650000					A0A0A0VG02|A0A0A0VG02_DANRE:Q9MIY8|COX1_DANRE
AFIVSRPGVFYGQ	65.88	1439.76	13	1.3	720.886	2	26.8253	98776	ID113919_01_SPD30_OA10034_10472_062924.raw						418000			A0A0A0VG08|A0A0A0VG08_DANRE:Q9MIY7|COX2_DANRE
AVPSLGIKM(+15.99)DAVPGRLNQT	88.92	1982.06	19	0.8	992.039	2	20.5412	55642	ID113917_01_SPD30_OA10034_10472_062924.raw				647000			Oxidation (M)	M9:Oxidation (M):1000.00	A0A0A0VG08|A0A0A0VG08_DANRE:Q9MIY7|COX2_DANRE
AVPSLGIKM(+15.99)DAVPGRLNQTAFIV	87.17	2412.32	23	2.7	1207.17	2	31.0527	86475	ID113917_01_SPD30_OA10034_10472_062924.raw				711000			Oxidation (M)	M9:Oxidation (M):1000.00	A0A0A0VG08|A0A0A0VG08_DANRE:Q9MIY7|COX2_DANRE
AVPSLGIKM(+15.99)DAVPGRLNQTAFIV(-0.98)	37.05	2411.34	23	-4.8	1206.67	2	31.0673	86407	ID113917_01_SPD30_OA10034_10472_062924.raw							Oxidation (M);Amidation	M9:Oxidation (M):1000.00;V23:Amidation:1000.00	A0A0A0VG08|A0A0A0VG08_DANRE:Q9MIY7|COX2_DANRE
ETDHRM(+15.99)VVPKESPIRIL	70.78	2035.09	17	1.2	679.371	3	17.15	45156	ID113917_01_SPD30_OA10034_10472_062924.raw				7510000		14300000	Oxidation (M)	M6:Oxidation (M):1000.00	A0A0A0VG08|A0A0A0VG08_DANRE:Q9MIY7|COX2_DANRE
M(+15.99)VPTQDLTPGGFRLL	63.4	1659.87	15	2	830.942	2	33.1823	93036	ID113917_01_SPD30_OA10034_10472_062924.raw				1260000		3160000	Oxidation (M)	M1:Oxidation (M):1000.00	A0A0A0VG08|A0A0A0VG08_DANRE:Q9MIY7|COX2_DANRE
SRPGVFYGQ	67.67	1009.5	9	1.6	505.757	2	12.2291	37355	ID113919_01_SPD30_OA10034_10472_062924.raw						3470000			A0A0A0VG08|A0A0A0VG08_DANRE:Q9MIY7|COX2_DANRE
SRPGVFYGQC(+57.02)SEIC(+57.02)GA	88.97	1786.78	16	2.2	894.398	2	19.1522	51608	ID113917_01_SPD30_OA10034_10472_062924.raw				286000			Carbamidomethylation;Carbamidomethylation		A0A0A0VG08|A0A0A0VG08_DANRE:Q9MIY7|COX2_DANRE
SRPGVFYGQC(+57.02)SEIC(+57.02)GANHSFM(+15.99)PIVVE	88.9	2956.33	26	3.9	986.455	3	27.5547	68388	ID113916_01_SPD30_OA10034_10472_062924.raw				747000			Carbamidomethylation;Carbamidomethylation;Oxidation (M)	M21:Oxidation (M):1000.00	A0A0A0VG08|A0A0A0VG08_DANRE:Q9MIY7|COX2_DANRE
VSAEDVLHSW	88.88	1141.54	10	2.3	571.779	2	29.6982	82146	ID113917_01_SPD30_OA10034_10472_062924.raw				1240000		775000			A0A0A0VG08|A0A0A0VG08_DANRE:Q9MIY7|COX2_DANRE
VVPKESPIRIL	38.63	1249.78	11	1.7	417.6	3	19.8267	70400	ID113919_01_SPD30_OA10034_10472_062924.raw						1150000			A0A0A0VG08|A0A0A0VG08_DANRE:Q9MIY7|COX2_DANRE
GAAALLI	38.27	627.395	7	2.7	628.404	1	30.8098	77654	ID113916_01_SPD30_OA10034_10472_062924.raw			3860000		6230000				A0A0G3Y3D1|A0A0G3Y3D1_DANRE:E7FFX7|E7FFX7_DANRE
NDGIGINPA	74.18	869.424	9	1.4	870.433	1	17.9405	43568	ID113916_01_SPD30_OA10034_10472_062924.raw			334000						A0A0R4I9C6|A0A0R4I9C6_DANRE:Q803Y4|UFM1_DANRE
ISDKLK	56.82	702.428	6	1.8	352.222	2	5.984	10064	ID113915_01_SPD30_OA10034_10472_062924.raw	198000	183000							A0A0R4IA28|A0A0R4IA28_DANRE
VNKPAPPKAEPKPK	39.65	1499.88	14	1.8	300.984	5	4.2391	4755	ID113914_01_SPD30_OA10034_10472_062924.raw	113000								A0A0R4IBX9|A0A0R4IBX9_DANRE
TVGEKLNPGIDIL	37.36	1367.77	13	2.5	684.892	2	29.5212	108828	ID113919_01_SPD30_OA10034_10472_062924.raw									A0A0R4IC35|A0A0R4IC35_DANRE
AIAVLTSGGDAQGM(+15.99)NAAVR	71.47	1816.91	19	4.4	909.466	2	17.3051	42471	ID113915_01_SPD30_OA10034_10472_062924.raw							Oxidation (M)	M14:Oxidation (M):1000.00	A0A0R4ID68|A0A0R4ID68_DANRE:A0A0R4ITA8|A0A0R4ITA8_DANRE:E7FDP2|E7FDP2_DANRE:A4QNV1|A4QNV1_DANRE:A0A8M1RMR9|A0A8M1RMR9_DANRE:A0A8M2B9C5|A0A8M2B9C5_DANRE:A0A8M3B3J9|A0A8M3B3J9_DANRE:A0A8M2B9K3|A0A8M2B9K3_DANRE:A0A2R8RK99|A0A2R8RK99_DANRE:A0A8M3B6I6|A0A8M3B6I6_DANRE:Q66HV8|Q66HV8_DANRE
LNILTR	39.06	728.455	6	0.4	365.235	2	13.6098	43876	ID113919_01_SPD30_OA10034_10472_062924.raw						2750000			A0A0R4IFG3|A0A0R4IFG3_DANRE
LDYARSKLNPNIDVA	76.9	1687.89	15	2.1	844.954	2	18.1316	63177	ID113919_01_SPD30_OA10034_10472_062924.raw						521000			A0A0R4IGG3|A0A0R4IGG3_DANRE
LDYARSKLNPNIDVAAQ	88.88	1886.98	17	3.1	944.503	2	18.4843	49532	ID113917_01_SPD30_OA10034_10472_062924.raw				112000	1070000	1910000			A0A0R4IGG3|A0A0R4IGG3_DANRE
DLQIAR	58.56	714.402	6	1.5	715.411	1	11.017	23891	ID113915_01_SPD30_OA10034_10472_062924.raw		351000				4660000			A0A0R4IH76|A0A0R4IH76_DANRE:A0A8M3B1D5|A0A8M3B1D5_DANRE
AAPLFM(+15.99)SN	45.39	865.4	8	2.1	866.409	1	19.0214	51276	ID113917_01_SPD30_OA10034_10472_062924.raw				333000			Oxidation (M)	M6:Oxidation (M):1000.00	A0A0R4IJL2|A0A0R4IJL2_DANRE
DVFSEQRLPELKDSTQFTVS(-0.98)	24.98	2324.16	20	-7	1163.08	2	29.6653	82160	ID113917_01_SPD30_OA10034_10472_062924.raw							Amidation	S20:Amidation:1000.00	A0A0R4IJL2|A0A0R4IJL2_DANRE
QRPLSKGASAL	33.71	1126.65	11	1.6	376.556	3	6.7026	12301	ID113917_01_SPD30_OA10034_10472_062924.raw				524000					A0A0R4IJL2|A0A0R4IJL2_DANRE
TC(+57.02)GGYPGTTLDKIETDAQTF	47.37	2173.98	20	1.8	1088	2	30.038	83352	ID113917_01_SPD30_OA10034_10472_062924.raw				25900			Carbamidomethylation		A0A0R4IJL2|A0A0R4IJL2_DANRE
AGNFYGDAEKDKGLQTSQDARFYAT	52.36	2752.27	25	2.4	918.434	3	17.5498	46666	ID113917_01_SPD30_OA10034_10472_062924.raw									A0A0R4IL29|A0A0R4IL29_DANRE
SVRFEPFSNEGKTL	48.07	1609.81	14	3.1	805.915	2	21.5992	58842	ID113917_01_SPD30_OA10034_10472_062924.raw				125000					A0A0R4IL29|A0A0R4IL29_DANRE
NRRIQLVEEELDRAQERLAT	71.36	2438.3	20	1.3	610.583	4	22.5764	81179	ID113919_01_SPD30_OA10034_10472_062924.raw						1090000			A0A0R4IM99|A0A0R4IM99_DANRE:A0A8M2BLW8|A0A8M2BLW8_DANRE:A0A8M2B1Q8|A0A8M2B1Q8_DANRE:A0A2R8RQ88|A0A2R8RQ88_DANRE:A0A8M2BLM4|A0A8M2BLM4_DANRE:E7FBZ3|E7FBZ3_DANRE
TIDDLEEK	25.01	961.46	8	1.3	481.738	2	9.6679	21223	ID113917_01_SPD30_OA10034_10472_062924.raw				842000					A0A0R4IM99|A0A0R4IM99_DANRE:Q803M1|Q803M1_DANRE:Q6NYQ0|Q6NYQ0_DANRE:A0A8M3AZU4|A0A8M3AZU4_DANRE:A0A8M2BLW8|A0A8M2BLW8_DANRE:A0A8M2BLM4|A0A8M2BLM4_DANRE:A0A8M2B1Q6|A0A8M2B1Q6_DANRE:A7E2K1|A7E2K1_DANRE:A0A8M3APV7|A0A8M3APV7_DANRE:A0A2R8Q650|A0A2R8Q650_DANRE
IGSAAL	38.63	530.306	6	1.5	531.314	1	15.0685	38443	ID113917_01_SPD30_OA10034_10472_062924.raw		1500000	1700000	6320000	8280000				A0A0R4IMH7|A0A0R4IMH7_DANRE:A0A8M2B3H4|A0A8M2B3H4_DANRE:A0A8M9QN79|A0A8M9QN79_DANRE:B8A5T6|B8A5T6_DANRE:A0A8M2B3M7|A0A8M2B3M7_DANRE
QLLHSQNTSL	26.52	1139.59	10	1.4	570.805	2	13.498	32878	ID113914_01_SPD30_OA10034_10472_062924.raw	244000								A0A0R4INI3|A0A0R4INI3_DANRE:B6IDE0|B6IDE0_DANRE:A0A8M1NBP6|A0A8M1NBP6_DANRE:A0A8M9PEC3|A0A8M9PEC3_DANRE:B6IDE1|B6IDE1_DANRE:F1QZW1|F1QZW1_DANRE:A7E2H1|A7E2H1_DANRE:A0A8M9PR47|A0A8M9PR47_DANRE
VQLLHSQNTSL	66.53	1238.66	11	1.9	620.339	2	17.9638	47291	ID113914_01_SPD30_OA10034_10472_062924.raw	361000								A0A0R4INI3|A0A0R4INI3_DANRE:B6IDE0|B6IDE0_DANRE:A0A8M1NBP6|A0A8M1NBP6_DANRE:A0A8M9PEC3|A0A8M9PEC3_DANRE:B6IDE1|B6IDE1_DANRE:F1QZW1|F1QZW1_DANRE:A7E2H1|A7E2H1_DANRE:A0A8M9PR47|A0A8M9PR47_DANRE
LHSQNTSLLNQK	44.49	1381.73	12	1	461.585	3	6.5254	12739	ID113918_01_SPD30_OA10034_10472_062924.raw					37200				A0A0R4INI3|A0A0R4INI3_DANRE:B6IDE0|B6IDE0_DANRE:A0A8M9PEC3|A0A8M9PEC3_DANRE:B6IDE1|B6IDE1_DANRE:F1QZW1|F1QZW1_DANRE:A0A8M9PR47|A0A8M9PR47_DANRE
LLHSQNTSLLNQK	59.83	1494.82	13	3.1	748.417	2	15.7564	37941	ID113915_01_SPD30_OA10034_10472_062924.raw									A0A0R4INI3|A0A0R4INI3_DANRE:B6IDE0|B6IDE0_DANRE:A0A8M9PEC3|A0A8M9PEC3_DANRE:B6IDE1|B6IDE1_DANRE:F1QZW1|F1QZW1_DANRE:A0A8M9PR47|A0A8M9PR47_DANRE
Q(-17.03)LLHSQNTSLLNQK	80.18	1605.85	14	2.8	803.933	2	20.6411	51900	ID113915_01_SPD30_OA10034_10472_062924.raw	633000	232000					Pyro-glu from Q	Q1:Pyro-glu from Q:1000.00	A0A0R4INI3|A0A0R4INI3_DANRE:B6IDE0|B6IDE0_DANRE:A0A8M9PEC3|A0A8M9PEC3_DANRE:B6IDE1|B6IDE1_DANRE:F1QZW1|F1QZW1_DANRE:A0A8M9PR47|A0A8M9PR47_DANRE
QLLHSQNTSLLNQK	80.71	1622.87	14	0.9	541.966	3	12.1722	27190	ID113915_01_SPD30_OA10034_10472_062924.raw	1220000	1180000	99100		411000				A0A0R4INI3|A0A0R4INI3_DANRE:B6IDE0|B6IDE0_DANRE:A0A8M9PEC3|A0A8M9PEC3_DANRE:B6IDE1|B6IDE1_DANRE:F1QZW1|F1QZW1_DANRE:A0A8M9PR47|A0A8M9PR47_DANRE
VQLLHSQNTSLLNQK	89.71	1721.94	15	1.7	574.989	3	15.5737	37070	ID113916_01_SPD30_OA10034_10472_062924.raw	7070000	12000000	1790000		18400000				A0A0R4INI3|A0A0R4INI3_DANRE:B6IDE0|B6IDE0_DANRE:A0A8M9PEC3|A0A8M9PEC3_DANRE:B6IDE1|B6IDE1_DANRE:F1QZW1|F1QZW1_DANRE:A0A8M9PR47|A0A8M9PR47_DANRE
KHADSVADLGEQIDNLQR	58.81	2008	18	-4.3	670.337	3	23.4497	64125	ID113914_01_SPD30_OA10034_10472_062924.raw									A0A0R4INI3|A0A0R4INI3_DANRE:Q508P8|Q508P8_DANRE
GTLEDQIIQANPALEAF	89.45	1828.92	17	3.3	915.471	2	39.5845	105140	ID113916_01_SPD30_OA10034_10472_062924.raw	1800000	1390000	2420000		1350000	1120000			A0A0R4INI3|A0A0R4INI3_DANRE:Q508P8|Q508P8_DANRE:A0A8M1NBP6|A0A8M1NBP6_DANRE:Q6YJK1|Q6YJK1_DANRE:F1QZW1|F1QZW1_DANRE:Q4V9D2|Q4V9D2_DANRE
GTLEDQIIQANPALEAFGNAK	89.68	2199.12	21	2.6	1100.57	2	34.7563	90295	ID113916_01_SPD30_OA10034_10472_062924.raw	21000000	39100000	28300000		25300000	20500000			A0A0R4INI3|A0A0R4INI3_DANRE:Q508P8|Q508P8_DANRE:A0A8M1NBP6|A0A8M1NBP6_DANRE:Q6YJK1|Q6YJK1_DANRE:F1QZW1|F1QZW1_DANRE:Q4V9D2|Q4V9D2_DANRE
EELEEELEAER	89.1	1374.62	11	2	688.316	2	18.946	45829	ID113916_01_SPD30_OA10034_10472_062924.raw	3030000	1550000	534000		1930000				A0A0R4INI3|A0A0R4INI3_DANRE:Q508P8|Q508P8_DANRE:B6IDE0|B6IDE0_DANRE:A0A8M1NBP6|A0A8M1NBP6_DANRE:A0A8M9PEC3|A0A8M9PEC3_DANRE:A0A8M9P5E5|A0A8M9P5E5_DANRE:B6IDE1|B6IDE1_DANRE:A0A8M9QN64|A0A8M9QN64_DANRE:F1QZW1|F1QZW1_DANRE:E9QF07|E9QF07_DANRE:A0A8M9PFC7|A0A8M9PFC7_DANRE:A0A8M9PR47|A0A8M9PR47_DANRE
ELEEELEAER	76.12	1245.57	10	2.4	623.795	2	15.4997	39193	ID113914_01_SPD30_OA10034_10472_062924.raw	1810000	1050000	237000		1150000				A0A0R4INI3|A0A0R4INI3_DANRE:Q508P8|Q508P8_DANRE:B6IDE0|B6IDE0_DANRE:A0A8M1NBP6|A0A8M1NBP6_DANRE:A0A8M9PEC3|A0A8M9PEC3_DANRE:A0A8M9P5E5|A0A8M9P5E5_DANRE:B6IDE1|B6IDE1_DANRE:A0A8M9QN64|A0A8M9QN64_DANRE:F1QZW1|F1QZW1_DANRE:E9QF07|E9QF07_DANRE:A0A8M9PFC7|A0A8M9PFC7_DANRE:A0A8M9PR47|A0A8M9PR47_DANRE
HRLQNEIEDLM(+15.99)VDVER	89.57	2010.98	16	1.6	671.335	3	21.7328	52875	ID113916_01_SPD30_OA10034_10472_062924.raw	3120000	5780000	6130000		1590000	219000	Oxidation (M)	M11:Oxidation (M):1000.00	A0A0R4INI3|A0A0R4INI3_DANRE:Q508P8|Q508P8_DANRE:B6IDE0|B6IDE0_DANRE:A0A8M1NBP6|A0A8M1NBP6_DANRE:A0A8M9PEC3|A0A8M9PEC3_DANRE:B6IDE1|B6IDE1_DANRE:A0A8M9PR47|A0A8M9PR47_DANRE
LQNEIEDLM(+15.99)VDVER	89.69	1717.82	14	2	573.615	3	27.7272	68692	ID113916_01_SPD30_OA10034_10472_062924.raw	31900000	47400000	38600000		35300000	10700000	Oxidation (M)	M9:Oxidation (M):1000.00	A0A0R4INI3|A0A0R4INI3_DANRE:Q508P8|Q508P8_DANRE:B6IDE0|B6IDE0_DANRE:A0A8M1NBP6|A0A8M1NBP6_DANRE:A0A8M9PEC3|A0A8M9PEC3_DANRE:B6IDE1|B6IDE1_DANRE:A0A8M9PR47|A0A8M9PR47_DANRE
NEIEDLM(+15.99)VDVER	62.67	1476.68	12	2.3	739.347	2	24.516	60182	ID113916_01_SPD30_OA10034_10472_062924.raw		155000	181000				Oxidation (M)	M7:Oxidation (M):1000.00	A0A0R4INI3|A0A0R4INI3_DANRE:Q508P8|Q508P8_DANRE:B6IDE0|B6IDE0_DANRE:A0A8M1NBP6|A0A8M1NBP6_DANRE:A0A8M9PEC3|A0A8M9PEC3_DANRE:B6IDE1|B6IDE1_DANRE:A0A8M9PR47|A0A8M9PR47_DANRE
QNEIEDLM(+15.99)VDVER	87.66	1604.74	13	2	535.92	3	25.086	61502	ID113916_01_SPD30_OA10034_10472_062924.raw	1230000	1700000	1190000		423000		Oxidation (M)	M8:Oxidation (M):1000.00	A0A0R4INI3|A0A0R4INI3_DANRE:Q508P8|Q508P8_DANRE:B6IDE0|B6IDE0_DANRE:A0A8M1NBP6|A0A8M1NBP6_DANRE:A0A8M9PEC3|A0A8M9PEC3_DANRE:B6IDE1|B6IDE1_DANRE:A0A8M9PR47|A0A8M9PR47_DANRE
KTPGAMENPLVM(+15.99)HQLR	77.32	1836.93	16	1.3	613.319	3	12.6626	28225	ID113915_01_SPD30_OA10034_10472_062924.raw		5480000			9000000		Oxidation (M)	M12:Oxidation (M):53.23	A0A0R4INI3|A0A0R4INI3_DANRE:Q508P8|Q508P8_DANRE:B6IDE0|B6IDE0_DANRE:A0A8M1NBP6|A0A8M1NBP6_DANRE:A0A8M9PEC3|A0A8M9PEC3_DANRE:B6IDE1|B6IDE1_DANRE:F1QZW1|F1QZW1_DANRE:A0A8M9PR47|A0A8M9PR47_DANRE
LM(+15.99)GLNSADLIK	67.93	1189.64	11	1.9	595.827	2	24.1836	62000	ID113915_01_SPD30_OA10034_10472_062924.raw	1080000	1280000			2560000		Oxidation (M)	M2:Oxidation (M):1000.00	A0A0R4INI3|A0A0R4INI3_DANRE:Q508P8|Q508P8_DANRE:B6IDE0|B6IDE0_DANRE:A0A8M1NBP6|A0A8M1NBP6_DANRE:A0A8M9PEC3|A0A8M9PEC3_DANRE:B6IDE1|B6IDE1_DANRE:F1QZW1|F1QZW1_DANRE:Q4V9D2|Q4V9D2_DANRE
YLM(+15.99)GLNSADLIK	37.79	1352.7	12	3.7	677.36	2	27.4939	76331	ID113914_01_SPD30_OA10034_10472_062924.raw	113000						Oxidation (M)	M3:Oxidation (M):1000.00	A0A0R4INI3|A0A0R4INI3_DANRE:Q508P8|Q508P8_DANRE:B6IDE0|B6IDE0_DANRE:A0A8M1NBP6|A0A8M1NBP6_DANRE:A0A8M9PEC3|A0A8M9PEC3_DANRE:B6IDE1|B6IDE1_DANRE:Q4V9D2|Q4V9D2_DANRE:F1QZW1|F1QZW1_DANRE
GSSFQTVSALHR	83.73	1288.65	12	1.4	645.334	2	11.9523	32085	ID113918_01_SPD30_OA10034_10472_062924.raw	3110000	5660000	195000		6740000				A0A0R4INI3|A0A0R4INI3_DANRE:Q508P8|Q508P8_DANRE:B6IDE0|B6IDE0_DANRE:A0A8M1NBP6|A0A8M1NBP6_DANRE:Q6YJK1|Q6YJK1_DANRE:A0A8M9PEC3|A0A8M9PEC3_DANRE:B6IDE1|B6IDE1_DANRE:F1QZW1|F1QZW1_DANRE:A0A8M9PR47|A0A8M9PR47_DANRE
KGSSFQTVSALHR	89.7	1416.75	13	1.3	473.257	3	8.7911	18216	ID113916_01_SPD30_OA10034_10472_062924.raw	1490000	2100000	461000		2810000				A0A0R4INI3|A0A0R4INI3_DANRE:Q508P8|Q508P8_DANRE:B6IDE0|B6IDE0_DANRE:A0A8M1NBP6|A0A8M1NBP6_DANRE:Q6YJK1|Q6YJK1_DANRE:A0A8M9PEC3|A0A8M9PEC3_DANRE:B6IDE1|B6IDE1_DANRE:F1QZW1|F1QZW1_DANRE:A0A8M9PR47|A0A8M9PR47_DANRE
SFQTVSALHR	62.38	1144.6	10	1	573.307	2	12.1681	27257	ID113915_01_SPD30_OA10034_10472_062924.raw		148000			160000				A0A0R4INI3|A0A0R4INI3_DANRE:Q508P8|Q508P8_DANRE:B6IDE0|B6IDE0_DANRE:A0A8M1NBP6|A0A8M1NBP6_DANRE:Q6YJK1|Q6YJK1_DANRE:A0A8M9PEC3|A0A8M9PEC3_DANRE:B6IDE1|B6IDE1_DANRE:F1QZW1|F1QZW1_DANRE:A0A8M9PR47|A0A8M9PR47_DANRE
SSFQTVSALHR	80.2	1231.63	11	1.9	411.552	3	11.7972	26121	ID113915_01_SPD30_OA10034_10472_062924.raw		170000							A0A0R4INI3|A0A0R4INI3_DANRE:Q508P8|Q508P8_DANRE:B6IDE0|B6IDE0_DANRE:A0A8M1NBP6|A0A8M1NBP6_DANRE:Q6YJK1|Q6YJK1_DANRE:A0A8M9PEC3|A0A8M9PEC3_DANRE:B6IDE1|B6IDE1_DANRE:F1QZW1|F1QZW1_DANRE:A0A8M9PR47|A0A8M9PR47_DANRE
EGDLNEM(+15.99)EIQLSQANR	80.43	1861.85	16	1.8	931.933	2	17.4571	42950	ID113915_01_SPD30_OA10034_10472_062924.raw	279000	49600					Oxidation (M)	M7:Oxidation (M):1000.00	A0A0R4INI3|A0A0R4INI3_DANRE:Q508P8|Q508P8_DANRE:B6IDE0|B6IDE0_DANRE:A0A8M1NBP6|A0A8M1NBP6_DANRE:Q6YJK1|Q6YJK1_DANRE:A0A8M9PEC3|A0A8M9PEC3_DANRE:B6IDE1|B6IDE1_DANRE:F1QZW1|F1QZW1_DANRE:A7E2H1|A7E2H1_DANRE:A0A8M9PR47|A0A8M9PR47_DANRE
KKM(+15.99)EGDLNEM(+15.99)EIQLSQANR	89.65	2265.07	19	2.8	567.277	4	11.1777	24856	ID113916_01_SPD30_OA10034_10472_062924.raw	2900000		864000		3710000		Oxidation (M);Oxidation (M)	M3:Oxidation (M):1000.00;M10:Oxidation (M):1000.00	A0A0R4INI3|A0A0R4INI3_DANRE:Q508P8|Q508P8_DANRE:B6IDE0|B6IDE0_DANRE:A0A8M1NBP6|A0A8M1NBP6_DANRE:Q6YJK1|Q6YJK1_DANRE:A0A8M9PEC3|A0A8M9PEC3_DANRE:B6IDE1|B6IDE1_DANRE:F1QZW1|F1QZW1_DANRE:A7E2H1|A7E2H1_DANRE:A0A8M9PR47|A0A8M9PR47_DANRE
KM(+15.99)EGDLNEM(+15.99)EIQLSQANR	89.71	2136.98	18	2.6	713.335	3	13.8516	32311	ID113916_01_SPD30_OA10034_10472_062924.raw	10300000	8440000	2550000		9250000		Oxidation (M);Oxidation (M)	M2:Oxidation (M):1000.00;M9:Oxidation (M):1000.00	A0A0R4INI3|A0A0R4INI3_DANRE:Q508P8|Q508P8_DANRE:B6IDE0|B6IDE0_DANRE:A0A8M1NBP6|A0A8M1NBP6_DANRE:Q6YJK1|Q6YJK1_DANRE:A0A8M9PEC3|A0A8M9PEC3_DANRE:B6IDE1|B6IDE1_DANRE:F1QZW1|F1QZW1_DANRE:A7E2H1|A7E2H1_DANRE:A0A8M9PR47|A0A8M9PR47_DANRE
M(+15.99)EGDLNEM(+15.99)EIQLSQANR	89.93	2008.88	17	2.2	1005.45	2	17.5534	42136	ID113916_01_SPD30_OA10034_10472_062924.raw	4360000	4410000	1320000		4360000		Oxidation (M);Oxidation (M)	M1:Oxidation (M):1000.00;M8:Oxidation (M):1000.00	A0A0R4INI3|A0A0R4INI3_DANRE:Q508P8|Q508P8_DANRE:B6IDE0|B6IDE0_DANRE:A0A8M1NBP6|A0A8M1NBP6_DANRE:Q6YJK1|Q6YJK1_DANRE:A0A8M9PEC3|A0A8M9PEC3_DANRE:B6IDE1|B6IDE1_DANRE:F1QZW1|F1QZW1_DANRE:A7E2H1|A7E2H1_DANRE:A0A8M9PR47|A0A8M9PR47_DANRE
LYDNHLGK	89.61	958.487	8	1.4	320.503	3	5.9676	10731	ID113916_01_SPD30_OA10034_10472_062924.raw	2210000	2510000	569000		3840000				A0A0R4INI3|A0A0R4INI3_DANRE:Q508P8|Q508P8_DANRE:B6IDE0|B6IDE0_DANRE:A0A8M1NBP6|A0A8M1NBP6_DANRE:Q6YJK1|Q6YJK1_DANRE:A0A8M9PEC3|A0A8M9PEC3_DANRE:B6IDE1|B6IDE1_DANRE:F1QZW1|F1QZW1_DANRE:Q4V9D2|Q4V9D2_DANRE:A0A8M9PR47|A0A8M9PR47_DANRE
IEELEEELEAER	89.53	1487.7	12	1.5	744.858	2	22.7999	55453	ID113916_01_SPD30_OA10034_10472_062924.raw	8400000	8570000	2990000		11600000				A0A0R4INI3|A0A0R4INI3_DANRE:Q508P8|Q508P8_DANRE:B6IDE0|B6IDE0_DANRE:A0A8M9PEC3|A0A8M9PEC3_DANRE:A0A8M9P5E5|A0A8M9P5E5_DANRE:B6IDE1|B6IDE1_DANRE:A0A8M9QN64|A0A8M9QN64_DANRE:F1QZW1|F1QZW1_DANRE:E9QF07|E9QF07_DANRE:A0A8M9PFC7|A0A8M9PFC7_DANRE:A0A8M9PR47|A0A8M9PR47_DANRE
ENIAIVER	78.71	942.513	8	1.9	472.265	2	13.2271	30497	ID113915_01_SPD30_OA10034_10472_062924.raw		1400000			3980000				A0A0R4INI3|A0A0R4INI3_DANRE:Q508P8|Q508P8_DANRE:B6IDE0|B6IDE0_DANRE:A0A8M9PEC3|A0A8M9PEC3_DANRE:B6IDE1|B6IDE1_DANRE:A0A8M9PR47|A0A8M9PR47_DANRE
AAAAALDKK	78.63	857.497	9	0.2	429.756	2	5.1888	8069	ID113915_01_SPD30_OA10034_10472_062924.raw	51200								A0A0R4INI3|A0A0R4INI3_DANRE:Q508P8|Q508P8_DANRE:B6IDE0|B6IDE0_DANRE:A0A8M9PEC3|A0A8M9PEC3_DANRE:B6IDE1|B6IDE1_DANRE:F1QZW1|F1QZW1_DANRE:A0A8M9PR47|A0A8M9PR47_DANRE
SNAAAAALDK	52.5	930.477	10	-0.1	466.246	2	6.8563	12075	ID113914_01_SPD30_OA10034_10472_062924.raw	112000								A0A0R4INI3|A0A0R4INI3_DANRE:Q508P8|Q508P8_DANRE:B6IDE0|B6IDE0_DANRE:A0A8M9PEC3|A0A8M9PEC3_DANRE:B6IDE1|B6IDE1_DANRE:F1QZW1|F1QZW1_DANRE:A0A8M9PR47|A0A8M9PR47_DANRE
SNAAAAALDKK	89.69	1058.57	11	1.1	353.865	3	5.1033	8563	ID113916_01_SPD30_OA10034_10472_062924.raw	3490000	2510000	342000		3180000				A0A0R4INI3|A0A0R4INI3_DANRE:Q508P8|Q508P8_DANRE:B6IDE0|B6IDE0_DANRE:A0A8M9PEC3|A0A8M9PEC3_DANRE:B6IDE1|B6IDE1_DANRE:F1QZW1|F1QZW1_DANRE:A0A8M9PR47|A0A8M9PR47_DANRE
GSLDIDHNQYK	64.48	1288.6	11	2	645.311	2	8.9572	18354	ID113914_01_SPD30_OA10034_10472_062924.raw	230000	433000							A0A0R4INI3|A0A0R4INI3_DANRE:Q508P8|Q508P8_DANRE:B6IDE0|B6IDE0_DANRE:B6IDE1|B6IDE1_DANRE:F1QZW1|F1QZW1_DANRE:A0A8M9PR47|A0A8M9PR47_DANRE
LGSLDIDHNQYK	84.88	1401.69	12	2.8	701.854	2	13.4387	31334	ID113916_01_SPD30_OA10034_10472_062924.raw	1500000	1070000	139000		653000				A0A0R4INI3|A0A0R4INI3_DANRE:Q508P8|Q508P8_DANRE:B6IDE0|B6IDE0_DANRE:B6IDE1|B6IDE1_DANRE:F1QZW1|F1QZW1_DANRE:A0A8M9PR47|A0A8M9PR47_DANRE
LLGSLDIDHNQYK	89.68	1514.77	13	1.6	758.395	2	19.2659	46595	ID113916_01_SPD30_OA10034_10472_062924.raw	4820000	6990000	1600000		8260000				A0A0R4INI3|A0A0R4INI3_DANRE:Q508P8|Q508P8_DANRE:B6IDE0|B6IDE0_DANRE:B6IDE1|B6IDE1_DANRE:F1QZW1|F1QZW1_DANRE:A0A8M9PR47|A0A8M9PR47_DANRE
YDNHLGK	69.8	845.403	7	1.8	423.71	2	5.9902	9517	ID113914_01_SPD30_OA10034_10472_062924.raw	258000								A0A0R4INI3|A0A0R4INI3_DANRE:Q508P8|Q508P8_DANRE:B6IDE0|B6IDE0_DANRE:Q6YJK1|Q6YJK1_DANRE:A0A8M1NBP6|A0A8M1NBP6_DANRE:A0A8M9PEC3|A0A8M9PEC3_DANRE:B6IDE1|B6IDE1_DANRE:Q4V9D2|Q4V9D2_DANRE:F1QZW1|F1QZW1_DANRE:A0A8M9PR47|A0A8M9PR47_DANRE
M(+15.99)VSLLQEK	80	962.511	8	1.7	482.263	2	14.1486	33309	ID113915_01_SPD30_OA10034_10472_062924.raw		4080000			10200000		Oxidation (M)	M1:Oxidation (M):1000.00	A0A0R4INI3|A0A0R4INI3_DANRE:Q508P8|Q508P8_DANRE:B6IDE0|B6IDE0_DANRE:Q6YJK1|Q6YJK1_DANRE:A0A8M9PEC3|A0A8M9PEC3_DANRE:B6IDE1|B6IDE1_DANRE:F1QZW1|F1QZW1_DANRE:A0A8M9PVN0|A0A8M9PVN0_DANRE:A0A8M9PR47|A0A8M9PR47_DANRE:A0A8M9PJW6|A0A8M9PJW6_DANRE
KGTLEDQIIQANPALEAFGNAK	34.63	2327.21	22	-1	1164.61	2	31.872	90112	ID113914_01_SPD30_OA10034_10472_062924.raw	1030000								A0A0R4INI3|A0A0R4INI3_DANRE:Q508P8|Q508P8_DANRE:Q6YJK1|Q6YJK1_DANRE:A0A8M1NBP6|A0A8M1NBP6_DANRE:Q4V9D2|Q4V9D2_DANRE:F1QZW1|F1QZW1_DANRE
EEEM(+15.99)TKYKPESSEITAE	69.33	2015.89	17	2.7	1008.95	2	9.2466	22355	ID113918_01_SPD30_OA10034_10472_062924.raw					35700		Oxidation (M)	M4:Oxidation (M):1000.00	A0A0R4IPV5|A0A0R4IPV5_DANRE
EIAEEEDVLVLKKS	28.06	1600.86	14	3	801.438	2	20.3537	55152	ID113917_01_SPD30_OA10034_10472_062924.raw				83600					A0A0R4IPV5|A0A0R4IPV5_DANRE
FFKGGEKGNPKEY	24.44	1499.74	13	1.2	500.922	3	6.1885	13032	ID113919_01_SPD30_OA10034_10472_062924.raw						430000			A0A0R4IPV5|A0A0R4IPV5_DANRE
KVDATEESELAQEF	70.49	1594.74	14	0.4	798.376	2	23.4075	84715	ID113919_01_SPD30_OA10034_10472_062924.raw				149000		664000			A0A0R4IPV5|A0A0R4IPV5_DANRE
SDDSVFAKF	76.54	1014.47	9	1.5	508.241	2	24.9178	90695	ID113919_01_SPD30_OA10034_10472_062924.raw						1500000			A0A0R4IPV5|A0A0R4IPV5_DANRE
SIIADNEVAVIGFFKDVESEDSKAFIK	73.73	2970.52	27	2.9	743.64	4	39.6742	143542	ID113919_01_SPD30_OA10034_10472_062924.raw					293000	521000			A0A0R4IPV5|A0A0R4IPV5_DANRE
TAPKIFGGDIKSHIL	63.41	1595.9	15	1.3	532.976	3	22.2918	70528	ID113918_01_SPD30_OA10034_10472_062924.raw					291000				A0A0R4IPV5|A0A0R4IPV5_DANRE
LVLLAF	25.96	674.437	6	2	675.445	1	40.3406	110782	ID113915_01_SPD30_OA10034_10472_062924.raw		151000							A0A0R4IQJ3|A0A0R4IQJ3_DANRE:F1Q633|F1Q633_DANRE:A0A0R4IYE6|A0A0R4IYE6_DANRE:A0A0R4IM91|A0A0R4IM91_DANRE:A0A8M3AXK0|A0A8M3AXK0_DANRE:U3N6S1|U3N6S1_DANRE:A5PLJ6|A5PLJ6_DANRE:E7FGL3|E7FGL3_DANRE:A0A8M9Q8W1|A0A8M9Q8W1_DANRE:A0A8M3AZT2|A0A8M3AZT2_DANRE:U3N7D8|U3N7D8_DANRE:A0A8M9QKW6|A0A8M9QKW6_DANRE:Q1MT28|Q1MT28_DANRE:A0A8M3AQ32|A0A8M3AQ32_DANRE
LIEVVK	58.65	699.453	6	1.8	350.734	2	13.278	36876	ID113918_01_SPD30_OA10034_10472_062924.raw	974000				1950000				A0A0R4IUF0|A0A0R4IUF0_DANRE:A0A8M2B6J3|A0A8M2B6J3_DANRE:E7EXP5|E7EXP5_DANRE:Q7SYE7|Q7SYE7_DANRE:Q1LXZ5|Q1LXZ5_DANRE:A0A8M2BHX1|A0A8M2BHX1_DANRE:Q1LUT2|Q1LUT2_DANRE
GYTDPHKTLPSLVVHVR	89.01	1918.04	17	1.1	640.355	3	17.0588	45128	ID113917_01_SPD30_OA10034_10472_062924.raw				71100					A0A0R4IVC0|A0A0R4IVC0_DANRE:Q7SYM9|Q7SYM9_DANRE:A8KC22|A8KC22_DANRE
STSQKISRPGDPDDARSVNNVLLL	88.35	2581.35	24	-2.7	861.454	3	22.8534	62345	ID113917_01_SPD30_OA10034_10472_062924.raw				361000					A0A0R4IVC0|A0A0R4IVC0_DANRE:Q7SYM9|Q7SYM9_DANRE:A8KC22|A8KC22_DANRE
EAVKDKSGPHKEIYPYVIQ	74.12	2200.15	19	0.3	551.046	4	12.9496	29574	ID113915_01_SPD30_OA10034_10472_062924.raw				261000					A0A0R4IVC8|A0A0R4IVC8_DANRE
EIYPYVIQELKPTLQELGISTPEELGIDKI	82.02	3427.84	30	-4.5	1143.61	3	41.2551	132048	ID113918_01_SPD30_OA10034_10472_062924.raw	968000	3010000				776000			A0A0R4IVC8|A0A0R4IVC8_DANRE
ELKPTLQEL	41.18	1069.6	9	2.1	535.809	2	22.1876	70096	ID113918_01_SPD30_OA10034_10472_062924.raw					273000				A0A0R4IVC8|A0A0R4IVC8_DANRE
QAALIL	39.97	627.396	6	2.7	628.404	1	30.813	81473	ID113915_01_SPD30_OA10034_10472_062924.raw		4150000	3860000	4740000		4650000			A0A0R4IVS5|A0A0R4IVS5_DANRE
VHLEIGPDGR	62.42	1091.57	10	1.1	364.865	3	12.2282	27461	ID113915_01_SPD30_OA10034_10472_062924.raw		154000							A0A0R4IZE3|A0A0R4IZE3_DANRE:A0A8M2BGV0|A0A8M2BGV0_DANRE:Q6P0V0|Q6P0V0_DANRE:A0A8M2BGX3|A0A8M2BGX3_DANRE:A0A8M2BGZ6|A0A8M2BGZ6_DANRE:A0A8M9QKJ1|A0A8M9QKJ1_DANRE
GILSGTSDLLLTFDEAEVR	89.4	2035.05	19	4	1018.54	2	39.842	106051	ID113916_01_SPD30_OA10034_10472_062924.raw	122000	753000	554000		443000	274000			A0A0S2I7K2|A0A0S2I7K2_DANRE:B3DI32|B3DI32_DANRE:A0A8M2B3M1|A0A8M2B3M1_DANRE:F6NHA0|F6NHA0_DANRE:A0A8M9QJN2|A0A8M9QJN2_DANRE
TIESILEPVAQQISHLVIM(+15.99)HEEGEVDGK	83.33	3116.57	28	2.9	780.152	4	41.1756	110080	ID113916_01_SPD30_OA10034_10472_062924.raw	178000	1750000	438000		1070000	1330000	Oxidation (M)	M19:Oxidation (M):1000.00	A0A0S2I7K2|A0A0S2I7K2_DANRE:B3DI32|B3DI32_DANRE:A0A8M2B3M1|A0A8M2B3M1_DANRE:F6NHA0|F6NHA0_DANRE:A0A8M9QJN2|A0A8M9QJN2_DANRE
VREIAQDFKTDQRFQSS	78.43	2054.02	17	2.5	685.682	3	12.8161	35202	ID113918_01_SPD30_OA10034_10472_062924.raw				641000	1450000				A0A140LG23|A0A140LG23_DANRE
S(+42.01)AGKGGKKRKRTRKESYAIY	27.05	2325.3	20	1.2	776.109	3	4.1233	5968	ID113919_01_SPD30_OA10034_10472_062924.raw						101000	Acetylation (Protein N-term)	S1:Acetylation (Protein N-term):1000.00	A0A140LG54|A0A140LG54_DANRE
ITAVPL	35.83	612.385	6	2.2	613.393	1	28.135	104261	ID113919_01_SPD30_OA10034_10472_062924.raw						1270000			A0A140LGD3|A0A140LGD3_DANRE:A0A8M9PBP8|A0A8M9PBP8_DANRE
TASKERNGVSLA	81.75	1231.65	12	1.1	616.834	2	7.2243	15166	ID113918_01_SPD30_OA10034_10472_062924.raw					119000				A0A140LH34|A0A140LH34_DANRE:A0A140LH24|A0A140LH24_DANRE:A0A140LGZ1|A0A140LGZ1_DANRE:A0A140LH63|A0A140LH63_DANRE:A0A140LFZ1|A0A140LFZ1_DANRE:A0A140LH11|A0A140LH11_DANRE
TVTASKERNGVSLA	88.86	1431.77	14	1.7	478.264	3	7.2615	13815	ID113917_01_SPD30_OA10034_10472_062924.raw	358000	190000	258000	2330000	4730000	3310000			A0A140LH34|A0A140LH34_DANRE:A0A140LH24|A0A140LH24_DANRE:A0A140LGZ1|A0A140LGZ1_DANRE:A0A140LH63|A0A140LH63_DANRE:A0A140LFZ1|A0A140LFZ1_DANRE:A0A140LH11|A0A140LH11_DANRE
DLIVKTVTASKERNGVSLA	49.62	2000.13	19	0.6	667.717	3	19.5075	52643	ID113917_01_SPD30_OA10034_10472_062924.raw									A0A140LH34|A0A140LH34_DANRE:A0A140LH24|A0A140LH24_DANRE:A0A140LGZ1|A0A140LGZ1_DANRE:A0A140LH63|A0A140LH63_DANRE:A0A140LH11|A0A140LH11_DANRE:A0A140LFZ1|A0A140LFZ1_DANRE
TVTASKERNGVSL	73.2	1360.73	13	1.2	681.374	2	7.7421	16928	ID113918_01_SPD30_OA10034_10472_062924.raw				313000	193000				A0A140LH34|A0A140LH34_DANRE:A0A140LH24|A0A140LH24_DANRE:A0A140LGZ1|A0A140LGZ1_DANRE:A0A140LH63|A0A140LH63_DANRE:A0A140LH11|A0A140LH11_DANRE:A0A140LFZ1|A0A140LFZ1_DANRE
TVTASKERNGVSLAAL	86.67	1615.89	16	2.3	808.954	2	16.3851	42883	ID113917_01_SPD30_OA10034_10472_062924.raw				86400					A0A140LH34|A0A140LH34_DANRE:A0A140LH24|A0A140LH24_DANRE:A0A140LGZ1|A0A140LGZ1_DANRE:A0A140LH63|A0A140LH63_DANRE:A0A140LH11|A0A140LH11_DANRE:A0A140LFZ1|A0A140LFZ1_DANRE
DVEKNNSRVKTAVKALVTN	88.9	2085.15	19	2.8	696.061	3	11.6906	27709	ID113917_01_SPD30_OA10034_10472_062924.raw				1740000					A0A140LH34|A0A140LH34_DANRE:A0A140LH24|A0A140LH24_DANRE:A0A140LGZ1|A0A140LGZ1_DANRE:A0A140LH63|A0A140LH63_DANRE:R4GEY3|R4GEY3_DANRE:A0A140LH11|A0A140LH11_DANRE:A0A140LFZ1|A0A140LFZ1_DANRE
A(+42.01)ETAPAPAASPAKAPKKKAASKPKKAGPNVR	80.25	3079.76	31	0.7	616.96	5	4.5922	7308	ID113919_01_SPD30_OA10034_10472_062924.raw					79000	199000	Acetylation (Protein N-term)	A1:Acetylation (Protein N-term):1000.00	A0A140LH34|A0A140LH34_DANRE:A0A140LH24|A0A140LH24_DANRE:A0A140LH11|A0A140LH11_DANRE
A(+42.01)ETAPAPAASPAKAPKKKAASKPKKAGPNVRDLIVK	39.08	3648.12	36	1.5	730.632	5	7.8225	17225	ID113918_01_SPD30_OA10034_10472_062924.raw					541000		Acetylation (Protein N-term)	A1:Acetylation (Protein N-term):1000.00	A0A140LH34|A0A140LH34_DANRE:A0A140LH24|A0A140LH24_DANRE:A0A140LH11|A0A140LH11_DANRE
ALKKALSAGGYDVEKNNSRVKTAVKAL	89.45	2830.6	27	1.4	708.659	4	13.7059	32076	ID113916_01_SPD30_OA10034_10472_062924.raw	548000	2230000	1890000	12200000	6800000	2890000			A0A140LH34|A0A140LH34_DANRE:A0A8M2BI26|A0A8M2BI26_DANRE:A0A140LH24|A0A140LH24_DANRE:A0A140LGZ1|A0A140LGZ1_DANRE:A0A140LH63|A0A140LH63_DANRE:E7F8J2|E7F8J2_DANRE:R4GEY3|R4GEY3_DANRE:A0A140LFZ1|A0A140LFZ1_DANRE:A0A140LH11|A0A140LH11_DANRE:A0A2R8Q0U0|A0A2R8Q0U0_DANRE:E9QFU6|E9QFU6_DANRE
DVEKNNSRVKTAVKAL	89.46	1771	16	1.4	443.757	4	7.831	15601	ID113916_01_SPD30_OA10034_10472_062924.raw	2860000	3570000	4610000	4940000	39200000	7950000			A0A140LH34|A0A140LH34_DANRE:A0A8M2BI26|A0A8M2BI26_DANRE:A0A140LH24|A0A140LH24_DANRE:A0A140LGZ1|A0A140LGZ1_DANRE:A0A140LH63|A0A140LH63_DANRE:E7F8J2|E7F8J2_DANRE:R4GEY3|R4GEY3_DANRE:A0A140LFZ1|A0A140LFZ1_DANRE:A0A140LH11|A0A140LH11_DANRE:A0A2R8Q0U0|A0A2R8Q0U0_DANRE:E9QFU6|E9QFU6_DANRE
AALKKALSAGGYDVEKNNSRVKTAVKAL	89.4	2901.64	28	2.8	726.419	4	15.0556	38649	ID113917_01_SPD30_OA10034_10472_062924.raw				1840000	746000				A0A140LH34|A0A140LH34_DANRE:A0A8M2BI26|A0A8M2BI26_DANRE:A0A140LH24|A0A140LH24_DANRE:A0A140LGZ1|A0A140LGZ1_DANRE:A0A140LH63|A0A140LH63_DANRE:E7F8J2|E7F8J2_DANRE:R4GEY3|R4GEY3_DANRE:E9QFU6|E9QFU6_DANRE:A0A2R8Q0U0|A0A2R8Q0U0_DANRE:A0A140LH11|A0A140LH11_DANRE:A0A140LFZ1|A0A140LFZ1_DANRE
ALKKALSAGGYDVEKNNSRVKTA	89.44	2419.32	23	1.7	484.872	5	7.3966	14345	ID113917_01_SPD30_OA10034_10472_062924.raw				803000	417000				A0A140LH34|A0A140LH34_DANRE:A0A8M2BI26|A0A8M2BI26_DANRE:A0A140LH24|A0A140LH24_DANRE:A0A140LGZ1|A0A140LGZ1_DANRE:A0A140LH63|A0A140LH63_DANRE:E7F8J2|E7F8J2_DANRE:R4GEY3|R4GEY3_DANRE:E9QFU6|E9QFU6_DANRE:A0A2R8Q0U0|A0A2R8Q0U0_DANRE:A0A140LH11|A0A140LH11_DANRE:A0A140LFZ1|A0A140LFZ1_DANRE
EKNNSRVKTAVKAL	41.84	1556.9	14	1.4	519.975	3	7.7509	15375	ID113917_01_SPD30_OA10034_10472_062924.raw									A0A140LH34|A0A140LH34_DANRE:A0A8M2BI26|A0A8M2BI26_DANRE:A0A140LH24|A0A140LH24_DANRE:A0A140LGZ1|A0A140LGZ1_DANRE:A0A140LH63|A0A140LH63_DANRE:E7F8J2|E7F8J2_DANRE:R4GEY3|R4GEY3_DANRE:E9QFU6|E9QFU6_DANRE:A0A2R8Q0U0|A0A2R8Q0U0_DANRE:A0A140LH11|A0A140LH11_DANRE:A0A140LFZ1|A0A140LFZ1_DANRE
GGYDVEKNNSRVKTAVKAL	88.64	2048.1	19	2.2	410.628	5	11.4842	27106	ID113917_01_SPD30_OA10034_10472_062924.raw				1670000	1670000				A0A140LH34|A0A140LH34_DANRE:A0A8M2BI26|A0A8M2BI26_DANRE:A0A140LH24|A0A140LH24_DANRE:A0A140LGZ1|A0A140LGZ1_DANRE:A0A140LH63|A0A140LH63_DANRE:E7F8J2|E7F8J2_DANRE:R4GEY3|R4GEY3_DANRE:E9QFU6|E9QFU6_DANRE:A0A2R8Q0U0|A0A2R8Q0U0_DANRE:A0A140LH11|A0A140LH11_DANRE:A0A140LFZ1|A0A140LFZ1_DANRE
KALSAGGYDVEKNNSRVKTAVKAL	89.17	2518.39	24	2.7	630.606	4	12.9084	31751	ID113917_01_SPD30_OA10034_10472_062924.raw									A0A140LH34|A0A140LH34_DANRE:A0A8M2BI26|A0A8M2BI26_DANRE:A0A140LH24|A0A140LH24_DANRE:A0A140LGZ1|A0A140LGZ1_DANRE:A0A140LH63|A0A140LH63_DANRE:E7F8J2|E7F8J2_DANRE:R4GEY3|R4GEY3_DANRE:E9QFU6|E9QFU6_DANRE:A0A2R8Q0U0|A0A2R8Q0U0_DANRE:A0A140LH11|A0A140LH11_DANRE:A0A140LFZ1|A0A140LFZ1_DANRE
KKALSAGGYDVEKNNSRVKTA	57.15	2235.2	21	1.6	448.047	5	5.5026	9020	ID113917_01_SPD30_OA10034_10472_062924.raw				49800					A0A140LH34|A0A140LH34_DANRE:A0A8M2BI26|A0A8M2BI26_DANRE:A0A140LH24|A0A140LH24_DANRE:A0A140LGZ1|A0A140LGZ1_DANRE:A0A140LH63|A0A140LH63_DANRE:E7F8J2|E7F8J2_DANRE:R4GEY3|R4GEY3_DANRE:E9QFU6|E9QFU6_DANRE:A0A2R8Q0U0|A0A2R8Q0U0_DANRE:A0A140LH11|A0A140LH11_DANRE:A0A140LFZ1|A0A140LFZ1_DANRE
KKALSAGGYDVEKNNSRVKTAVKAL	89.46	2646.48	25	2.3	530.305	5	11.1067	25786	ID113917_01_SPD30_OA10034_10472_062924.raw			222000	3550000					A0A140LH34|A0A140LH34_DANRE:A0A8M2BI26|A0A8M2BI26_DANRE:A0A140LH24|A0A140LH24_DANRE:A0A140LGZ1|A0A140LGZ1_DANRE:A0A140LH63|A0A140LH63_DANRE:E7F8J2|E7F8J2_DANRE:R4GEY3|R4GEY3_DANRE:E9QFU6|E9QFU6_DANRE:A0A2R8Q0U0|A0A2R8Q0U0_DANRE:A0A140LH11|A0A140LH11_DANRE:A0A140LFZ1|A0A140LFZ1_DANRE
KNNSRVKTAVKAL	78.14	1427.86	13	1.3	357.972	4	4.659	6716	ID113917_01_SPD30_OA10034_10472_062924.raw				67800					A0A140LH34|A0A140LH34_DANRE:A0A8M2BI26|A0A8M2BI26_DANRE:A0A140LH24|A0A140LH24_DANRE:A0A140LGZ1|A0A140LGZ1_DANRE:A0A140LH63|A0A140LH63_DANRE:E7F8J2|E7F8J2_DANRE:R4GEY3|R4GEY3_DANRE:E9QFU6|E9QFU6_DANRE:A0A2R8Q0U0|A0A2R8Q0U0_DANRE:A0A140LH11|A0A140LH11_DANRE:A0A140LFZ1|A0A140LFZ1_DANRE
SAGGYDVEKNNSRVKTAVKAL	89.26	2206.17	21	2	736.399	3	11.8791	28409	ID113917_01_SPD30_OA10034_10472_062924.raw									A0A140LH34|A0A140LH34_DANRE:A0A8M2BI26|A0A8M2BI26_DANRE:A0A140LH24|A0A140LH24_DANRE:A0A140LGZ1|A0A140LGZ1_DANRE:A0A140LH63|A0A140LH63_DANRE:E7F8J2|E7F8J2_DANRE:R4GEY3|R4GEY3_DANRE:E9QFU6|E9QFU6_DANRE:A0A2R8Q0U0|A0A2R8Q0U0_DANRE:A0A140LH11|A0A140LH11_DANRE:A0A140LFZ1|A0A140LFZ1_DANRE
NSRVKTAVKAL	88.54	1185.72	11	2.1	396.248	3	5.5712	9159	ID113917_01_SPD30_OA10034_10472_062924.raw				238000	557000	172000			A0A140LH34|A0A140LH34_DANRE:A0A8M2BI26|A0A8M2BI26_DANRE:A0A140LH24|A0A140LH24_DANRE:A0A140LGZ1|A0A140LGZ1_DANRE:A0A140LH63|A0A140LH63_DANRE:Q0P452|Q0P452_DANRE:E7F8J2|E7F8J2_DANRE:R4GEY3|R4GEY3_DANRE:E9QFU6|E9QFU6_DANRE:A0A2R8Q0U0|A0A2R8Q0U0_DANRE:A0A140LH11|A0A140LH11_DANRE:A0A140LFZ1|A0A140LFZ1_DANRE
GTGASGSFKLN	77.02	1037.51	11	1.5	519.765	2	11.6575	35179	ID113919_01_SPD30_OA10034_10472_062924.raw					384000	4960000			A0A140LH34|A0A140LH34_DANRE:A0A8M2BI26|A0A8M2BI26_DANRE:E7FAK0|E7FAK0_DANRE:A0A140LGZ1|A0A140LGZ1_DANRE:A4QN90|A4QN90_DANRE:Q0P452|Q0P452_DANRE:E7F8J2|E7F8J2_DANRE:F1R9N6|F1R9N6_DANRE:R4GEY3|R4GEY3_DANRE:A0A140LH11|A0A140LH11_DANRE:A0A2R8Q0U0|A0A2R8Q0U0_DANRE:E7F5A4|E7F5A4_DANRE:A0A140LH24|A0A140LH24_DANRE:Q6DH38|Q6DH38_DANRE:A0A140LH63|A0A140LH63_DANRE:A0A8M6Z7Z5|A0A8M6Z7Z5_DANRE:E9QFU6|E9QFU6_D…
GTGASGSFKL	77.33	923.471	10	0.9	462.743	2	14.8693	48882	ID113919_01_SPD30_OA10034_10472_062924.raw						1020000			A0A140LH34|A0A140LH34_DANRE:A0A8M2BI26|A0A8M2BI26_DANRE:E7FAK0|E7FAK0_DANRE:A0A140LGZ1|A0A140LGZ1_DANRE:A4QN90|A4QN90_DANRE:Q0P452|Q0P452_DANRE:E7F8J2|E7F8J2_DANRE:R4GEY3|R4GEY3_DANRE:F1R9N6|F1R9N6_DANRE:A0A2R8Q0U0|A0A2R8Q0U0_DANRE:A0A140LH11|A0A140LH11_DANRE:E7F5A4|E7F5A4_DANRE:A0A140LH24|A0A140LH24_DANRE:Q6DH38|Q6DH38_DANRE:A0A140LH63|A0A140LH63_DANRE:A0A8M6Z7Z5|A0A8M6Z7Z5_DANRE:E9QFU6|E9QFU6_D…
KKALSAGGY	56.96	893.497	9	1.5	447.756	2	4.9385	7730	ID113918_01_SPD30_OA10034_10472_062924.raw					96800				A0A140LH34|A0A140LH34_DANRE:A0A8M2BI26|A0A8M2BI26_DANRE:E7FAK0|E7FAK0_DANRE:A0A140LGZ1|A0A140LGZ1_DANRE:Q0P452|Q0P452_DANRE:E7F8J2|E7F8J2_DANRE:F1R9N6|F1R9N6_DANRE:R4GEY3|R4GEY3_DANRE:A0A2R8Q0U0|A0A2R8Q0U0_DANRE:A0A140LH11|A0A140LH11_DANRE:Q503M9|Q503M9_DANRE:E7F5A4|E7F5A4_DANRE:A0A140LH24|A0A140LH24_DANRE:Q6DH38|Q6DH38_DANRE:A0A140LH63|A0A140LH63_DANRE:A0A140LFZ1|A0A140LFZ1_DANRE:E9QFU6|E9QFU6_D…
AALKKALSAGGY	89.23	1148.66	12	1.2	575.336	2	10.0728	21779	ID113916_01_SPD30_OA10034_10472_062924.raw	131000	183000	252000	4490000	6090000	3090000			A0A140LH34|A0A140LH34_DANRE:A0A8M2BI26|A0A8M2BI26_DANRE:E7FAK0|E7FAK0_DANRE:A0A140LGZ1|A0A140LGZ1_DANRE:Q0P452|Q0P452_DANRE:E7F8J2|E7F8J2_DANRE:R4GEY3|R4GEY3_DANRE:F1R9N6|F1R9N6_DANRE:A0A140LH11|A0A140LH11_DANRE:A0A2R8Q0U0|A0A2R8Q0U0_DANRE:E7F5A4|E7F5A4_DANRE:A0A140LH24|A0A140LH24_DANRE:Q6DH38|Q6DH38_DANRE:A0A140LH63|A0A140LH63_DANRE:A0A140LFZ1|A0A140LFZ1_DANRE:E9QFU6|E9QFU6_DANRE
ALKKALSAGGY	89.42	1077.62	11	1.5	539.817	2	8.0301	16153	ID113916_01_SPD30_OA10034_10472_062924.raw	603000	528000	547000	10100000	16300000	4470000			A0A140LH34|A0A140LH34_DANRE:A0A8M2BI26|A0A8M2BI26_DANRE:E7FAK0|E7FAK0_DANRE:A0A140LGZ1|A0A140LGZ1_DANRE:Q0P452|Q0P452_DANRE:E7F8J2|E7F8J2_DANRE:R4GEY3|R4GEY3_DANRE:F1R9N6|F1R9N6_DANRE:A0A140LH11|A0A140LH11_DANRE:A0A2R8Q0U0|A0A2R8Q0U0_DANRE:Q503M9|Q503M9_DANRE:E7F5A4|E7F5A4_DANRE:A0A140LH24|A0A140LH24_DANRE:Q6DH38|Q6DH38_DANRE:A0A140LH63|A0A140LH63_DANRE:A0A140LFZ1|A0A140LFZ1_DANRE:E9QFU6|E9QFU6_D…
A(+42.01)ETAPAPAATPAKAPKKKAASKPKKTGPNVR	46.86	3123.79	31	0.6	781.955	4	4.6046	7449	ID113919_01_SPD30_OA10034_10472_062924.raw						407000	Acetylation (Protein N-term)	A1:Acetylation (Protein N-term):1000.00	A0A140LH63|A0A140LH63_DANRE:A0A140LFZ1|A0A140LFZ1_DANRE
A(+42.01)ETAPAPAATPAKAPKKKAASKPKKTGPNVRDLIVK	29.21	3692.15	36	1.1	739.437	5	7.8078	19483	ID113919_01_SPD30_OA10034_10472_062924.raw					937000	1070000	Acetylation (Protein N-term)	A1:Acetylation (Protein N-term):1000.00	A0A140LH63|A0A140LH63_DANRE:A0A140LFZ1|A0A140LFZ1_DANRE
AETAPAPAATPAKAPKKKAASKPKKTGPNVR	34.34	3081.78	31	0.3	617.363	5	4.1376	6114	ID113919_01_SPD30_OA10034_10472_062924.raw						40600			A0A140LH63|A0A140LH63_DANRE:A0A140LFZ1|A0A140LFZ1_DANRE
AFLTVQ	44.19	677.375	6	1.8	678.383	1	23.454	84935	ID113919_01_SPD30_OA10034_10472_062924.raw				1340000	1370000	2570000			A0A140LH73|A0A140LH73_DANRE:A0A8M1P3L5|A0A8M1P3L5_DANRE:A0A8M9P799|A0A8M9P799_DANRE:A0A8M6YU34|A0A8M6YU34_DANRE:A5PMZ3|A5PMZ3_DANRE:A0A140LGT8|A0A140LGT8_DANRE:A0A8M9PNY1|A0A8M9PNY1_DANRE
AISEELDHALNDM(+15.99)TSI	89.42	1773.81	16	2.5	887.914	2	28.2538	70012	ID113916_01_SPD30_OA10034_10472_062924.raw	11700000	26200000	19100000		12900000	4210000	Oxidation (M)	M13:Oxidation (M):1000.00	A0A1L6UW63|A0A1L6UW63_DANRE:A0A8M2B6C5|A0A8M2B6C5_DANRE:A0A8M9PYA8|A0A8M9PYA8_DANRE:A0A8M2B602|A0A8M2B602_DANRE:Q6P0W3|Q6P0W3_DANRE:A0A8M9PUV7|A0A8M9PUV7_DANRE:A0A2R8RQ88|A0A2R8RQ88_DANRE:Q7ZVK9|Q7ZVK9_DANRE:A0A8M2B695|A0A8M2B695_DANRE:P13104|TPM1_DANRE
ISEELDHALNDM(+15.99)TSI	76.03	1702.77	15	2	852.395	2	24.1028	61872	ID113915_01_SPD30_OA10034_10472_062924.raw	503000	559000					Oxidation (M)	M12:Oxidation (M):1000.00	A0A1L6UW63|A0A1L6UW63_DANRE:A0A8M2B6C5|A0A8M2B6C5_DANRE:A0A8M9PYA8|A0A8M9PYA8_DANRE:A0A8M2B602|A0A8M2B602_DANRE:Q6P0W3|Q6P0W3_DANRE:A0A8M9PUV7|A0A8M9PUV7_DANRE:A0A2R8RQ88|A0A2R8RQ88_DANRE:Q7ZVK9|Q7ZVK9_DANRE:A0A8M2B695|A0A8M2B695_DANRE:P13104|TPM1_DANRE
LDKENALDR	80.15	1072.55	9	1.9	358.525	3	5.46	8777	ID113915_01_SPD30_OA10034_10472_062924.raw	1460000	921000			1340000				A0A1L6UW63|A0A1L6UW63_DANRE:A0A8M2BLL0|A0A8M2BLL0_DANRE:A0A8M6Z4C1|A0A8M6Z4C1_DANRE:A0A8M9PYA8|A0A8M9PYA8_DANRE:Q6NYQ0|Q6NYQ0_DANRE:A0A8M2BLW8|A0A8M2BLW8_DANRE:A0A8M2BLM4|A0A8M2BLM4_DANRE:Q7ZVK9|Q7ZVK9_DANRE:A0A8M3APV7|A0A8M3APV7_DANRE:P13104|TPM1_DANRE:E7FBZ3|E7FBZ3_DANRE
SLEAQAEKYSQKEDKYEEEIK	67.66	2544.22	21	2.8	849.084	3	14.8583	37271	ID113914_01_SPD30_OA10034_10472_062924.raw	122000								A0A1L6UW63|A0A1L6UW63_DANRE:A0A8M6Z4C1|A0A8M6Z4C1_DANRE:A0A8M2BLW9|A0A8M2BLW9_DANRE:A0A8M3AZU4|A0A8M3AZU4_DANRE:Q6NYQ0|Q6NYQ0_DANRE:Q6P0W3|Q6P0W3_DANRE:A0A8M2BLW8|A0A8M2BLW8_DANRE:I3ISQ1|I3ISQ1_DANRE:A0A2R8RQ88|A0A2R8RQ88_DANRE:Q7ZVK9|Q7ZVK9_DANRE:A0A8M2B695|A0A8M2B695_DANRE:E7FBZ3|E7FBZ3_DANRE
LLAGVG	27.88	528.327	6	1.8	529.335	1	15.1315	38784	ID113917_01_SPD30_OA10034_10472_062924.raw				238000					A0A286Y8D0|A0A286Y8D0_DANRE:A0A8M2BH55|A0A8M2BH55_DANRE:C3VPM9|C3VPM9_DANRE:A0A8M2BBN6|A0A8M2BBN6_DANRE:A0A8M9PWY6|A0A8M9PWY6_DANRE
RPLIDQVVQTALSETQDPEEVSVTVK	88.92	2880.51	26	2.5	961.179	3	36.0356	94548	ID113916_01_SPD30_OA10034_10472_062924.raw									A0A286YAZ4|A0A286YAZ4_DANRE:F1R966|F1R966_DANRE:A0A8M2B3R2|A0A8M2B3R2_DANRE:A0A8M3AWS2|A0A8M3AWS2_DANRE:B3DK43|B3DK43_DANRE
A(+42.01)SPHLQWM(+15.99)VIR	41.47	1394.71	11	2.4	698.365	2	27.0021	74386	ID113917_01_SPD30_OA10034_10472_062924.raw				1530000			Acetylation (Protein N-term);Oxidation (M)	A1:Acetylation (Protein N-term):1000.00;M8:Oxidation (M):1000.00	A0A286YBP4|A0A286YBP4_DANRE:F1QFV6|F1QFV6_DANRE
IKRPVL	35.52	724.496	6	1.9	363.256	2	8.4218	17253	ID113916_01_SPD30_OA10034_10472_062924.raw									A0A2R8PXX5|A0A2R8PXX5_DANRE:A0A8M2BHB2|A0A8M2BHB2_DANRE:Q1LWP7|Q1LWP7_DANRE
KIDEKNFVVVM(+15.99)	46.21	1336.71	11	2.6	669.362	2	16.0867	54220	ID113919_01_SPD30_OA10034_10472_062924.raw						2290000	Oxidation (M)	M11:Oxidation (M):1000.00	A0A2R8PYT0|A0A2R8PYT0_DANRE:Q6AXI3|Q6AXI3_DANRE:Q32PS7|Q32PS7_DANRE
ADKIGYL	24.3	778.423	7	1.9	390.219	2	16.4816	39419	ID113916_01_SPD30_OA10034_10472_062924.raw			329000						A0A2R8Q2N5|A0A2R8Q2N5_DANRE:A0A8M9QEC8|A0A8M9QEC8_DANRE:B8A568|B8A568_DANRE
DESIGKL	53.24	760.397	7	3.1	381.207	2	13.9216	32441	ID113915_01_SPD30_OA10034_10472_062924.raw	128000	491000	433000						A0A2R8Q2N5|A0A2R8Q2N5_DANRE:A0A8M9QEC8|A0A8M9QEC8_DANRE:B8A568|B8A568_DANRE:B8A569|B8A569_DANRE
QGSLEDQIIAANPLLEAYGNAK	41.53	2314.18	22	-4.2	1158.09	2	39.2159	113209	ID113914_01_SPD30_OA10034_10472_062924.raw									A0A2R8Q2N5|A0A2R8Q2N5_DANRE:Q508P7|Q508P7_DANRE:A0A8M9QEC8|A0A8M9QEC8_DANRE:B8A568|B8A568_DANRE:A2BGX6|A2BGX6_DANRE:A0A8M9PVN0|A0A8M9PVN0_DANRE:F1QVX3|F1QVX3_DANRE:F1R6C7|F1R6C7_DANRE:B8A569|B8A569_DANRE:Q6IQX1|Q6IQX1_DANRE
QGSLEDQIIAANPLLEAYGNAK(-0.98)	30.15	2313.2	22	-12.5	1157.59	2	39.1342	112780	ID113914_01_SPD30_OA10034_10472_062924.raw	1570000						Amidation	K22:Amidation:1000.00	A0A2R8Q2N5|A0A2R8Q2N5_DANRE:Q508P7|Q508P7_DANRE:A0A8M9QEC8|A0A8M9QEC8_DANRE:B8A568|B8A568_DANRE:A2BGX6|A2BGX6_DANRE:A0A8M9PVN0|A0A8M9PVN0_DANRE:F1QVX3|F1QVX3_DANRE:F1R6C7|F1R6C7_DANRE:B8A569|B8A569_DANRE:Q6IQX1|Q6IQX1_DANRE
GKAEAHFSLVHY	78.98	1357.68	12	2.1	453.567	3	13.4855	31423	ID113916_01_SPD30_OA10034_10472_062924.raw	134000		61400						A0A2R8Q2N5|A0A2R8Q2N5_DANRE:Q508P7|Q508P7_DANRE:A0A8M9QEC8|A0A8M9QEC8_DANRE:B8A568|B8A568_DANRE:A2BGX6|A2BGX6_DANRE:A0A8M9PVN0|A0A8M9PVN0_DANRE:F1QVX3|F1QVX3_DANRE:F1R6C7|F1R6C7_DANRE:B8A569|B8A569_DANRE:Q6IQX1|Q6IQX1_DANRE:A0A8M9PJW6|A0A8M9PJW6_DANRE
EELEEEIEAER	89.1	1374.62	11	2	688.316	2	18.946	45829	ID113916_01_SPD30_OA10034_10472_062924.raw	3030000	1550000	534000		1930000				A0A2R8Q2N5|A0A2R8Q2N5_DANRE:Q508P7|Q508P7_DANRE:A0A8M9QEC8|A0A8M9QEC8_DANRE:B8A568|B8A568_DANRE:A2BGX6|A2BGX6_DANRE:F1QVX3|F1QVX3_DANRE:F1R6C7|F1R6C7_DANRE:B8A569|B8A569_DANRE:Q6IQX1|Q6IQX1_DANRE:A0A8M9PJW6|A0A8M9PJW6_DANRE
ELEEEIEAER	76.12	1245.57	10	2.4	623.795	2	15.4997	39193	ID113914_01_SPD30_OA10034_10472_062924.raw	1810000	1050000	237000		1150000				A0A2R8Q2N5|A0A2R8Q2N5_DANRE:Q508P7|Q508P7_DANRE:A0A8M9QEC8|A0A8M9QEC8_DANRE:B8A568|B8A568_DANRE:A2BGX6|A2BGX6_DANRE:F1QVX3|F1QVX3_DANRE:F1R6C7|F1R6C7_DANRE:B8A569|B8A569_DANRE:Q6IQX1|Q6IQX1_DANRE:A0A8M9PJW6|A0A8M9PJW6_DANRE
ELTYQTEEDKK	87.58	1382.66	11	1.3	461.893	3	5.969	10823	ID113916_01_SPD30_OA10034_10472_062924.raw	5260000	2490000	325000		4950000				A0A2R8Q2N5|A0A2R8Q2N5_DANRE:Q508P7|Q508P7_DANRE:A0A8M9QEC8|A0A8M9QEC8_DANRE:B8A568|B8A568_DANRE:A2BGX6|A2BGX6_DANRE:F1QVX3|F1QVX3_DANRE:F1R6C7|F1R6C7_DANRE:B8A569|B8A569_DANRE:Q6IQX1|Q6IQX1_DANRE:A0A8M9PJW6|A0A8M9PJW6_DANRE
IEELEEEIEAER	89.53	1487.7	12	1.5	744.858	2	22.7999	55453	ID113916_01_SPD30_OA10034_10472_062924.raw	8400000	8570000	2990000		11600000				A0A2R8Q2N5|A0A2R8Q2N5_DANRE:Q508P7|Q508P7_DANRE:A0A8M9QEC8|A0A8M9QEC8_DANRE:B8A568|B8A568_DANRE:A2BGX6|A2BGX6_DANRE:F1QVX3|F1QVX3_DANRE:F1R6C7|F1R6C7_DANRE:B8A569|B8A569_DANRE:Q6IQX1|Q6IQX1_DANRE:A0A8M9PJW6|A0A8M9PJW6_DANRE
KELTYQTEEDKK	24.57	1510.75	12	2.5	504.592	3	4.6132	6655	ID113915_01_SPD30_OA10034_10472_062924.raw		5700							A0A2R8Q2N5|A0A2R8Q2N5_DANRE:Q508P7|Q508P7_DANRE:A0A8M9QEC8|A0A8M9QEC8_DANRE:B8A568|B8A568_DANRE:A2BGX6|A2BGX6_DANRE:F1QVX3|F1QVX3_DANRE:F1R6C7|F1R6C7_DANRE:B8A569|B8A569_DANRE:Q6IQX1|Q6IQX1_DANRE:A0A8M9PJW6|A0A8M9PJW6_DANRE
TYQTEEDKK	46.59	1140.53	9	1.8	571.273	2	5.9902	9593	ID113914_01_SPD30_OA10034_10472_062924.raw	115000								A0A2R8Q2N5|A0A2R8Q2N5_DANRE:Q508P7|Q508P7_DANRE:A0A8M9QEC8|A0A8M9QEC8_DANRE:B8A568|B8A568_DANRE:A2BGX6|A2BGX6_DANRE:F1QVX3|F1QVX3_DANRE:F1R6C7|F1R6C7_DANRE:B8A569|B8A569_DANRE:Q6IQX1|Q6IQX1_DANRE:A0A8M9PJW6|A0A8M9PJW6_DANRE
YQTEEDKK	35.66	1039.48	8	0.3	520.749	2	6.0272	9624	ID113914_01_SPD30_OA10034_10472_062924.raw									A0A2R8Q2N5|A0A2R8Q2N5_DANRE:Q508P7|Q508P7_DANRE:A0A8M9QEC8|A0A8M9QEC8_DANRE:B8A568|B8A568_DANRE:A2BGX6|A2BGX6_DANRE:F1QVX3|F1QVX3_DANRE:F1R6C7|F1R6C7_DANRE:B8A569|B8A569_DANRE:Q6IQX1|Q6IQX1_DANRE:A0A8M9PJW6|A0A8M9PJW6_DANRE
YKIKPL	58.79	760.485	6	1.2	381.25	2	10.0276	21556	ID113916_01_SPD30_OA10034_10472_062924.raw	484000	1020000	942000						A0A2R8Q2N5|A0A2R8Q2N5_DANRE:Q508P7|Q508P7_DANRE:A0A8M9QEC8|A0A8M9QEC8_DANRE:B8A568|B8A568_DANRE:A2BGX6|A2BGX6_DANRE:F1R6C7|F1R6C7_DANRE:B8A569|B8A569_DANRE:Q6IQX1|Q6IQX1_DANRE
LSELLR	24.41	729.438	6	1.6	365.727	2	14.0873	40008	ID113918_01_SPD30_OA10034_10472_062924.raw					588000				A0A2R8Q4T2|A0A2R8Q4T2_DANRE:A0A8M9PDM0|A0A8M9PDM0_DANRE:A0A8M9QMW4|A0A8M9QMW4_DANRE:A0A8M3AQU5|A0A8M3AQU5_DANRE:A0A8M3AYD6|A0A8M3AYD6_DANRE:A0A8M3BEH1|A0A8M3BEH1_DANRE:A0A8M3B7G7|A0A8M3B7G7_DANRE:A0A286Y9X1|A0A286Y9X1_DANRE:A0A8M3AQI0|A0A8M3AQI0_DANRE:A0A8M3AXZ0|A0A8M3AXZ0_DANRE:A0A8M3B890|A0A8M3B890_DANRE:A0A8M3BE74|A0A8M3BE74_DANRE:A0A8M3B0X0|A0A8M3B0X0_DANRE:A0A8M9PFE9|A0A8M9PFE9_DANRE:A0A8M9Q…
ELLKAAVPQKKA	48.66	1294.8	12	1.9	432.607	3	7.7221	15301	ID113917_01_SPD30_OA10034_10472_062924.raw				197000					A0A2R8Q5H6|A0A2R8Q5H6_DANRE
ILGVLA	24.87	584.39	6	3.5	585.399	1	26.8462	98450	ID113919_01_SPD30_OA10034_10472_062924.raw						375000			A0A2R8QA06|A0A2R8QA06_DANRE:F6NI22|F6NI22_DANRE:A0A0R4IJI1|A0A0R4IJI1_DANRE:A0A8M3AKQ4|A0A8M3AKQ4_DANRE:A0A8M9P097|A0A8M9P097_DANRE:A0A8M9PRU7|A0A8M9PRU7_DANRE:Q7T2B4|Q7T2B4_DANRE:A0A8M6Z6F8|A0A8M6Z6F8_DANRE:A7MCS4|A7MCS4_DANRE
KLPFAG	25.37	631.369	6	2	316.693	2	16.8889	41296	ID113915_01_SPD30_OA10034_10472_062924.raw		3560000							A0A2R8QIA3|A0A2R8QIA3_DANRE:A0A8M6Z4C6|A0A8M6Z4C6_DANRE:P31367|PO6F1_DANRE:A0A8M2B2S6|A0A8M2B2S6_DANRE:F1QTK1|F1QTK1_DANRE
ISGLPK	72.93	613.38	6	2	307.698	2	8.9832	18239	ID113915_01_SPD30_OA10034_10472_062924.raw		189000							A0A2R8QTX4|A0A2R8QTX4_DANRE:Q9PTK4|Q9PTK4_DANRE:A0A2R8Q8X4|A0A2R8Q8X4_DANRE:A0A2R8QLQ0|A0A2R8QLQ0_DANRE:A0A8M2BIL8|A0A8M2BIL8_DANRE
FAANPNQSKNSQLL	24.31	1530.78	14	0.9	766.398	2	15.6022	52066	ID113919_01_SPD30_OA10034_10472_062924.raw									A0A2R8QTX4|A0A2R8QTX4_DANRE:Q9PTK4|Q9PTK4_DANRE:A0A2R8QLQ0|A0A2R8QLQ0_DANRE:A0A2R8Q8X4|A0A2R8Q8X4_DANRE:A0A0R4IWC9|A0A0R4IWC9_DANRE:A0A8M6Z8M3|A0A8M6Z8M3_DANRE
KVLLHL	68.28	721.485	6	1.3	361.75	2	13.7748	44259	ID113919_01_SPD30_OA10034_10472_062924.raw						992000			A0A2R8RJV5|A0A2R8RJV5_DANRE
IIVGGI	38.17	570.374	6	1.6	571.382	1	29.0725	107405	ID113919_01_SPD30_OA10034_10472_062924.raw						1740000			A0A2R8RSJ1|A0A2R8RSJ1_DANRE:A2RUY7|A2RUY7_DANRE
KLLYEL	55.63	777.464	6	1.6	778.472	1	24.2391	66335	ID113917_01_SPD30_OA10034_10472_062924.raw				2750000					A0A2R9YJG8|A0A2R9YJG8_DANRE:A0A8M9Q6Y9|A0A8M9Q6Y9_DANRE:F1R2X6|PSM4B_DANRE:ENSDARP00000098318.1|pep:B0LF71|B0LF71_DANRE:F1QE31|F1QE31_DANRE:A0A8M3BET6|A0A8M3BET6_DANRE:Q5RG49|ACSF4_DANRE:A0A0A0MPS9|A0A0A0MPS9_DANRE
ALAGLKGDLSGRYYSL	84.42	1682.9	16	1.8	561.975	3	25.413	62470	ID113916_01_SPD30_OA10034_10472_062924.raw			40700						A0A2R9YJH5|A0A2R9YJH5_DANRE:A0A0R4IFJ7|A0A0R4IFJ7_DANRE
TLDQC(+57.02)IQTGVDNPGHPFIK	70.4	2139.04	19	3.2	714.024	3	21.7301	55007	ID113915_01_SPD30_OA10034_10472_062924.raw		134000					Carbamidomethylation		A0A2R9YJH5|A0A2R9YJH5_DANRE:A0A0R4IFJ7|A0A0R4IFJ7_DANRE
TEEDALKVSDHYPVEVELKDKSKKRKVK	44.65	3297.79	28	1.3	550.64	6	10.8471	24999	ID113917_01_SPD30_OA10034_10472_062924.raw				800000					A0A8M1N1I0|A0A8M1N1I0_DANRE
HVTYAEKGLRIL	88.97	1398.8	12	1.4	467.274	3	15.7846	40887	ID113917_01_SPD30_OA10034_10472_062924.raw				697000					A0A8M1N743|A0A8M1N743_DANRE:B5DDU3|B5DDU3_DANRE
KLTTPSYGDL	77.22	1093.57	10	1.2	547.791	2	18.7927	65361	ID113919_01_SPD30_OA10034_10472_062924.raw						3880000			A0A8M1N7Z8|A0A8M1N7Z8_DANRE
KLTTPSYGDL(-0.98)	36.27	1092.58	10	-0.8	547.298	2	18.808	65849	ID113919_01_SPD30_OA10034_10472_062924.raw							Amidation	L10:Amidation:1000.00	A0A8M1N7Z8|A0A8M1N7Z8_DANRE
KLTTPSYGDLNHL	82.24	1457.75	13	3.3	729.885	2	19.645	69225	ID113919_01_SPD30_OA10034_10472_062924.raw					428000	2070000			A0A8M1N7Z8|A0A8M1N7Z8_DANRE
KLTTPSYGDLNHLVSA	74.92	1714.89	16	4	858.455	2	24.7146	67884	ID113917_01_SPD30_OA10034_10472_062924.raw									A0A8M1N7Z8|A0A8M1N7Z8_DANRE
KLTTPSYGDLNHLVSAT	88.99	1815.94	17	1.9	908.977	2	25.3578	69665	ID113917_01_SPD30_OA10034_10472_062924.raw				314000	391000				A0A8M1N7Z8|A0A8M1N7Z8_DANRE
KLTTPSYGDLNHLVSATM(+15.99)S	77.04	2050	19	0.4	684.342	3	25.5225	70217	ID113917_01_SPD30_OA10034_10472_062924.raw				238000			Oxidation (M)	M18:Oxidation (M):1000.00	A0A8M1N7Z8|A0A8M1N7Z8_DANRE
YNEASGGKYVPRAVLV	77.7	1721.91	16	1.9	861.964	2	18.1795	63360	ID113919_01_SPD30_OA10034_10472_062924.raw									A0A8M1N7Z8|A0A8M1N7Z8_DANRE
YNEASGGKYVPRAVLVDLEPGTM(+15.99)	71.64	2481.22	23	3.3	828.084	3	26.5662	97552	ID113919_01_SPD30_OA10034_10472_062924.raw					634000	838000	Oxidation (M)	M23:Oxidation (M):1000.00	A0A8M1N7Z8|A0A8M1N7Z8_DANRE
TSRGSQQYRSL	88.97	1281.64	11	0.9	428.222	3	5.2435	8271	ID113917_01_SPD30_OA10034_10472_062924.raw			19600	680000	1270000	1650000			A0A8M1N7Z8|A0A8M1N7Z8_DANRE:Q08C80|Q08C80_DANRE
M(+15.99)REIVHL	76.37	912.485	7	1.1	305.169	3	11.2141	33288	ID113919_01_SPD30_OA10034_10472_062924.raw	186000			1340000	1330000	5050000	Oxidation (M)	M1:Oxidation (M):1000.00	A0A8M1N7Z8|A0A8M1N7Z8_DANRE:Q08C80|Q08C80_DANRE:Q6P5M9|Q6P5M9_DANRE:E7FC32|E7FC32_DANRE:Q7ZW01|Q7ZW01_DANRE
M(+15.99)REIVHLQ	41.57	1040.54	8	2	347.856	3	8.7566	18460	ID113917_01_SPD30_OA10034_10472_062924.raw				371000		704000	Oxidation (M)	M1:Oxidation (M):1000.00	A0A8M1N7Z8|A0A8M1N7Z8_DANRE:Q08C80|Q08C80_DANRE:Q6P5M9|Q6P5M9_DANRE:E7FC32|E7FC32_DANRE:Q7ZW01|Q7ZW01_DANRE
DVVRKEAESC(+57.02)DC(+57.02)LQ	81.31	1707.76	14	-0.2	854.885	2	8.6342	22967	ID113919_01_SPD30_OA10034_10472_062924.raw						2680000	Carbamidomethylation;Carbamidomethylation		A0A8M1N7Z8|A0A8M1N7Z8_DANRE:Q08C80|Q08C80_DANRE:Q6P5M9|Q6P5M9_DANRE:Q6PE34|Q6PE34_DANRE:Q7ZW01|Q7ZW01_DANRE
DVVRKEAESC(+57.02)DC(+57.02)LQGF	88.99	1911.85	16	2.3	956.932	2	17.7362	47160	ID113917_01_SPD30_OA10034_10472_062924.raw				1550000	2390000	4110000	Carbamidomethylation;Carbamidomethylation		A0A8M1N7Z8|A0A8M1N7Z8_DANRE:Q08C80|Q08C80_DANRE:Q6P5M9|Q6P5M9_DANRE:Q6PE34|Q6PE34_DANRE:Q7ZW01|Q7ZW01_DANRE
EAESC(+57.02)DC(+57.02)LQGFQLTHSLGGGTGSGM(+15.99)GTLLISK	61.91	3326.52	32	3.7	1109.85	3	30.0652	75582	ID113916_01_SPD30_OA10034_10472_062924.raw			173000				Carbamidomethylation;Carbamidomethylation;Oxidation (M)	M25:Oxidation (M):1000.00	A0A8M1N7Z8|A0A8M1N7Z8_DANRE:Q08C80|Q08C80_DANRE:Q6P5M9|Q6P5M9_DANRE:Q6PE34|Q6PE34_DANRE:Q7ZW01|Q7ZW01_DANRE
M(+15.99)REIVHLQAGQC(+57.02)	55.83	1456.69	12	2	486.572	3	10.4979	23854	ID113917_01_SPD30_OA10034_10472_062924.raw							Oxidation (M);Carbamidomethylation	M1:Oxidation (M):1000.00	A0A8M1N7Z8|A0A8M1N7Z8_DANRE:Q08C80|Q08C80_DANRE:Q6P5M9|Q6P5M9_DANRE:Q7ZW01|Q7ZW01_DANRE
M(+15.99)REIVHLQAGQC(+57.02)GNQIGAK	89.5	2125.05	19	2.5	709.36	3	10.5989	24174	ID113917_01_SPD30_OA10034_10472_062924.raw				1990000	208000		Oxidation (M);Carbamidomethylation	M1:Oxidation (M):1000.00	A0A8M1N7Z8|A0A8M1N7Z8_DANRE:Q08C80|Q08C80_DANRE:Q6P5M9|Q6P5M9_DANRE:Q7ZW01|Q7ZW01_DANRE
ATFIGNST	41.05	809.392	8	-0.2	810.399	1	15.4824	40132	ID113917_01_SPD30_OA10034_10472_062924.raw				252000					A0A8M1N7Z8|A0A8M1N7Z8_DANRE:Q4VBI6|Q4VBI6_DANRE:Q08C80|Q08C80_DANRE:Q6P5M9|Q6P5M9_DANRE:Q6PE34|Q6PE34_DANRE:Q7ZW01|Q7ZW01_DANRE
SDLQLDRINVY	76.86	1334.68	11	2.5	668.35	2	26.3413	96599	ID113919_01_SPD30_OA10034_10472_062924.raw						347000			A0A8M1N7Z8|A0A8M1N7Z8_DANRE:Q6P5M9|Q6P5M9_DANRE
TVPELTQQM(+15.99)FDAK	82.87	1522.73	13	1.2	762.375	2	18.5338	57307	ID113918_01_SPD30_OA10034_10472_062924.raw				4360000	1640000		Oxidation (M)	M9:Oxidation (M):1000.00	A0A8M1N7Z8|A0A8M1N7Z8_DANRE:Q6P5M9|Q6P5M9_DANRE
TVPELTQQM(+15.99)FDAKNM(+15.99)	42.41	1783.81	15	1.7	892.915	2	18.4024	49302	ID113917_01_SPD30_OA10034_10472_062924.raw				73900			Oxidation (M);Oxidation (M)	M9:Oxidation (M):1000.00;M15:Oxidation (M):1000.00	A0A8M1N7Z8|A0A8M1N7Z8_DANRE:Q6P5M9|Q6P5M9_DANRE
TVPELTQQM(+15.99)FDAKNM(+15.99)M(+15.99)AA	83.79	2072.92	18	4.5	1037.47	2	18.4605	49428	ID113917_01_SPD30_OA10034_10472_062924.raw		36000		315000			Oxidation (M);Oxidation (M);Oxidation (M)	M9:Oxidation (M):1000.00;M15:Oxidation (M):1000.00;M16:Oxidation (M):1000.00	A0A8M1N7Z8|A0A8M1N7Z8_DANRE:Q6P5M9|Q6P5M9_DANRE
AVLVDLEPGTM(+15.99)DSVR	80.43	1616.81	15	1.7	809.413	2	24.5201	60183	ID113916_01_SPD30_OA10034_10472_062924.raw	491000	371000	117000		583000		Oxidation (M)	M11:Oxidation (M):1000.00	A0A8M1N7Z8|A0A8M1N7Z8_DANRE:Q6P5M9|Q6P5M9_DANRE:Q7ZW01|Q7ZW01_DANRE
YNEASGGKYVPR	71.54	1339.65	12	0.7	447.558	3	6.7322	14991	ID113919_01_SPD30_OA10034_10472_062924.raw						3820000			A0A8M1N7Z8|A0A8M1N7Z8_DANRE:Q6PE34|Q6PE34_DANRE
DSVRSGPFGQVFRPD	76.82	1662.81	15	1.8	555.279	3	23.2958	84134	ID113919_01_SPD30_OA10034_10472_062924.raw						1840000			A0A8M1N7Z8|A0A8M1N7Z8_DANRE:Q7ZW01|Q7ZW01_DANRE
DSVRSGPFGQVFRPDNFVFGQ	76.71	2355.14	21	2.1	786.055	3	34.326	126584	ID113919_01_SPD30_OA10034_10472_062924.raw									A0A8M1N7Z8|A0A8M1N7Z8_DANRE:Q7ZW01|Q7ZW01_DANRE
ENPEDAKDAM(+15.99)AA	83.54	1276.52	12	1.2	639.27	2	5.1908	8162	ID113917_01_SPD30_OA10034_10472_062924.raw				194000	203000	452000	Oxidation (M)	M10:Oxidation (M):1000.00	A0A8M1N8U3|A0A8M1N8U3_DANRE:A0A8M9P4C4|A0A8M9P4C4_DANRE:A0A8M1P6M4|A0A8M1P6M4_DANRE
ENPEDAKDAM(+15.99)AAM(+15.99)	89.05	1423.56	13	1.2	712.788	2	5.2986	8360	ID113917_01_SPD30_OA10034_10472_062924.raw	29900		56000	742000			Oxidation (M);Oxidation (M)	M10:Oxidation (M):1000.00;M13:Oxidation (M):1000.00	A0A8M1N8U3|A0A8M1N8U3_DANRE:A0A8M9P4C4|A0A8M9P4C4_DANRE:A0A8M1P6M4|A0A8M1P6M4_DANRE
EQSLEEAFSKY	77.04	1329.61	11	1.9	665.813	2	24.3811	88437	ID113919_01_SPD30_OA10034_10472_062924.raw						4750000			A0A8M1N8U3|A0A8M1N8U3_DANRE:A0A8M9P4C4|A0A8M9P4C4_DANRE:A0A8M1P6M4|A0A8M1P6M4_DANRE
GTIAKVDVIRDRETDRSRGFGFVTF	69.92	2841.49	25	5	711.383	4	24.8369	79090	ID113918_01_SPD30_OA10034_10472_062924.raw				3850000	685000				A0A8M1N8U3|A0A8M1N8U3_DANRE:A0A8M9P4C4|A0A8M9P4C4_DANRE:A0A8M1P6M4|A0A8M1P6M4_DANRE
KVDVIRDRETDRSRGF	71.4	1948.02	16	2.2	975.021	2	6.9144	15962	ID113919_01_SPD30_OA10034_10472_062924.raw						1410000			A0A8M1N8U3|A0A8M1N8U3_DANRE:A0A8M9P4C4|A0A8M9P4C4_DANRE:A0A8M1P6M4|A0A8M1P6M4_DANRE
KVDVIRDRETDRSRGFGFVTF	89.27	2499.3	21	2	834.108	3	21.9734	59742	ID113917_01_SPD30_OA10034_10472_062924.raw		870000		6260000	5950000	8070000			A0A8M1N8U3|A0A8M1N8U3_DANRE:A0A8M9P4C4|A0A8M9P4C4_DANRE:A0A8M1P6M4|A0A8M1P6M4_DANRE
RSGGFRGGSRGG	26.37	1149.58	12	8.3	384.202	3	6.0284	10236	ID113915_01_SPD30_OA10034_10472_062924.raw									A0A8M1N8U3|A0A8M1N8U3_DANRE:A0A8M9P4C4|A0A8M9P4C4_DANRE:A0A8M1P6M4|A0A8M1P6M4_DANRE
SLEEAFSKY	44.62	1072.51	9	2.3	537.262	2	20.9962	74384	ID113919_01_SPD30_OA10034_10472_062924.raw						2590000			A0A8M1N8U3|A0A8M1N8U3_DANRE:A0A8M9P4C4|A0A8M9P4C4_DANRE:A0A8M1P6M4|A0A8M1P6M4_DANRE
SLEEAFSKYGTIA	44.25	1414.7	13	3	708.358	2	28.2918	78269	ID113917_01_SPD30_OA10034_10472_062924.raw				176000					A0A8M1N8U3|A0A8M1N8U3_DANRE:A0A8M9P4C4|A0A8M9P4C4_DANRE:A0A8M1P6M4|A0A8M1P6M4_DANRE
SYDTTEQSLEEAFSKY	87.35	1896.83	16	0.8	949.421	2	31.9308	89112	ID113917_01_SPD30_OA10034_10472_062924.raw				773000	431000	441000			A0A8M1N8U3|A0A8M1N8U3_DANRE:A0A8M9P4C4|A0A8M9P4C4_DANRE:A0A8M1P6M4|A0A8M1P6M4_DANRE
SYDTTEQSLEEAFSKYGTIA	89.02	2239.02	20	2.7	1120.52	2	35.0009	98779	ID113917_01_SPD30_OA10034_10472_062924.raw				467000					A0A8M1N8U3|A0A8M1N8U3_DANRE:A0A8M9P4C4|A0A8M9P4C4_DANRE:A0A8M1P6M4|A0A8M1P6M4_DANRE
VIVGEKLINFHIS	38.2	1467.84	13	1.5	734.931	2	28.9223	80066	ID113917_01_SPD30_OA10034_10472_062924.raw				75400					A0A8M1N9G1|A0A8M1N9G1_DANRE:Q1MTA9|Q1MTA9_DANRE
ADSVAELGEQIDNLQR	76.16	1756.86	16	2.8	879.439	2	28.2521	78509	ID113914_01_SPD30_OA10034_10472_062924.raw	322000	129000			379000				A0A8M1NBP6|A0A8M1NBP6_DANRE:A2BGX6|A2BGX6_DANRE:F1QVX3|F1QVX3_DANRE:B8A569|B8A569_DANRE:A0A8M9PJW6|A0A8M9PJW6_DANRE:A0A2R8Q2N5|A0A2R8Q2N5_DANRE:Q508P7|Q508P7_DANRE:Q6YJK1|Q6YJK1_DANRE:A0A8M9QEC8|A0A8M9QEC8_DANRE:B8A568|B8A568_DANRE:F1QZW1|F1QZW1_DANRE:F1R6C7|F1R6C7_DANRE:Q6IQX1|Q6IQX1_DANRE
DSVAELGEQIDNLQR	64.44	1685.82	15	3.4	843.921	2	28.5685	79489	ID113914_01_SPD30_OA10034_10472_062924.raw	113000								A0A8M1NBP6|A0A8M1NBP6_DANRE:A2BGX6|A2BGX6_DANRE:F1QVX3|F1QVX3_DANRE:B8A569|B8A569_DANRE:A0A8M9PJW6|A0A8M9PJW6_DANRE:A0A2R8Q2N5|A0A2R8Q2N5_DANRE:Q508P7|Q508P7_DANRE:Q6YJK1|Q6YJK1_DANRE:A0A8M9QEC8|A0A8M9QEC8_DANRE:F1QZW1|F1QZW1_DANRE:B8A568|B8A568_DANRE:F1R6C7|F1R6C7_DANRE:Q6IQX1|Q6IQX1_DANRE
ILQEEISDLTEQLGEGGK	71.52	1957.98	18	-0.6	979.999	2	36.1923	132741	ID113919_01_SPD30_OA10034_10472_062924.raw									A0A8M1NBP6|A0A8M1NBP6_DANRE:A7E2H1|A7E2H1_DANRE
KKLETDLSQFQTEVEEAVQEC(+57.02)R	80.64	2666.29	22	-10.2	667.572	4	29.7328	77744	ID113915_01_SPD30_OA10034_10472_062924.raw		4580000			2800000		Carbamidomethylation		A0A8M1NBP6|A0A8M1NBP6_DANRE:A7E2H1|A7E2H1_DANRE
KLETDLSQFQTEVEEAVQEC(+57.02)R	89.69	2538.19	21	-11.3	847.061	3	32.0844	81807	ID113916_01_SPD30_OA10034_10472_062924.raw	3480000	8850000	8020000		4420000	1690000	Carbamidomethylation		A0A8M1NBP6|A0A8M1NBP6_DANRE:A7E2H1|A7E2H1_DANRE
LEFNQIK	66.91	890.486	7	0.9	446.251	2	16.2732	39423	ID113915_01_SPD30_OA10034_10472_062924.raw	957000	384000			189000				A0A8M1NBP6|A0A8M1NBP6_DANRE:A7E2H1|A7E2H1_DANRE
LETDLSQFQTEVEEAVQEC(+57.02)R	89.53	2410.1	20	-10.8	1206.04	2	35.2613	91976	ID113916_01_SPD30_OA10034_10472_062924.raw	1110000	8300000	2910000		1600000	1500000	Carbamidomethylation		A0A8M1NBP6|A0A8M1NBP6_DANRE:A7E2H1|A7E2H1_DANRE
LHSQNTSLINQK	44.49	1381.73	12	1	461.585	3	6.5254	12739	ID113918_01_SPD30_OA10034_10472_062924.raw					37200				A0A8M1NBP6|A0A8M1NBP6_DANRE:A7E2H1|A7E2H1_DANRE
LLHSQNTSLINQK	59.83	1494.82	13	3.1	748.417	2	15.7564	37941	ID113915_01_SPD30_OA10034_10472_062924.raw									A0A8M1NBP6|A0A8M1NBP6_DANRE:A7E2H1|A7E2H1_DANRE
Q(-17.03)LEFNQIK	53.81	1001.52	8	3	1002.53	1	28.564	74703	ID113915_01_SPD30_OA10034_10472_062924.raw	431000	309000					Pyro-glu from Q	Q1:Pyro-glu from Q:1000.00	A0A8M1NBP6|A0A8M1NBP6_DANRE:A7E2H1|A7E2H1_DANRE
Q(-17.03)LLHSQNTSLINQK	80.18	1605.85	14	2.8	803.933	2	20.6411	51900	ID113915_01_SPD30_OA10034_10472_062924.raw	633000	232000					Pyro-glu from Q	Q1:Pyro-glu from Q:1000.00	A0A8M1NBP6|A0A8M1NBP6_DANRE:A7E2H1|A7E2H1_DANRE
QLEFNQIK	80.07	1018.54	8	2.6	1019.55	1	17.441	43110	ID113915_01_SPD30_OA10034_10472_062924.raw	6430000	4360000			479000				A0A8M1NBP6|A0A8M1NBP6_DANRE:A7E2H1|A7E2H1_DANRE
QLLHSQNTSLINQK	80.71	1622.87	14	0.9	541.966	3	12.1722	27190	ID113915_01_SPD30_OA10034_10472_062924.raw	1220000	1180000	99100		411000				A0A8M1NBP6|A0A8M1NBP6_DANRE:A7E2H1|A7E2H1_DANRE
VQLLHSQNTSLINQK	89.71	1721.94	15	1.7	574.989	3	15.5737	37070	ID113916_01_SPD30_OA10034_10472_062924.raw	7070000	12000000	1790000		18400000				A0A8M1NBP6|A0A8M1NBP6_DANRE:A7E2H1|A7E2H1_DANRE
LTEEM(+15.99)AALDDIIAK	54.2	1547.78	14	1.8	774.896	2	25.3436	69738	ID113914_01_SPD30_OA10034_10472_062924.raw	1520000	429000	691000				Oxidation (M)	M5:Oxidation (M):1000.00	A0A8M1NBP6|A0A8M1NBP6_DANRE:F1QZW1|F1QZW1_DANRE
NLTEEM(+15.99)AALDDIIAK	87.68	1661.82	15	2.4	831.918	2	28.2036	70542	ID113916_01_SPD30_OA10034_10472_062924.raw	19200000	64400000	43300000		40200000	13000000	Oxidation (M)	M6:Oxidation (M):1000.00	A0A8M1NBP6|A0A8M1NBP6_DANRE:F1QZW1|F1QZW1_DANRE
LQEEISDLTEQLGEGGK	74.69	1844.9	17	1.7	923.459	2	28.0922	73118	ID113915_01_SPD30_OA10034_10472_062924.raw	157000	129000							A0A8M1NBP6|A0A8M1NBP6_DANRE:F1QZW1|F1QZW1_DANRE:A7E2H1|A7E2H1_DANRE
AFDILG	34.54	634.333	6	2.6	635.342	1	33.1195	122461	ID113919_01_SPD30_OA10034_10472_062924.raw						1100000			A0A8M1NBP6|A0A8M1NBP6_DANRE:Q4V9D2|Q4V9D2_DANRE
VKLEQQVDDLEGSLEQEK	89.69	2086.04	18	1.7	1044.03	2	25.417	62431	ID113916_01_SPD30_OA10034_10472_062924.raw	3910000	4280000	1950000		5120000				A0A8M1NBP6|A0A8M1NBP6_DANRE:Q6YJK1|Q6YJK1_DANRE
VKLEQQVDDLEGSLEQEKK	89.84	2214.14	19	2.4	1108.08	2	22.5847	55182	ID113916_01_SPD30_OA10034_10472_062924.raw	19000000	17600000	6790000		22000000	1650000			A0A8M1NBP6|A0A8M1NBP6_DANRE:Q6YJK1|Q6YJK1_DANRE
FDKIEDM(+15.99)AM(+15.99)L	65.74	1243.55	10	1.5	622.781	2	18.6393	46202	ID113915_01_SPD30_OA10034_10472_062924.raw		208000					Oxidation (M);Oxidation (M)	M7:Oxidation (M):1000.00;M9:Oxidation (M):1000.00	A0A8M1NBP6|A0A8M1NBP6_DANRE:Q6YJK1|Q6YJK1_DANRE:Q4V9D2|Q4V9D2_DANRE
FDKIEDM(+15.99)AM(+15.99)LTF	83.25	1491.66	12	2.2	746.84	2	27.5119	88068	ID113918_01_SPD30_OA10034_10472_062924.raw	517000	1950000			1440000		Oxidation (M);Oxidation (M)	M7:Oxidation (M):1000.00;M9:Oxidation (M):1000.00	A0A8M1NBP6|A0A8M1NBP6_DANRE:Q6YJK1|Q6YJK1_DANRE:Q4V9D2|Q4V9D2_DANRE
STELFK	77.38	723.38	6	1.6	362.698	2	11.5298	25242	ID113915_01_SPD30_OA10034_10472_062924.raw	757000	369000			431000				A0A8M1NBP6|A0A8M1NBP6_DANRE:R4GDZ5|R4GDZ5_DANRE:A0A8M3AWD0|A0A8M3AWD0_DANRE:E9QF07|E9QF07_DANRE:B8A569|B8A569_DANRE:A0A8M9PR47|A0A8M9PR47_DANRE:A0A2R8Q2N5|A0A2R8Q2N5_DANRE:Q508P7|Q508P7_DANRE:A0A8M9QEC8|A0A8M9QEC8_DANRE:Q6YJK1|Q6YJK1_DANRE:F1R6C7|F1R6C7_DANRE:A0A8M9PFC7|A0A8M9PFC7_DANRE:A0A8M3ALN1|A0A8M3ALN1_DANRE:Q508P8|Q508P8_DANRE:A0A8M9PEC3|A0A8M9PEC3_DANRE:A0A8M9P5E5|A0A8M9P5E5_DANRE:A0A8M9Q…
TEELEEAK	79.74	947.445	8	1.7	474.73	2	5.4369	8660	ID113915_01_SPD30_OA10034_10472_062924.raw	601000	823000			508000				A0A8M1NBP6|A0A8M1NBP6_DANRE:R4GDZ5|R4GDZ5_DANRE:A0A8M9QLG9|A0A8M9QLG9_DANRE:B6IDE1|B6IDE1_DANRE:F1QZW1|F1QZW1_DANRE:F1QVX3|F1QVX3_DANRE
KLEGDLK	54.44	801.46	7	1.6	401.738	2	4.6009	6529	ID113915_01_SPD30_OA10034_10472_062924.raw		80000	8840						A0A8M1NBP6|A0A8M1NBP6_DANRE:R4GDZ5|R4GDZ5_DANRE:E9QF07|E9QF07_DANRE:B8A569|B8A569_DANRE:A0A8M9PR47|A0A8M9PR47_DANRE:A0A8M9PJW6|A0A8M9PJW6_DANRE:A0A2R8Q2N5|A0A2R8Q2N5_DANRE:Q508P7|Q508P7_DANRE:A0A8M9QEC8|A0A8M9QEC8_DANRE:F1R6C7|F1R6C7_DANRE:A0A8M9PFC7|A0A8M9PFC7_DANRE:Q508P8|Q508P8_DANRE:A0A8M9PEC3|A0A8M9PEC3_DANRE:A0A8M9P5E5|A0A8M9P5E5_DANRE:A0A8M9QLG9|A0A8M9QLG9_DANRE:A0A8M9QAD3|A0A8M9QAD3_DANRE…
AITDAAM(+15.99)M(+15.99)AEELK	79.6	1424.65	13	3.5	713.336	2	17.3349	52739	ID113918_01_SPD30_OA10034_10472_062924.raw	1640000	444000	66400		1610000		Oxidation (M);Oxidation (M)	M7:Oxidation (M):1000.00;M8:Oxidation (M):1000.00	A0A8M1NBP6|A0A8M1NBP6_DANRE:R4GDZ5|R4GDZ5_DANRE:E9QF07|E9QF07_DANRE:B8A569|B8A569_DANRE:A0A8M9PR47|A0A8M9PR47_DANRE:A0A8M9PJW6|A0A8M9PJW6_DANRE:A0A2R8Q2N5|A0A2R8Q2N5_DANRE:Q508P7|Q508P7_DANRE:A0A8M9QEC8|A0A8M9QEC8_DANRE:Q6YJK1|Q6YJK1_DANRE:F1R6C7|F1R6C7_DANRE:A0A8M9PFC7|A0A8M9PFC7_DANRE:Q508P8|Q508P8_DANRE:A0A8M9PEC3|A0A8M9PEC3_DANRE:A0A8M9P5E5|A0A8M9P5E5_DANRE:A0A8M9QLG9|A0A8M9QLG9_DANRE:B6IDE1|…
AITDAAM(+15.99)M(+15.99)AEELKK	84.68	1552.75	14	-0.2	777.381	2	13.35	30795	ID113916_01_SPD30_OA10034_10472_062924.raw	21800000	14000000	3200000		23000000		Oxidation (M);Oxidation (M)	M7:Oxidation (M):1000.00;M8:Oxidation (M):1000.00	A0A8M1NBP6|A0A8M1NBP6_DANRE:R4GDZ5|R4GDZ5_DANRE:E9QF07|E9QF07_DANRE:B8A569|B8A569_DANRE:A0A8M9PR47|A0A8M9PR47_DANRE:A0A8M9PJW6|A0A8M9PJW6_DANRE:A0A2R8Q2N5|A0A2R8Q2N5_DANRE:Q508P7|Q508P7_DANRE:A0A8M9QEC8|A0A8M9QEC8_DANRE:Q6YJK1|Q6YJK1_DANRE:F1R6C7|F1R6C7_DANRE:A0A8M9PFC7|A0A8M9PFC7_DANRE:Q508P8|Q508P8_DANRE:A0A8M9PEC3|A0A8M9PEC3_DANRE:A0A8M9P5E5|A0A8M9P5E5_DANRE:A0A8M9QLG9|A0A8M9QLG9_DANRE:B6IDE1|…
KAITDAAM(+15.99)M(+15.99)AEELKK	83.87	1680.84	15	1.9	561.289	3	10.5493	26444	ID113918_01_SPD30_OA10034_10472_062924.raw	4940000	2180000	615000		4380000		Oxidation (M);Oxidation (M)	M8:Oxidation (M):1000.00;M9:Oxidation (M):1000.00	A0A8M1NBP6|A0A8M1NBP6_DANRE:R4GDZ5|R4GDZ5_DANRE:E9QF07|E9QF07_DANRE:B8A569|B8A569_DANRE:A0A8M9PR47|A0A8M9PR47_DANRE:A0A8M9PJW6|A0A8M9PJW6_DANRE:A0A2R8Q2N5|A0A2R8Q2N5_DANRE:Q508P7|Q508P7_DANRE:A0A8M9QEC8|A0A8M9QEC8_DANRE:Q6YJK1|Q6YJK1_DANRE:F1R6C7|F1R6C7_DANRE:A0A8M9PFC7|A0A8M9PFC7_DANRE:Q508P8|Q508P8_DANRE:A0A8M9PEC3|A0A8M9PEC3_DANRE:A0A8M9P5E5|A0A8M9P5E5_DANRE:A0A8M9QLG9|A0A8M9QLG9_DANRE:B6IDE1|…
LEQQVDDLEGSLEQEK	83.66	1858.88	16	2	930.449	2	22.5744	55037	ID113916_01_SPD30_OA10034_10472_062924.raw	1580000	1260000	155000		1600000				A0A8M1NBP6|A0A8M1NBP6_DANRE:R4GDZ5|R4GDZ5_DANRE:E9QF07|E9QF07_DANRE:B8A569|B8A569_DANRE:A0A8M9PR47|A0A8M9PR47_DANRE:A0A8M9PJW6|A0A8M9PJW6_DANRE:A0A2R8Q2N5|A0A2R8Q2N5_DANRE:Q508P7|Q508P7_DANRE:A0A8M9QEC8|A0A8M9QEC8_DANRE:Q6YJK1|Q6YJK1_DANRE:F1R6C7|F1R6C7_DANRE:A0A8M9PFC7|A0A8M9PFC7_DANRE:Q508P8|Q508P8_DANRE:A0A8M9PEC3|A0A8M9PEC3_DANRE:A0A8M9P5E5|A0A8M9P5E5_DANRE:A0A8M9QLG9|A0A8M9QLG9_DANRE:B6IDE1|…
LEQQVDDLEGSLEQEKK	89.45	1986.97	17	2.4	663.334	3	18.9178	45702	ID113916_01_SPD30_OA10034_10472_062924.raw	10400000	7980000	1660000		12000000				A0A8M1NBP6|A0A8M1NBP6_DANRE:R4GDZ5|R4GDZ5_DANRE:E9QF07|E9QF07_DANRE:B8A569|B8A569_DANRE:A0A8M9PR47|A0A8M9PR47_DANRE:A0A8M9PJW6|A0A8M9PJW6_DANRE:A0A2R8Q2N5|A0A2R8Q2N5_DANRE:Q508P7|Q508P7_DANRE:A0A8M9QEC8|A0A8M9QEC8_DANRE:Q6YJK1|Q6YJK1_DANRE:F1R6C7|F1R6C7_DANRE:A0A8M9PFC7|A0A8M9PFC7_DANRE:Q508P8|Q508P8_DANRE:A0A8M9PEC3|A0A8M9PEC3_DANRE:A0A8M9P5E5|A0A8M9P5E5_DANRE:A0A8M9QLG9|A0A8M9QLG9_DANRE:B6IDE1|…
TDAAM(+15.99)M(+15.99)AEELKK	47.47	1368.63	12	2.2	685.322	2	13.3439	32454	ID113914_01_SPD30_OA10034_10472_062924.raw	1540000	902000					Oxidation (M);Oxidation (M)	M5:Oxidation (M):1000.00;M6:Oxidation (M):1000.00	A0A8M1NBP6|A0A8M1NBP6_DANRE:R4GDZ5|R4GDZ5_DANRE:E9QF07|E9QF07_DANRE:B8A569|B8A569_DANRE:A0A8M9PR47|A0A8M9PR47_DANRE:A0A8M9PJW6|A0A8M9PJW6_DANRE:A0A2R8Q2N5|A0A2R8Q2N5_DANRE:Q508P7|Q508P7_DANRE:A0A8M9QEC8|A0A8M9QEC8_DANRE:Q6YJK1|Q6YJK1_DANRE:F1R6C7|F1R6C7_DANRE:A0A8M9PFC7|A0A8M9PFC7_DANRE:Q508P8|Q508P8_DANRE:A0A8M9PEC3|A0A8M9PEC3_DANRE:A0A8M9P5E5|A0A8M9P5E5_DANRE:A0A8M9QLG9|A0A8M9QLG9_DANRE:B6IDE1|…
LLQRKTPPV	69.6	1050.65	9	0.9	351.226	3	7.561	18526	ID113919_01_SPD30_OA10034_10472_062924.raw						403000			A0A8M1NSE3|A0A8M1NSE3_DANRE
NVVDRKPYAEDQ	82.27	1432.69	12	1.8	717.356	2	6.2164	13139	ID113919_01_SPD30_OA10034_10472_062924.raw						100000			A0A8M1NSE3|A0A8M1NSE3_DANRE
M(+15.99)LSKIIGNKYASIA	72.35	1523.84	14	3.3	762.929	2	17.9645	48057	ID113917_01_SPD30_OA10034_10472_062924.raw				246000			Oxidation (M)	M1:Oxidation (M):1000.00	A0A8M1NX84|A0A8M1NX84_DANRE
STGVFL	60.09	622.333	6	2.6	623.341	1	26.6424	97679	ID113919_01_SPD30_OA10034_10472_062924.raw						8760000			A0A8M1NX95|A0A8M1NX95_DANRE:Q5MJ86|G3P2_DANRE
AHM(+15.99)TEDNKDQLKGKDLLVAY	82.13	2304.14	20	1.6	769.056	3	14.4904	36834	ID113917_01_SPD30_OA10034_10472_062924.raw				514000			Oxidation (M)	M3:Oxidation (M):1000.00	A0A8M1NXI0|A0A8M1NXI0_DANRE
ATRLKGIVPL	42.88	1066.69	10	1.3	356.57	3	18.5563	64861	ID113919_01_SPD30_OA10034_10472_062924.raw						701000			A0A8M1NXI0|A0A8M1NXI0_DANRE
EYEAAATRLK	41.31	1150.6	10	0.2	576.307	2	9.0116	24483	ID113919_01_SPD30_OA10034_10472_062924.raw						928000			A0A8M1NXI0|A0A8M1NXI0_DANRE
FTEDKFTSA	76.38	1044.48	9	1.2	523.246	2	11.8525	36028	ID113919_01_SPD30_OA10034_10472_062924.raw						348000			A0A8M1NXI0|A0A8M1NXI0_DANRE
GLDGSSGELPLVGIR	76.88	1468.79	15	2.7	735.404	2	29.7317	109714	ID113919_01_SPD30_OA10034_10472_062924.raw				758000		2480000			A0A8M1NXI0|A0A8M1NXI0_DANRE
NKNRFSHDVSEL	76.97	1444.71	12	0.3	482.576	3	8.5352	22629	ID113919_01_SPD30_OA10034_10472_062924.raw				738000		626000			A0A8M1NXI0|A0A8M1NXI0_DANRE
RLKGIVPL	40.65	894.601	8	1.8	448.309	2	17.1232	58914	ID113919_01_SPD30_OA10034_10472_062924.raw						793000			A0A8M1NXI0|A0A8M1NXI0_DANRE
GFPTIY	72.59	696.348	6	3.1	697.358	1	29.0094	106478	ID113919_01_SPD30_OA10034_10472_062924.raw						1320000			A0A8M1NXI0|A0A8M1NXI0_DANRE:Q6NXB9|Q6NXB9_DANRE:Q1ECX9|Q1ECX9_DANRE:Q6DEI4|Q6DEI4_DANRE
LIGGVL	37.55	570.374	6	1.6	571.382	1	29.0725	106936	ID113919_01_SPD30_OA10034_10472_062924.raw					971000	1740000			A0A8M1P317|A0A8M1P317_DANRE:A0A8M9PVG7|A0A8M9PVG7_DANRE:A1L2B1|A1L2B1_DANRE:A0A8N7T7N6|A0A8N7T7N6_DANRE
SFETTEDSLRAHFE	88.98	1667.74	14	2.1	834.88	2	19.8161	53450	ID113917_01_SPD30_OA10034_10472_062924.raw				1250000					A0A8M1P4F7|A0A8M1P4F7_DANRE
IFVGGI	70.11	604.358	6	1.9	605.367	1	31.3888	116473	ID113919_01_SPD30_OA10034_10472_062924.raw						808000			A0A8M1P4F7|A0A8M1P4F7_DANRE:Q803K3|Q803K3_DANRE
KIFVGGI	69.06	732.453	7	1.1	367.234	2	23.6327	85620	ID113919_01_SPD30_OA10034_10472_062924.raw						1420000			A0A8M1P4F7|A0A8M1P4F7_DANRE:Q803K3|Q803K3_DANRE
KIFVGGIK	63.9	860.548	8	1	431.282	2	11.5749	34957	ID113919_01_SPD30_OA10034_10472_062924.raw						373000			A0A8M1P4F7|A0A8M1P4F7_DANRE:Q803K3|Q803K3_DANRE
VKKIFVGGI	81.1	959.617	9	2.1	480.817	2	16.2839	55192	ID113919_01_SPD30_OA10034_10472_062924.raw						202000			A0A8M1P4F7|A0A8M1P4F7_DANRE:Q803K3|Q803K3_DANRE
VKKIFVGGIK	83.44	1087.71	10	1.1	363.578	3	8.9733	21256	ID113918_01_SPD30_OA10034_10472_062924.raw				71600	423000	1450000			A0A8M1P4F7|A0A8M1P4F7_DANRE:Q803K3|Q803K3_DANRE
AIKSEIGKL	60.75	957.586	9	1.8	320.203	3	10.8269	32474	ID113919_01_SPD30_OA10034_10472_062924.raw						1110000			A0A8M1P526|A0A8M1P526_DANRE:A0A8M1P9B7|A0A8M1P9B7_DANRE
ATLKDITIR	55.4	1029.62	9	1.2	344.214	3	13.225	41990	ID113919_01_SPD30_OA10034_10472_062924.raw					92600	290000			A0A8M1P526|A0A8M1P526_DANRE:A0A8M1P9B7|A0A8M1P9B7_DANRE
ATLKDITIRLK	86.79	1270.8	11	3.6	424.608	3	18.2535	48761	ID113917_01_SPD30_OA10034_10472_062924.raw	435000	177000	138000	1990000	1670000	1570000			A0A8M1P526|A0A8M1P526_DANRE:A0A8M1P9B7|A0A8M1P9B7_DANRE
DDIDADVLRNYQEF	88.23	1711.77	14	0.3	856.892	2	32.2885	90308	ID113917_01_SPD30_OA10034_10472_062924.raw									A0A8M1P526|A0A8M1P526_DANRE:A0A8M1P9B7|A0A8M1P9B7_DANRE
DSASKNASEM(+15.99)IDKLTL	48.44	1737.85	16	3.1	869.933	2	21.2733	57893	ID113917_01_SPD30_OA10034_10472_062924.raw				93500			Oxidation (M)	M10:Oxidation (M):1000.00	A0A8M1P526|A0A8M1P526_DANRE:A0A8M1P9B7|A0A8M1P9B7_DANRE
ELIEIISGAAAL	81.54	1198.68	12	2.7	600.349	2	40.5646	108057	ID113916_01_SPD30_OA10034_10472_062924.raw	5210000	6000000	4800000		5270000	4050000			A0A8M1P526|A0A8M1P526_DANRE:A0A8M1P9B7|A0A8M1P9B7_DANRE
GLC(+57.02)GAIHSSVAK	83.05	1198.61	12	1.2	600.314	2	8.6524	20181	ID113918_01_SPD30_OA10034_10472_062924.raw	827000	696000	224000		799000		Carbamidomethylation		A0A8M1P526|A0A8M1P526_DANRE:A0A8M1P9B7|A0A8M1P9B7_DANRE
HLIIGVSSDR	61.75	1095.6	10	2	548.81	2	12.7462	30428	ID113914_01_SPD30_OA10034_10472_062924.raw	296000	590000			832000				A0A8M1P526|A0A8M1P526_DANRE:A0A8M1P9B7|A0A8M1P9B7_DANRE
KELIEIISGA	44.19	1071.62	10	3.5	536.818	2	29.6464	109268	ID113919_01_SPD30_OA10034_10472_062924.raw						290000			A0A8M1P526|A0A8M1P526_DANRE:A0A8M1P9B7|A0A8M1P9B7_DANRE
KELIEIISGAAAL	70.52	1326.78	13	2.1	664.397	2	35.4618	130340	ID113919_01_SPD30_OA10034_10472_062924.raw									A0A8M1P526|A0A8M1P526_DANRE:A0A8M1P9B7|A0A8M1P9B7_DANRE
VAKAIKSEIGKL	82.32	1255.79	12	1.4	419.603	3	10.8897	28139	ID113918_01_SPD30_OA10034_10472_062924.raw				225000	492000	806000			A0A8M1P526|A0A8M1P526_DANRE:A0A8M1P9B7|A0A8M1P9B7_DANRE
IGGSLL	23.99	558.338	6	0.7	559.345	1	22.4959	80669	ID113919_01_SPD30_OA10034_10472_062924.raw						6380000			A0A8M1P6R7|A0A8M1P6R7_DANRE:A4QN56|MFS4B_DANRE:Q90XQ8|Q90XQ8_DANRE:Q568J8|TM256_DANRE:Q90XR8|Q90XR8_DANRE:A5D6U1|A5D6U1_DANRE:A0A8M3AHR8|A0A8M3AHR8_DANRE:Q6DBT9|Q6DBT9_DANRE:A0A8M9QBT1|A0A8M9QBT1_DANRE:Q90XS1|Q90XS1_DANRE
KGDVFGKDQPIIL	58.99	1428.8	13	-0.3	477.273	3	24.2055	87908	ID113919_01_SPD30_OA10034_10472_062924.raw				342000	575000	176000			A0A8M1P861|A0A8M1P861_DANRE:A0A2R9YJL1|A0A2R9YJL1_DANRE:Q801E6|Q801E6_DANRE
LYSIAKGDVFGKDQPIIL	88.99	1976.1	18	1.6	989.058	2	31.544	87923	ID113917_01_SPD30_OA10034_10472_062924.raw				370000					A0A8M1P861|A0A8M1P861_DANRE:A0A2R9YJL1|A0A2R9YJL1_DANRE:Q801E6|Q801E6_DANRE
SIAKGDVFGK	42.36	1020.56	10	0.5	341.194	3	9.5184	23334	ID113918_01_SPD30_OA10034_10472_062924.raw					76200				A0A8M1P861|A0A8M1P861_DANRE:A0A2R9YJL1|A0A2R9YJL1_DANRE:Q801E6|Q801E6_DANRE
SIAKGDVFGKDQPIIL	89.05	1699.95	16	1.9	850.984	2	27.7043	76630	ID113917_01_SPD30_OA10034_10472_062924.raw									A0A8M1P861|A0A8M1P861_DANRE:A0A2R9YJL1|A0A2R9YJL1_DANRE:Q801E6|Q801E6_DANRE
LVLLDI	31.52	684.442	6	1.7	685.451	1	39.8138	127744	ID113918_01_SPD30_OA10034_10472_062924.raw					424000				A0A8M1P861|A0A8M1P861_DANRE:A0A8M6Z1S2|A0A8M6Z1S2_DANRE:A0A2R9YJL1|A0A2R9YJL1_DANRE:Q801E6|Q801E6_DANRE
VLVTGAAGQIAY	31.84	1161.64	12	0.9	581.827	2	26.4263	84495	ID113918_01_SPD30_OA10034_10472_062924.raw					400000				A0A8M1P861|A0A8M1P861_DANRE:Q7ZSY2|Q7ZSY2_DANRE:A0A2R9YJL1|A0A2R9YJL1_DANRE:Q801E6|Q801E6_DANRE
VTGAAGQIAYSL	68.14	1149.6	12	2.9	575.81	2	26.9104	98785	ID113919_01_SPD30_OA10034_10472_062924.raw				1050000	358000	380000			A0A8M1P861|A0A8M1P861_DANRE:Q7ZSY2|Q7ZSY2_DANRE:A0A2R9YJL1|A0A2R9YJL1_DANRE:Q801E6|Q801E6_DANRE
DTVRDPRGF	36.41	1061.53	9	-0.8	531.77	2	8.9219	24022	ID113919_01_SPD30_OA10034_10472_062924.raw									A0A8M1PAV5|A0A8M1PAV5_DANRE
EHIGKTTPIAVRF	82.3	1467.82	13	4.7	490.283	3	15.3803	51037	ID113919_01_SPD30_OA10034_10472_062924.raw						727000			A0A8M1PAV5|A0A8M1PAV5_DANRE
GAGVPIGDKL	26.52	925.523	10	2.1	463.77	2	17.0496	58691	ID113919_01_SPD30_OA10034_10472_062924.raw						398000			A0A8M1PAV5|A0A8M1PAV5_DANRE
QLAFDPSNM(+15.99)PPGIEPSPDKM(+15.99)LQGRLF	34.06	2916.41	26	11.6	973.157	3	30.931	85947	ID113917_01_SPD30_OA10034_10472_062924.raw							Oxidation (M);Oxidation (M)	M9:Oxidation (M):1000.00;M20:Oxidation (M):1000.00	A0A8M1PAV5|A0A8M1PAV5_DANRE:Q9PT92|CATA_DANRE
SRGGASAVAAASKM(+15.99)	79.34	1278.63	14	2.1	427.22	3	4.3279	5905	ID113915_01_SPD30_OA10034_10472_062924.raw		38200					Oxidation (M)	M14:Oxidation (M):1000.00	A0A8M1PAV5|A0A8M1PAV5_DANRE:Q9PT92|CATA_DANRE
TAGPRGPLLVQ	56.59	1107.64	11	1.6	554.828	2	16.4091	55515	ID113919_01_SPD30_OA10034_10472_062924.raw						4270000			A0A8M1PAV5|A0A8M1PAV5_DANRE:Q9PT92|CATA_DANRE
IIAVAL	55.84	598.405	6	2.8	599.414	1	32.7734	121540	ID113919_01_SPD30_OA10034_10472_062924.raw						783000			A0A8M1PH50|A0A8M1PH50_DANRE:A0A8M2BDI9|A0A8M2BDI9_DANRE:A0A8M9QL21|A0A8M9QL21_DANRE:A0A8M9Q3B3|A0A8M9Q3B3_DANRE
VAITGI	58.73	572.353	6	1.9	573.362	1	24.9023	79098	ID113918_01_SPD30_OA10034_10472_062924.raw					477000				A0A8M1PUJ3|A0A8M1PUJ3_DANRE
LVLIDI	31.52	684.442	6	1.7	685.451	1	39.8138	127744	ID113918_01_SPD30_OA10034_10472_062924.raw					424000				A0A8M1Q1P5|A0A8M1Q1P5_DANRE:Q6DBY5|UEVLD_DANRE:A0A8M9P256|A0A8M9P256_DANRE:A0A8M9PYC4|A0A8M9PYC4_DANRE:A0A8M3AWL5|A0A8M3AWL5_DANRE
IGKLSY	55.31	679.39	6	1.6	340.703	2	12.3229	37914	ID113919_01_SPD30_OA10034_10472_062924.raw						1070000			A0A8M1QKS9|A0A8M1QKS9_DANRE:A0A8M9PSD7|A0A8M9PSD7_DANRE
LNIPIK	25.14	696.453	6	2	697.462	1	18.4154	45438	ID113915_01_SPD30_OA10034_10472_062924.raw		907000							A0A8M1QL44|A0A8M1QL44_DANRE:A0A8M9PQ61|DESPB_DANRE:A0A8M9QKG2|A0A8M9QKG2_DANRE:A0A8M9P346|A0A8M9P346_DANRE:A0A9F4KUS3|A0A9F4KUS3_DANRE:A0A8M2BID5|DESPA_DANRE
GFSEEEHVGLL	24.86	1215.58	11	1.3	608.797	2	25.4878	70114	ID113917_01_SPD30_OA10034_10472_062924.raw				479000					A0A8M1QUS6|A0A8M1QUS6_DANRE:A0A8M2BB06|A0A8M2BB06_DANRE
HNLKERYYSGL	39.48	1378.7	11	2.8	460.575	3	9.2751	20018	ID113917_01_SPD30_OA10034_10472_062924.raw				285000					A0A8M1QUS6|A0A8M1QUS6_DANRE:A0A8M2BB06|A0A8M2BB06_DANRE
AELDM(+15.99)L	45.72	706.321	6	1	707.329	1	18.5823	65332	ID113919_01_SPD30_OA10034_10472_062924.raw		768000		3640000	2040000	3540000	Oxidation (M)	M5:Oxidation (M):1000.00	A0A8M1RHR1|A0A8M1RHR1_DANRE:A0A8M9P265|A0A8M9P265_DANRE:A0A8M9PBA8|A0A8M9PBA8_DANRE:F1QM62|F1QM62_DANRE:A0A8M9PS53|A0A8M9PS53_DANRE
FGIKGL	25.01	633.385	6	2	317.7	2	20.7285	52273	ID113915_01_SPD30_OA10034_10472_062924.raw									A0A8M1RHW3|A0A8M1RHW3_DANRE:A0A8M9PHQ8|A0A8M9PHQ8_DANRE
LLGDASVSFTNNC(+57.02)VVGIEANTER	89.46	2465.19	23	2.6	1233.6	2	30.5844	76838	ID113916_01_SPD30_OA10034_10472_062924.raw	151000	1480000	1470000		207000		Carbamidomethylation		A0A8M1RJ00|A0A8M1RJ00_DANRE:Q7SX99|FUMH_DANRE
LLGDASVSFTNNC(+57.02)VVGIEANTER(-0.98)	76.3	2464.2	23	-7.8	1233.1	2	30.9526	78243	ID113916_01_SPD30_OA10034_10472_062924.raw							Carbamidomethylation;Amidation	R23:Amidation:1000.00	A0A8M1RJ00|A0A8M1RJ00_DANRE:Q7SX99|FUMH_DANRE
SGLGELILPENEPGSSIM(+15.99)PGK	86.73	2140.07	21	4.4	1071.05	2	30.5092	76773	ID113916_01_SPD30_OA10034_10472_062924.raw	647000	874000	445000		569000		Oxidation (M)	M18:Oxidation (M):1000.00	A0A8M1RJ00|A0A8M1RJ00_DANRE:Q7SX99|FUMH_DANRE
YELAAGGTAVGTGLNTR	64.39	1649.84	17	0.3	825.926	2	19.7451	53105	ID113914_01_SPD30_OA10034_10472_062924.raw	47100								A0A8M1RJ00|A0A8M1RJ00_DANRE:Q7SX99|FUMH_DANRE
NSFVNDIFERIAGEASRLAHYNKRSTIS	76.73	3194.62	28	2.5	639.933	5	37.4397	136666	ID113919_01_SPD30_OA10034_10472_062924.raw						1630000			A0A8M1RLA9|A0A8M1RLA9_DANRE:X1WHF1|X1WHF1_DANRE:A7E2M8|A7E2M8_DANRE
AELEEELK	52.41	959.481	8	1.5	480.749	2	12.6583	28593	ID113915_01_SPD30_OA10034_10472_062924.raw		185000							A0A8M1RMT9|A0A8M1RMT9_DANRE:Q6P0W3|Q6P0W3_DANRE:I3ISQ1|I3ISQ1_DANRE:A0A8M2B695|A0A8M2B695_DANRE
ILDIPGL	30.21	739.448	7	2.4	740.457	1	36.4065	117500	ID113918_01_SPD30_OA10034_10472_062924.raw					283000				A0A8M1RR36|A0A8M1RR36_DANRE:A0A8M9QCZ0|A0A8M9QCZ0_DANRE:A0A8M2BDU7|A0A8M2BDU7_DANRE
VLVSIL	67.08	642.432	6	2.8	643.441	1	35.215	113719	ID113918_01_SPD30_OA10034_10472_062924.raw					2750000				A0A8M1RTP7|A0A8M1RTP7_DANRE
KLVILEGELERSEER	87.1	1798.98	15	-1.3	900.495	2	19.1687	46338	ID113916_01_SPD30_OA10034_10472_062924.raw	3960000	1880000	1270000		3330000				A0A8M2B1K3|A0A8M2B1K3_DANRE:A0A0R4IM99|A0A0R4IM99_DANRE:A0A8M2B2D1|A0A8M2B2D1_DANRE:A0A8M2B255|A0A8M2B255_DANRE:A0A0R4IAL5|A0A0R4IAL5_DANRE:A0A8M2B1Q8|A0A8M2B1Q8_DANRE:A0A8M2B1Q6|A0A8M2B1Q6_DANRE:Q6IQD7|Q6IQD7_DANRE
LVILEGELERSEER	86.04	1670.88	14	1.6	836.451	2	22.6419	54989	ID113916_01_SPD30_OA10034_10472_062924.raw	5070000	6510000	5500000		4050000				A0A8M2B1K3|A0A8M2B1K3_DANRE:A0A0R4IM99|A0A0R4IM99_DANRE:A0A8M2B2D1|A0A8M2B2D1_DANRE:A0A8M2B255|A0A8M2B255_DANRE:A0A0R4IAL5|A0A0R4IAL5_DANRE:A0A8M2B1Q8|A0A8M2B1Q8_DANRE:A0A8M2B1Q6|A0A8M2B1Q6_DANRE:Q6IQD7|Q6IQD7_DANRE
LDKENAIDR	80.15	1072.55	9	1.9	358.525	3	5.46	8777	ID113915_01_SPD30_OA10034_10472_062924.raw	1460000	921000			1340000				A0A8M2B1K3|A0A8M2B1K3_DANRE:A0A0R4IM99|A0A0R4IM99_DANRE:Q5U3J6|Q5U3J6_DANRE:A0A1L6UW65|A0A1L6UW65_DANRE:F1R412|F1R412_DANRE:A0A8M2B1Q6|A0A8M2B1Q6_DANRE:Q6IQD7|Q6IQD7_DANRE:A0A8M6Z082|A0A8M6Z082_DANRE
LIGGVI	35.29	570.374	6	2.4	571.383	1	29.3693	93952	ID113918_01_SPD30_OA10034_10472_062924.raw					971000				A0A8M2B1Z8|A0A8M2B1Z8_DANRE
PAGFAGPPGGNGQ	31.1	1125.52	13	1.9	563.768	2	16.7548	40814	ID113915_01_SPD30_OA10034_10472_062924.raw									A0A8M2B227|A0A8M2B227_DANRE:Q6PEI9|Q6PEI9_DANRE
GPLGAPGKDGDIGSPGA(-0.98)	38.53	1463.74	17	-3.7	732.873	2	12.9838	29673	ID113915_01_SPD30_OA10034_10472_062924.raw							Amidation	A17:Amidation:1000.00	A0A8M2B227|A0A8M2B227_DANRE:Q6PEI9|Q6PEI9_DANRE:A0A8M2B1Z3|A0A8M2B1Z3_DANRE
PGPM(+15.99)GSRGPP	41.87	967.455	10	1.1	484.735	2	7.2363	13455	ID113915_01_SPD30_OA10034_10472_062924.raw							Oxidation (M)	M4:Oxidation (M):1000.00	A0A8M2B227|A0A8M2B227_DANRE:Q6PEI9|Q6PEI9_DANRE:A0A8M2B1Z3|A0A8M2B1Z3_DANRE
SGPPGPTGPAGKE(-0.98)	39.64	1149.58	13	5.4	384.202	3	6.2522	10888	ID113915_01_SPD30_OA10034_10472_062924.raw		299000					Amidation	E13:Amidation:1000.00	A0A8M2B227|A0A8M2B227_DANRE:Q6PEI9|Q6PEI9_DANRE:A0A8M2B1Z3|A0A8M2B1Z3_DANRE
SLEAQAEK	75.04	874.44	8	1.8	438.228	2	4.7886	6968	ID113915_01_SPD30_OA10034_10472_062924.raw		205000							A0A8M2B255|A0A8M2B255_DANRE:Q6NYQ0|Q6NYQ0_DANRE:Q5U3J6|Q5U3J6_DANRE:F1R412|F1R412_DANRE:A0A8M6Z3C6|A0A8M6Z3C6_DANRE:Q7ZVK9|Q7ZVK9_DANRE:E7FBZ3|E7FBZ3_DANRE:A0A0R4IM99|A0A0R4IM99_DANRE:A0A1L6UW63|A0A1L6UW63_DANRE:A0A8M6Z4C1|A0A8M6Z4C1_DANRE:A0A8M2BLW9|A0A8M2BLW9_DANRE:A0A8M3AZU4|A0A8M3AZU4_DANRE:Q6P0W3|Q6P0W3_DANRE:A0A8M2BLW8|A0A8M2BLW8_DANRE:I3ISQ1|I3ISQ1_DANRE:A0A8M2B1Q8|A0A8M2B1Q8_DANRE:A0A2R8R…
EYLTAG	42.12	652.307	6	2.7	653.316	1	13.5835	38578	ID113918_01_SPD30_OA10034_10472_062924.raw			2980000	3070000	8250000				A0A8M2B299|A0A8M2B299_DANRE:A0A8M2B287|A0A8M2B287_DANRE:U3JAR6|U3JAR6_DANRE:A0A8M9PMC5|A0A8M9PMC5_DANRE:A0A8M9Q3X7|A0A8M9Q3X7_DANRE:A0A8M9PTH1|A0A8M9PTH1_DANRE
LLAPPE	68.85	638.364	6	1.5	639.372	1	14.5819	47703	ID113919_01_SPD30_OA10034_10472_062924.raw		983000	691000	836000		974000			A0A8M2B2N3|A0A8M2B2N3_DANRE:F1QVS6|F1QVS6_DANRE:A0A2R8Q1Z1|A0A2R8Q1Z1_DANRE
SGAQKAETAANRIC(+57.02)KVL	88.62	1815.96	17	1.2	606.329	3	14.0763	35479	ID113917_01_SPD30_OA10034_10472_062924.raw				422000			Carbamidomethylation		A0A8M2B3U1|A0A8M2B3U1_DANRE:A0A8M9QH34|A0A8M9QH34_DANRE:Q7SYE2|Q7SYE2_DANRE:A0A8M9QH30|A0A8M9QH30_DANRE:H9GX78|H9GX78_DANRE:A0A8M9QBU7|A0A8M9QBU7_DANRE:A0A8M9QL95|A0A8M9QL95_DANRE:B8JHU4|B8JHU4_DANRE:A0A8M3B5E5|A0A8M3B5E5_DANRE
HTNYTM(+15.99)EHIR	78.83	1316.59	10	2.8	439.873	3	4.5928	6757	ID113918_01_SPD30_OA10034_10472_062924.raw					168000		Oxidation (M)	M6:Oxidation (M):1000.00	A0A8M2B3U1|A0A8M2B3U1_DANRE:A0A8M9QJP5|A0A8M9QJP5_DANRE:A0A8M3AZC5|A0A8M3AZC5_DANRE:A0A8M3B867|A0A8M3B867_DANRE:B8JHU4|B8JHU4_DANRE:A0A8M3B5E5|A0A8M3B5E5_DANRE:Q8AX99|Q8AX99_DANRE
LSNRPAFM(+15.99)PSEGK	81.46	1448.71	13	1.4	483.911	3	7.6067	15977	ID113918_01_SPD30_OA10034_10472_062924.raw	321000	233000			933000		Oxidation (M)	M8:Oxidation (M):1000.00	A0A8M2B3U1|A0A8M2B3U1_DANRE:A0A8M9QJP5|A0A8M9QJP5_DANRE:A0A8M3AZC5|A0A8M3AZC5_DANRE:A0A8M3B867|A0A8M3B867_DANRE:B8JHU4|B8JHU4_DANRE:Q7SYD3|Q7SYD3_DANRE:A0A8M3B5E5|A0A8M3B5E5_DANRE:Q8AX99|Q8AX99_DANRE
GFGFVTF	81.92	773.375	7	2.1	774.384	1	38.5384	140139	ID113919_01_SPD30_OA10034_10472_062924.raw					2630000	637000			A0A8M2B3X1|A0A8M2B3X1_DANRE:A0A8M9Q1D6|A0A8M9Q1D6_DANRE:A0A8M6YZ68|A0A8M6YZ68_DANRE:Q642J5|RFOX1_DANRE:Q566W6|Q566W6_DANRE:B3DK66|B3DK66_DANRE:A0A8M9Q953|A0A8M9Q953_DANRE:Q7ZW10|Q7ZW10_DANRE:A0A8M6Z3G7|A0A8M6Z3G7_DANRE:A0A8M6YWH6|A0A8M6YWH6_DANRE:A0A8M9QES8|A0A8M9QES8_DANRE:Q6NV06|Q6NV06_DANRE:A0A8M9QA95|A0A8M9QA95_DANRE:A0A8M9PMK8|A0A8M9PMK8_DANRE:A0A8M9PX69|A0A8M9PX69_DANRE:A0A8M9PY79|A0A8M9PY7…
KIFVGGL	69.06	732.453	7	1.1	367.234	2	23.6327	85620	ID113919_01_SPD30_OA10034_10472_062924.raw						1420000			A0A8M2B3X1|A0A8M2B3X1_DANRE:F1Q8A5|F1Q8A5_DANRE:A0A8M3ASN7|A0A8M3ASN7_DANRE:A0A8M2BJ30|A0A8M2BJ30_DANRE:Q5BKV4|Q5BKV4_DANRE:Q7SXT6|Q7SXT6_DANRE:A0A8M2B414|A0A8M2B414_DANRE:A0A8M3AX32|A0A8M3AX32_DANRE:A0A8M3AIG3|A0A8M3AIG3_DANRE:Q7ZW10|Q7ZW10_DANRE:A0A8M2B4J9|A0A8M2B4J9_DANRE:A0A8M1RIM1|A0A8M1RIM1_DANRE:A8KBR7|A8KBR7_DANRE:A0A8M9QH54|A0A8M9QH54_DANRE:A0A8M2B3X4|A0A8M2B3X4_DANRE:A0A8M2BHF1|A0A8M2BH…
IFVGGL	70.11	604.358	6	1.9	605.367	1	31.3888	116473	ID113919_01_SPD30_OA10034_10472_062924.raw						808000			A0A8M2B3X1|A0A8M2B3X1_DANRE:F1Q8A5|F1Q8A5_DANRE:A0A8M3ASN7|A0A8M3ASN7_DANRE:A0A8M2BJ30|A0A8M2BJ30_DANRE:Q5BKV4|Q5BKV4_DANRE:Q7SXT6|Q7SXT6_DANRE:A0A8M2B414|A0A8M2B414_DANRE:Q7ZW10|Q7ZW10_DANRE:A0A8M2B4J9|A0A8M2B4J9_DANRE:A0A8M1RIM1|A0A8M1RIM1_DANRE:A8KBR7|A8KBR7_DANRE:A0A8M9QH54|A0A8M9QH54_DANRE:A0A8M2B3X4|A0A8M2B3X4_DANRE:A0A8M2BHF1|A0A8M2BHF1_DANRE:A0A8M9QC46|A0A8M9QC46_DANRE:A0A8M9QBW9|A0A8M9QB…
ADDFGKVHLF	71.63	1147.57	10	2.1	574.792	2	24.5409	89247	ID113919_01_SPD30_OA10034_10472_062924.raw				413000		1540000			A0A8M2B400|A0A8M2B400_DANRE:A0A8M3AHE0|A0A8M3AHE0_DANRE:Q4KMH7|Q4KMH7_DANRE
AEGKQDELFVGTTK	89.12	1521.77	14	1.2	508.264	3	12.1937	29258	ID113917_01_SPD30_OA10034_10472_062924.raw				2000000	3400000	4520000			A0A8M2B400|A0A8M2B400_DANRE:A0A8M3AHE0|A0A8M3AHE0_DANRE:Q4KMH7|Q4KMH7_DANRE
AEGKQDELFVGTTK(-0.98)	31.49	1520.78	14	1.4	761.4	2	12.2069	29488	ID113917_01_SPD30_OA10034_10472_062924.raw							Amidation	K14:Amidation:1000.00	A0A8M2B400|A0A8M2B400_DANRE:A0A8M3AHE0|A0A8M3AHE0_DANRE:Q4KMH7|Q4KMH7_DANRE
AEGKQDELFVGTTKNAVLR	88.99	2075.1	19	3.9	692.71	3	17.2838	45856	ID113917_01_SPD30_OA10034_10472_062924.raw				79200					A0A8M2B400|A0A8M2B400_DANRE:A0A8M3AHE0|A0A8M3AHE0_DANRE:Q4KMH7|Q4KMH7_DANRE
AIEDPARSVGFHPS	88.89	1481.73	14	2.3	741.872	2	15.5931	40237	ID113917_01_SPD30_OA10034_10472_062924.raw				1120000	838000	8900000			A0A8M2B400|A0A8M2B400_DANRE:A0A8M3AHE0|A0A8M3AHE0_DANRE:Q4KMH7|Q4KMH7_DANRE
AIEDPARSVGFHPSGTVVAVGTM(+15.99)	89.03	2313.14	23	1.5	772.056	3	23.4083	63867	ID113917_01_SPD30_OA10034_10472_062924.raw				753000	188000		Oxidation (M)	M23:Oxidation (M):1000.00	A0A8M2B400|A0A8M2B400_DANRE:A0A8M3AHE0|A0A8M3AHE0_DANRE:Q4KMH7|Q4KMH7_DANRE
AIHPDM(+15.99)VTIATGQ	47.48	1368.67	13	0.8	685.343	2	14.9198	43018	ID113918_01_SPD30_OA10034_10472_062924.raw				327000	258000		Oxidation (M)	M6:Oxidation (M):1000.00	A0A8M2B400|A0A8M2B400_DANRE:A0A8M3AHE0|A0A8M3AHE0_DANRE:Q4KMH7|Q4KMH7_DANRE
AKGGNRISKVVSGAHEGGIF	89	1983.06	20	2.4	662.031	3	13.0281	32150	ID113917_01_SPD30_OA10034_10472_062924.raw				815000	1660000	627000			A0A8M2B400|A0A8M2B400_DANRE:A0A8M3AHE0|A0A8M3AHE0_DANRE:Q4KMH7|Q4KMH7_DANRE
AVDDANDHILSVW	40.98	1453.68	13	1.6	727.85	2	31.0527	86332	ID113917_01_SPD30_OA10034_10472_062924.raw				106000					A0A8M2B400|A0A8M2B400_DANRE:A0A8M3AHE0|A0A8M3AHE0_DANRE:Q4KMH7|Q4KMH7_DANRE
AVGSHDNFVYIY	54.06	1383.65	12	1.7	692.831	2	25.4483	92924	ID113919_01_SPD30_OA10034_10472_062924.raw						788000			A0A8M2B400|A0A8M2B400_DANRE:A0A8M3AHE0|A0A8M3AHE0_DANRE:Q4KMH7|Q4KMH7_DANRE
C(+57.02)SNDSVLGAVFHPM(+15.99)	87.17	1548.67	14	2.7	775.344	2	29.4616	81417	ID113917_01_SPD30_OA10034_10472_062924.raw				282000	213000		Carbamidomethylation;Oxidation (M)	M14:Oxidation (M):1000.00	A0A8M2B400|A0A8M2B400_DANRE:A0A8M3AHE0|A0A8M3AHE0_DANRE:Q4KMH7|Q4KMH7_DANRE
DDSHLISTGGKDTSIL	88.23	1657.82	16	3.3	829.918	2	22.1312	60261	ID113917_01_SPD30_OA10034_10472_062924.raw				103000	305000	2450000			A0A8M2B400|A0A8M2B400_DANRE:A0A8M3AHE0|A0A8M3AHE0_DANRE:Q4KMH7|Q4KMH7_DANRE
DTDTRDLVSM(+15.99)	76.58	1167.51	10	1.4	584.762	2	10.9091	31944	ID113919_01_SPD30_OA10034_10472_062924.raw				801000	1210000	1990000	Oxidation (M)	M10:Oxidation (M):1000.00	A0A8M2B400|A0A8M2B400_DANRE:A0A8M3AHE0|A0A8M3AHE0_DANRE:Q4KMH7|Q4KMH7_DANRE
DVHPSTEQFVTC(+57.02)	82.05	1418.61	12	2.9	710.316	2	16.5248	49438	ID113918_01_SPD30_OA10034_10472_062924.raw			99700	1330000	1430000	2010000	Carbamidomethylation		A0A8M2B400|A0A8M2B400_DANRE:A0A8M3AHE0|A0A8M3AHE0_DANRE:Q4KMH7|Q4KMH7_DANRE
DWQKEKQLAEVK	89.05	1500.79	12	2	501.273	3	10.7421	24578	ID113917_01_SPD30_OA10034_10472_062924.raw				1180000	2470000				A0A8M2B400|A0A8M2B400_DANRE:A0A8M3AHE0|A0A8M3AHE0_DANRE:Q4KMH7|Q4KMH7_DANRE
EANLIVTC(+57.02)	81.66	918.448	8	1.9	919.457	1	20.8815	65696	ID113918_01_SPD30_OA10034_10472_062924.raw					582000	1130000	Carbamidomethylation		A0A8M2B400|A0A8M2B400_DANRE:A0A8M3AHE0|A0A8M3AHE0_DANRE:Q4KMH7|Q4KMH7_DANRE
ESKVALPERKLKLQ	75.8	1637.98	14	1.4	410.504	4	10.7465	31471	ID113919_01_SPD30_OA10034_10472_062924.raw						1250000			A0A8M2B400|A0A8M2B400_DANRE:A0A8M3AHE0|A0A8M3AHE0_DANRE:Q4KMH7|Q4KMH7_DANRE
GGNRISKVVSGAHEGGIF	89.23	1783.93	18	1.8	595.653	3	15.7662	40841	ID113917_01_SPD30_OA10034_10472_062924.raw				1870000	220000	4090000			A0A8M2B400|A0A8M2B400_DANRE:A0A8M3AHE0|A0A8M3AHE0_DANRE:Q4KMH7|Q4KMH7_DANRE
GIWPDGADGTDINAVC(+57.02)R	47.87	1815.82	17	6.8	908.924	2	26.4898	84683	ID113918_01_SPD30_OA10034_10472_062924.raw					184000		Carbamidomethylation		A0A8M2B400|A0A8M2B400_DANRE:A0A8M3AHE0|A0A8M3AHE0_DANRE:Q4KMH7|Q4KMH7_DANRE
GQDKQVC(+57.02)LWDTC(+57.02)SHLPLWTK	89.5	2471.17	20	1.6	824.733	3	28.8626	79813	ID113917_01_SPD30_OA10034_10472_062924.raw				348000			Carbamidomethylation;Carbamidomethylation		A0A8M2B400|A0A8M2B400_DANRE:A0A8M3AHE0|A0A8M3AHE0_DANRE:Q4KMH7|Q4KMH7_DANRE
HTDGNEIISVVKY	77.03	1473.75	13	-0.9	492.256	3	20.2602	71600	ID113919_01_SPD30_OA10034_10472_062924.raw						381000			A0A8M2B400|A0A8M2B400_DANRE:A0A8M3AHE0|A0A8M3AHE0_DANRE:Q4KMH7|Q4KMH7_DANRE
HVIGAGVFDRAVTC(+57.02)	80.62	1500.75	14	1.6	751.384	2	19.9125	53887	ID113917_01_SPD30_OA10034_10472_062924.raw				61300			Carbamidomethylation		A0A8M2B400|A0A8M2B400_DANRE:A0A8M3AHE0|A0A8M3AHE0_DANRE:Q4KMH7|Q4KMH7_DANRE
IWAKGGNRISKVVSGAHEGGIF	43.1	2282.23	22	3.2	571.566	4	18.5294	49693	ID113917_01_SPD30_OA10034_10472_062924.raw				277000					A0A8M2B400|A0A8M2B400_DANRE:A0A8M3AHE0|A0A8M3AHE0_DANRE:Q4KMH7|Q4KMH7_DANRE
NAVLRGSFSGSLTPIVQ	25.09	1744.95	17	3	873.483	2	28.5252	105135	ID113919_01_SPD30_OA10034_10472_062924.raw						279000			A0A8M2B400|A0A8M2B400_DANRE:A0A8M3AHE0|A0A8M3AHE0_DANRE:Q4KMH7|Q4KMH7_DANRE
NDSVLGAVFHPM(+15.99)	52.18	1301.61	12	1.8	651.812	2	28.5197	105028	ID113919_01_SPD30_OA10034_10472_062924.raw						140000	Oxidation (M)	M12:Oxidation (M):1000.00	A0A8M2B400|A0A8M2B400_DANRE:A0A8M3AHE0|A0A8M3AHE0_DANRE:Q4KMH7|Q4KMH7_DANRE
NVAFLHDDSHLISTGGKDTSIL	89.27	2339.18	22	1.8	780.734	3	27.4763	75960	ID113917_01_SPD30_OA10034_10472_062924.raw				220000	497000				A0A8M2B400|A0A8M2B400_DANRE:A0A8M3AHE0|A0A8M3AHE0_DANRE:Q4KMH7|Q4KMH7_DANRE
NVEEQQQRHYLGHNDDVKC(+57.02)L	89.05	2481.15	20	-0.1	828.056	3	10.0954	22596	ID113917_01_SPD30_OA10034_10472_062924.raw				2850000	173000	2000000	Carbamidomethylation		A0A8M2B400|A0A8M2B400_DANRE:A0A8M3AHE0|A0A8M3AHE0_DANRE:Q4KMH7|Q4KMH7_DANRE
NVEEQQQRHYLGHNDDVKC(+57.02)L(-0.98)	71.55	2480.16	20	-7.3	827.722	3	9.9124	27788	ID113919_01_SPD30_OA10034_10472_062924.raw							Carbamidomethylation;Amidation	L20:Amidation:1000.00	A0A8M2B400|A0A8M2B400_DANRE:A0A8M3AHE0|A0A8M3AHE0_DANRE:Q4KMH7|Q4KMH7_DANRE
SADDFGKVHLF	88.73	1234.6	11	3	618.308	2	25.8438	71157	ID113917_01_SPD30_OA10034_10472_062924.raw				225000	331000	508000			A0A8M2B400|A0A8M2B400_DANRE:A0A8M3AHE0|A0A8M3AHE0_DANRE:Q4KMH7|Q4KMH7_DANRE
SKVALPERKLKLQ	67.17	1508.94	13	3.6	503.989	3	9.7434	27183	ID113919_01_SPD30_OA10034_10472_062924.raw						192000			A0A8M2B400|A0A8M2B400_DANRE:A0A8M3AHE0|A0A8M3AHE0_DANRE:Q4KMH7|Q4KMH7_DANRE
SNPC(+57.02)SQPRAPSHIY	76.88	1612.74	14	1.7	807.379	2	8.5755	22765	ID113919_01_SPD30_OA10034_10472_062924.raw						2480000	Carbamidomethylation		A0A8M2B400|A0A8M2B400_DANRE:A0A8M3AHE0|A0A8M3AHE0_DANRE:Q4KMH7|Q4KMH7_DANRE
SSGKHITNNDIVRNL	89.06	1666.88	15	2.7	834.447	2	11.6336	27621	ID113917_01_SPD30_OA10034_10472_062924.raw				1310000	1190000	867000			A0A8M2B400|A0A8M2B400_DANRE:A0A8M3AHE0|A0A8M3AHE0_DANRE:Q4KMH7|Q4KMH7_DANRE
TAKWLVL	47.85	829.506	7	1.6	415.761	2	29.6604	82111	ID113917_01_SPD30_OA10034_10472_062924.raw				903000					A0A8M2B400|A0A8M2B400_DANRE:A0A8M3AHE0|A0A8M3AHE0_DANRE:Q4KMH7|Q4KMH7_DANRE
VALPERKLKLQ	75.54	1293.81	11	0.4	324.461	4	11.8505	35840	ID113919_01_SPD30_OA10034_10472_062924.raw						8010000			A0A8M2B400|A0A8M2B400_DANRE:A0A8M3AHE0|A0A8M3AHE0_DANRE:Q4KMH7|Q4KMH7_DANRE
YWEASSGKHITNNDIVRNL	88.54	2216.1	19	1.3	739.707	3	19.4196	52482	ID113917_01_SPD30_OA10034_10472_062924.raw				211000	115000				A0A8M2B400|A0A8M2B400_DANRE:A0A8M3AHE0|A0A8M3AHE0_DANRE:Q4KMH7|Q4KMH7_DANRE
DVEVAPPKAHEVRIK	62.93	1686.94	15	2.1	563.322	3	9.914	22120	ID113917_01_SPD30_OA10034_10472_062924.raw				117000					A0A8M2B456|A0A8M2B456_DANRE:Q6NZZ1|Q6NZZ1_DANRE
GLGAVGL	51.59	585.349	7	2.1	586.357	1	25.3608	92437	ID113919_01_SPD30_OA10034_10472_062924.raw				665000	996000	1700000			A0A8M2B456|A0A8M2B456_DANRE:Q6P0S5|Q6P0S5_DANRE:A0A8M3AS16|A0A8M3AS16_DANRE:Q6NXA6|Q6NXA6_DANRE:Q7SY34|Q7SY34_DANRE:A0A8M9QAY7|A0A8M9QAY7_DANRE:Q6NZZ1|Q6NZZ1_DANRE:Q7T2J4|Q7T2J4_DANRE
FEKGSLKAM(+15.99)	30.53	1025.52	9	0.9	342.848	3	5.299	8462	ID113917_01_SPD30_OA10034_10472_062924.raw				34600			Oxidation (M)	M9:Oxidation (M):1000.00	A0A8M2B4R5|A0A8M2B4R5_DANRE:Q6DGU9|Q6DGU9_DANRE
VTVLPANRAPVAVT	63.99	1406.82	14	1.8	704.421	2	17.5544	60756	ID113919_01_SPD30_OA10034_10472_062924.raw									A0A8M2B581|A0A8M2B581_DANRE:A0A0R4IQX4|A0A0R4IQX4_DANRE:A0A8M9PK74|A0A8M9PK74_DANRE
AISEELDHALNDM(+15.99)TSI(-0.98)	66.51	1772.83	16	1.5	887.421	2	28.2207	78457	ID113914_01_SPD30_OA10034_10472_062924.raw							Oxidation (M);Amidation	M13:Oxidation (M):1000.00;I16:Amidation:1000.00	A0A8M2B6C5|A0A8M2B6C5_DANRE:A0A1L6UW63|A0A1L6UW63_DANRE:A0A8M9PYA8|A0A8M9PYA8_DANRE:A0A8M2B602|A0A8M2B602_DANRE:Q6P0W3|Q6P0W3_DANRE:A0A8M9PUV7|A0A8M9PUV7_DANRE:A0A2R8RQ88|A0A2R8RQ88_DANRE:Q7ZVK9|Q7ZVK9_DANRE:P13104|TPM1_DANRE:A0A8M2B695|A0A8M2B695_DANRE
IDDLEDELYAQK	68.6	1450.68	12	2.6	726.351	2	23.2483	59259	ID113915_01_SPD30_OA10034_10472_062924.raw									A0A8M2B6C5|A0A8M2B6C5_DANRE:A0A8M2B602|A0A8M2B602_DANRE:Q6P0W3|Q6P0W3_DANRE:Q5U3J6|Q5U3J6_DANRE:A0A1L6UW65|A0A1L6UW65_DANRE:A0A8M6Z3C6|A0A8M6Z3C6_DANRE:A0A8M2B695|A0A8M2B695_DANRE:P13104|TPM1_DANRE
M(+15.99)ELQEIQLK	79.95	1146.6	9	1.5	574.306	2	17.1803	41991	ID113915_01_SPD30_OA10034_10472_062924.raw	1710000	2600000			5100000		Oxidation (M)	M1:Oxidation (M):1000.00	A0A8M2B6C5|A0A8M2B6C5_DANRE:Q803M1|Q803M1_DANRE:A0A8M2B602|A0A8M2B602_DANRE:Q6P0W3|Q6P0W3_DANRE:I3ISQ1|I3ISQ1_DANRE:A0A8M2B695|A0A8M2B695_DANRE:A0A2R8Q650|A0A2R8Q650_DANRE:P13104|TPM1_DANRE
A(+42.01)GSNSIDAVKRKIKVL	69.39	1740.03	16	1.7	581.017	3	21.539	67945	ID113918_01_SPD30_OA10034_10472_062924.raw				1290000	1070000		Acetylation (Protein N-term)	A1:Acetylation (Protein N-term):1000.00	A0A8M2B6C5|A0A8M2B6C5_DANRE:Q803M1|Q803M1_DANRE:A0A8M2B695|A0A8M2B695_DANRE
QQQADEAEERAEIL	30.45	1628.76	14	0.6	815.39	2	16.9814	44871	ID113917_01_SPD30_OA10034_10472_062924.raw				111000					A0A8M2B6C5|A0A8M2B6C5_DANRE:Q803M1|Q803M1_DANRE:A0A8M2B695|A0A8M2B695_DANRE
AEKLPNLTHL	38.17	1134.64	10	1.5	379.221	3	18.6054	64935	ID113919_01_SPD30_OA10034_10472_062924.raw						1900000			A0A8M2B6P3|A0A8M2B6P3_DANRE:F1Q4N7|F1Q4N7_DANRE
STLEPLKKL	30.27	1027.63	9	1.3	343.55	3	13.4466	42809	ID113919_01_SPD30_OA10034_10472_062924.raw						1590000			A0A8M2B6P3|A0A8M2B6P3_DANRE:F1Q4N7|F1Q4N7_DANRE
ELSDNRISGGL	30.42	1159.58	11	1.2	580.8	2	15.9152	53339	ID113919_01_SPD30_OA10034_10472_062924.raw						2440000			A0A8M2B6P3|A0A8M2B6P3_DANRE:F1Q4N7|F1Q4N7_DANRE:B2GSB4|B2GSB4_DANRE:Q7ZUP0|AN32A_DANRE
RIHLELR	42.34	935.567	7	0.6	312.863	3	9.4864	20664	ID113917_01_SPD30_OA10034_10472_062924.raw				624000					A0A8M2B6P3|A0A8M2B6P3_DANRE:F1Q4N7|F1Q4N7_DANRE:B2GSB4|B2GSB4_DANRE:Q7ZUP0|AN32A_DANRE
VLDNC(+57.02)RSNEGKIEGL	42.46	1702.83	15	2.9	852.425	2	13.6617	38509	ID113918_01_SPD30_OA10034_10472_062924.raw							Carbamidomethylation		A0A8M2B6P3|A0A8M2B6P3_DANRE:F1Q4N7|F1Q4N7_DANRE:B2GSB4|B2GSB4_DANRE:Q7ZUP0|AN32A_DANRE
AIGAIQ	33.52	571.333	6	1.8	572.341	1	13.6842	34134	ID113917_01_SPD30_OA10034_10472_062924.raw				290000					A0A8M2B7W8|A0A8M2B7W8_DANRE:F1R1D6|F1R1D6_DANRE:A0A8M2B7Y3|A0A8M2B7Y3_DANRE:A0A8M2B7W9|A0A8M2B7W9_DANRE
EFHLNESGDPSSK	88.87	1445.64	13	0.4	723.829	2	9.8201	21756	ID113917_01_SPD30_OA10034_10472_062924.raw				825000					A0A8M2B801|A0A8M2B801_DANRE:Q6TGU0|Q6TGU0_DANRE
ALLGEEDEEALHYL	61.69	1600.76	14	4.2	801.392	2	32.2535	119530	ID113919_01_SPD30_OA10034_10472_062924.raw						748000			A0A8M2B801|A0A8M2B801_DANRE:Q7ZUY0|Q7ZUY0_DANRE:Q6TGU0|Q6TGU0_DANRE
EFEDIKSGYRID	76.33	1470.7	12	2.9	736.359	2	16.9968	58364	ID113919_01_SPD30_OA10034_10472_062924.raw						1550000			A0A8M2B801|A0A8M2B801_DANRE:Q7ZUY0|Q7ZUY0_DANRE:Q6TGU0|Q6TGU0_DANRE
LRQPFFQKR	43.65	1218.7	9	2.6	305.683	4	8.8169	18594	ID113917_01_SPD30_OA10034_10472_062924.raw				114000					A0A8M2B801|A0A8M2B801_DANRE:Q7ZUY0|Q7ZUY0_DANRE:Q6TGU0|Q6TGU0_DANRE
TFVNHPQVS	69.98	1027.51	9	2.1	514.763	2	9.863	21884	ID113917_01_SPD30_OA10034_10472_062924.raw				279000					A0A8M2B801|A0A8M2B801_DANRE:Q7ZUY0|Q7ZUY0_DANRE:Q6TGU0|Q6TGU0_DANRE
TFVNHPQVSAL	85.83	1211.63	11	1.6	606.823	2	19.3613	52171	ID113917_01_SPD30_OA10034_10472_062924.raw				294000					A0A8M2B801|A0A8M2B801_DANRE:Q7ZUY0|Q7ZUY0_DANRE:Q6TGU0|Q6TGU0_DANRE
ILAVAI	55.84	598.405	6	2.8	599.414	1	32.7734	121540	ID113919_01_SPD30_OA10034_10472_062924.raw						783000			A0A8M2B8Z6|A0A8M2B8Z6_DANRE
DEARHGFESGDYVTF	53.54	1728.74	15	-0.7	865.376	2	23.2415	63489	ID113917_01_SPD30_OA10034_10472_062924.raw				156000					A0A8M2B975|A0A8M2B975_DANRE:Q6P9P3|Q6P9P3_DANRE
DFAKFDRPGQLHVGFQAL	88.92	2045.05	18	2.1	682.691	3	29.0948	80569	ID113917_01_SPD30_OA10034_10472_062924.raw				795000	498000	954000			A0A8M2B975|A0A8M2B975_DANRE:Q6P9P3|Q6P9P3_DANRE
DTSSFSDYVRGGIVTQ	43.5	1730.81	16	1	866.414	2	27.5389	76142	ID113917_01_SPD30_OA10034_10472_062924.raw									A0A8M2B975|A0A8M2B975_DANRE:Q6P9P3|Q6P9P3_DANRE
GVEIAKNVILGGVK	73.36	1395.84	14	2.6	466.29	3	21.6643	77364	ID113919_01_SPD30_OA10034_10472_062924.raw				189000					A0A8M2B975|A0A8M2B975_DANRE:Q6P9P3|Q6P9P3_DANRE
VKM(+15.99)PKKIAFK	53.26	1204.74	10	3	302.192	4	5.015	8661	ID113919_01_SPD30_OA10034_10472_062924.raw							Oxidation (M)	M3:Oxidation (M):1000.00	A0A8M2B975|A0A8M2B975_DANRE:Q6P9P3|Q6P9P3_DANRE
GAAALLL	38.27	627.395	7	2.7	628.404	1	30.8098	77654	ID113916_01_SPD30_OA10034_10472_062924.raw			3860000						A0A8M2B993|A0A8M2B993_DANRE:Q1JQ71|Q1JQ71_DANRE
FDEILEASDGIM(+15.99)VAR	84.57	1680.8	15	2	841.41	2	28.0997	69877	ID113916_01_SPD30_OA10034_10472_062924.raw		483000	303000		281000		Oxidation (M)	M12:Oxidation (M):1000.00	A0A8M2BA79|A0A8M2BA79_DANRE:Q6DG54|Q6DG54_DANRE
LNFSHGTHEYHAETIK	87.3	1882.9	16	1.5	471.732	4	8.5664	17649	ID113916_01_SPD30_OA10034_10472_062924.raw		670000	1000000						A0A8M2BA79|A0A8M2BA79_DANRE:Q6DG54|Q6DG54_DANRE
EAEAAM(+15.99)FHR	63.42	1076.47	9	4.1	359.832	3	5.4431	8731	ID113915_01_SPD30_OA10034_10472_062924.raw							Oxidation (M)	M6:Oxidation (M):1000.00	A0A8M2BA79|A0A8M2BA79_DANRE:Q6DG54|Q6DG54_DANRE:A0A0R4IGP6|A0A0R4IGP6_DANRE
ANVRPC(+57.02)VSIEGYK	33.96	1491.75	13	2.6	746.884	2	13.4978	37953	ID113918_01_SPD30_OA10034_10472_062924.raw					66700		Carbamidomethylation		A0A8M2BAG2|A0A8M2BAG2_DANRE:Q6NV33|Q6NV33_DANRE
NVRPC(+57.02)VSIEGYK	25.78	1420.71	12	0.2	474.578	3	13.2023	31942	ID113914_01_SPD30_OA10034_10472_062924.raw	180000						Carbamidomethylation		A0A8M2BAG2|A0A8M2BAG2_DANRE:Q6NV33|Q6NV33_DANRE
TFDLYANVRPC(+57.02)VSIEGYK	89.42	2131.04	18	8.6	1066.54	2	28.7233	71710	ID113916_01_SPD30_OA10034_10472_062924.raw		50400					Carbamidomethylation		A0A8M2BAG2|A0A8M2BAG2_DANRE:Q6NV33|Q6NV33_DANRE
ASLRHAKWFQAR	82.77	1469.8	12	1.2	368.458	4	7.8781	17421	ID113918_01_SPD30_OA10034_10472_062924.raw					466000				A0A8M2BAZ5|A0A8M2BAZ5_DANRE:A0A8M2B2I0|A0A8M2B2I0_DANRE:A0A8M2B247|A0A8M2B247_DANRE:A0A8M2B2D0|A0A8M2B2D0_DANRE:A0A8M2BAV0|A0A8M2BAV0_DANRE:F1QB35|F1QB35_DANRE:A0A8M2BB13|A0A8M2BB13_DANRE:Q6NXA4|ILF3_DANRE:A0A8M2BAW0|A0A8M2BAW0_DANRE
M(+15.99)RLNQLKPGLQYKLISQTGPVHVPVFTM(+15.99)	50.29	3226.74	28	1	807.692	4	28.9729	80196	ID113917_01_SPD30_OA10034_10472_062924.raw				262000			Oxidation (M);Oxidation (M)	M1:Oxidation (M):1000.00;M28:Oxidation (M):1000.00	A0A8M2BAZ5|A0A8M2BAZ5_DANRE:A0A8M3AXS5|A0A8M3AXS5_DANRE:A0A8M2BAV0|A0A8M2BAV0_DANRE:A0A8M2BB13|A0A8M2BB13_DANRE:Q6NXA4|ILF3_DANRE:A0A8M2BAW0|A0A8M2BAW0_DANRE
QLKPGLQYK	79.99	1073.62	9	0.4	358.882	3	8.1495	21042	ID113919_01_SPD30_OA10034_10472_062924.raw						494000			A0A8M2BAZ5|A0A8M2BAZ5_DANRE:A0A8M3AXS5|A0A8M3AXS5_DANRE:A0A8M2BAV0|A0A8M2BAV0_DANRE:A0A8M2BB13|A0A8M2BB13_DANRE:Q6NXA4|ILF3_DANRE:A0A8M2BAW0|A0A8M2BAW0_DANRE
QLLQANPILEAFGNAK	33.1	1725.94	16	2.2	863.98	2	35.8797	97451	ID113915_01_SPD30_OA10034_10472_062924.raw		95500							A0A8M2BB06|A0A8M2BB06_DANRE:A0A8M3AJ07|A0A8M3AJ07_DANRE:A0A8M9QAD3|A0A8M9QAD3_DANRE:A0A8M3AQG4|A0A8M3AQG4_DANRE:A0A8M2B4A6|A0A8M2B4A6_DANRE:A0A8M1QUS6|A0A8M1QUS6_DANRE:A0A8M3B1K3|A0A8M3B1K3_DANRE:A0A8M3AHY4|A0A8M3AHY4_DANRE:A0A8M1NEM1|A0A8M1NEM1_DANRE:A0A8M2B482|A0A8M2B482_DANRE:A0A8M6Z539|A0A8M6Z539_DANRE:A0A8M9QFE6|A0A8M9QFE6_DANRE:A0A8M2BCY6|A0A8M2BCY6_DANRE:A0A8M9PLW1|A0A8M9PLW1_DANRE
AEAGDGLVELR	34.7	1128.58	11	1.4	565.297	2	17.8014	61740	ID113919_01_SPD30_OA10034_10472_062924.raw						291000			A0A8M2BB12|A0A8M2BB12_DANRE:Q7T1D8|Q7T1D8_DANRE
DLQNVNITLR	42.61	1184.65	10	-1.2	593.332	2	23.0561	73087	ID113918_01_SPD30_OA10034_10472_062924.raw					278000				A0A8M2BB12|A0A8M2BB12_DANRE:Q7T1D8|Q7T1D8_DANRE
FDAGELITQR	38.54	1148.58	10	2.1	575.3	2	22.6872	71839	ID113918_01_SPD30_OA10034_10472_062924.raw					174000				A0A8M2BB12|A0A8M2BB12_DANRE:Q7T1D8|Q7T1D8_DANRE
FRPVAGQLPRIF	76.88	1399.81	12	0.2	467.61	3	28.1332	103506	ID113919_01_SPD30_OA10034_10472_062924.raw						323000			A0A8M2BB12|A0A8M2BB12_DANRE:Q7T1D8|Q7T1D8_DANRE
PAVSKGDGM(+15.99)RGL	38.27	1202.61	12	1.1	401.877	3	5.2986	8494	ID113917_01_SPD30_OA10034_10472_062924.raw				401000			Oxidation (M)	M9:Oxidation (M):1000.00	A0A8M2BBC5|A0A8M2BBC5_DANRE:A0A8M2BBK5|A0A8M2BBK5_DANRE:A0A8M3B121|A0A8M3B121_DANRE:A0A8M3AQZ7|A0A8M3AQZ7_DANRE:A0A8M2BB77|A0A8M2BB77_DANRE
SLKLPVTIN	75.39	983.601	9	1.7	492.809	2	25.8233	94506	ID113919_01_SPD30_OA10034_10472_062924.raw						298000			A0A8M2BBC5|A0A8M2BBC5_DANRE:A0A8M3B8D0|A0A8M3B8D0_DANRE:A0A8M2BBK5|A0A8M2BBK5_DANRE:A0A8M3AQZ7|A0A8M3AQZ7_DANRE:A0A8M3B121|A0A8M3B121_DANRE:A0A8M2BB77|A0A8M2BB77_DANRE
AILEYL	58.46	720.406	6	2	721.414	1	33.5156	123829	ID113919_01_SPD30_OA10034_10472_062924.raw					369000	919000			A0A8M2BCB5|A0A8M2BCB5_DANRE:Q0Z946|Q0Z946_DANRE:A2BFY9|A2BFY9_DANRE:Q71PD7|H2AV_DANRE
AIRGDEELDSL	71.4	1216.59	11	1.8	609.305	2	18.7684	65586	ID113919_01_SPD30_OA10034_10472_062924.raw						2830000			A0A8M2BCB5|A0A8M2BCB5_DANRE:Q0Z946|Q0Z946_DANRE:A2BFY9|A2BFY9_DANRE:Q71PD7|H2AV_DANRE
AIRGDEELDSLIK	77	1457.77	13	1.8	486.932	3	21.3822	76383	ID113919_01_SPD30_OA10034_10472_062924.raw	199000				1390000	8060000			A0A8M2BCB5|A0A8M2BCB5_DANRE:Q0Z946|Q0Z946_DANRE:A2BFY9|A2BFY9_DANRE:Q71PD7|H2AV_DANRE
EVLELAGNASKDLKVK	88.98	1712.97	16	0.4	857.491	2	18.502	49550	ID113917_01_SPD30_OA10034_10472_062924.raw				96600	1070000	3550000			A0A8M2BCB5|A0A8M2BCB5_DANRE:Q0Z946|Q0Z946_DANRE:A2BFY9|A2BFY9_DANRE:Q71PD7|H2AV_DANRE
HLQLAIR	69.48	849.518	7	1.3	425.767	2	12.145	32735	ID113918_01_SPD30_OA10034_10472_062924.raw					2760000				A0A8M2BCB5|A0A8M2BCB5_DANRE:Q0Z946|Q0Z946_DANRE:A2BFY9|A2BFY9_DANRE:Q71PD7|H2AV_DANRE
RITPRHLQL	76.75	1132.68	9	0.7	567.349	2	9.1505	24924	ID113919_01_SPD30_OA10034_10472_062924.raw					1240000	665000			A0A8M2BCB5|A0A8M2BCB5_DANRE:Q0Z946|Q0Z946_DANRE:A2BFY9|A2BFY9_DANRE:Q71PD7|H2AV_DANRE
RITPRHLQLAIR	82.41	1472.91	12	1.5	491.976	3	10.4035	29802	ID113919_01_SPD30_OA10034_10472_062924.raw	331000			651000	3060000	5740000			A0A8M2BCB5|A0A8M2BCB5_DANRE:Q0Z946|Q0Z946_DANRE:A2BFY9|A2BFY9_DANRE:Q71PD7|H2AV_DANRE
SQRAGLQFPVGRIH	76.98	1564.86	14	1.4	783.438	2	15.4471	51303	ID113919_01_SPD30_OA10034_10472_062924.raw	973000					20800000			A0A8M2BCB5|A0A8M2BCB5_DANRE:Q0Z946|Q0Z946_DANRE:A2BFY9|A2BFY9_DANRE:Q71PD7|H2AV_DANRE
IAGAGI	24.52	500.296	6	1.1	501.304	1	18.0111	44487	ID113915_01_SPD30_OA10034_10472_062924.raw		219000							A0A8M2BCH5|A0A8M2BCH5_DANRE:F1QSL9|F1QSL9_DANRE
EALPKIAGKVAAPLGRTNEIVIL	47.52	2372.42	23	2	791.814	3	30.21	83822	ID113917_01_SPD30_OA10034_10472_062924.raw				144000					A0A8M2BCI4|A0A8M2BCI4_DANRE
GKKYWIVKN	31.94	1134.65	9	2.6	379.227	3	7.7773	15379	ID113917_01_SPD30_OA10034_10472_062924.raw				291000					A0A8M2BCJ2|A0A8M2BCJ2_DANRE:Q6NYR5|Q6NYR5_DANRE:A5WVL6|A5WVL6_DANRE
VLLAFS	38.36	648.385	6	2.3	649.393	1	30.6219	77130	ID113916_01_SPD30_OA10034_10472_062924.raw			2390000		14000000				A0A8M2BD22|A0A8M2BD22_DANRE:Q8AW81|Q8AW81_DANRE:Q567X1|C25L1_DANRE:A0A0R4IYE6|A0A0R4IYE6_DANRE:E7FB23|E7FB23_DANRE:A0A8M2BA92|A0A8M2BA92_DANRE:A0A8M9QKW6|A0A8M9QKW6_DANRE:A0A8M2BCY9|A0A8M2BCY9_DANRE
GNPGNPGAPGFPGPK	47.69	1362.67	15	2.6	682.343	2	12.162	27219	ID113915_01_SPD30_OA10034_10472_062924.raw									A0A8M2BDZ6|A0A8M2BDZ6_DANRE:A0A8M9QBN0|A0A8M9QBN0_DANRE:A0A8N7UYU7|A0A8N7UYU7_DANRE
LIIYGG	50.04	634.369	6	2.2	635.378	1	25.9219	94747	ID113919_01_SPD30_OA10034_10472_062924.raw						504000			A0A8M2BE35|A0A8M2BE35_DANRE:A0A8M9Q3I3|A0A8M9Q3I3_DANRE:A0A8M9PQY4|A0A8M9PQY4_DANRE
ATLLHFVLLESKILLHS(-0.98)	33.32	1932.16	17	-2.5	645.058	3	35.6385	100814	ID113917_01_SPD30_OA10034_10472_062924.raw							Amidation	S17:Amidation:1000.00	A0A8M2BE44|A0A8M2BE44_DANRE:A0A0R4IIC4|A0A0R4IIC4_DANRE
SLRPGVKLTL	72.14	1082.68	10	1.8	361.902	3	18.8696	58375	ID113918_01_SPD30_OA10034_10472_062924.raw									A0A8M2BEA2|A0A8M2BEA2_DANRE:Q7ZV39|Q7ZV39_DANRE:A0A8M2BER1|A0A8M2BER1_DANRE:B0R197|B0R197_DANRE:A0A8M2BEA1|A0A8M2BEA1_DANRE:Q6P0S2|Q6P0S2_DANRE
FGIAAK	73.66	605.354	6	1.6	303.685	2	9.8006	20494	ID113915_01_SPD30_OA10034_10472_062924.raw		435000							A0A8M2BEA2|A0A8M2BEA2_DANRE:Q8AWD0|Q8AWD0_DANRE:Q6NWC1|Q6NWC1_DANRE:A0A8M2BER1|A0A8M2BER1_DANRE:B0R197|B0R197_DANRE:A0A8M2BEA1|A0A8M2BEA1_DANRE:Q6P0S2|Q6P0S2_DANRE
LLLYGG	50.04	634.369	6	2.2	635.378	1	25.9219	94747	ID113919_01_SPD30_OA10034_10472_062924.raw						504000			A0A8M2BEL0|A0A8M2BEL0_DANRE:F1QI67|F1QI67_DANRE
AIKSTT	43.46	619.354	6	6.1	310.686	2	9.788	20940	ID113914_01_SPD30_OA10034_10472_062924.raw									A0A8M2BEU8|A0A8M2BEU8_DANRE:A0A8M9P8N9|A0A8M9P8N9_DANRE:Q7ZW18|Q7ZW18_DANRE:A0A8M9QII7|A0A8M9QII7_DANRE
S(+42.01)QKIKAGSVVEM(+15.99)Q	30.95	1461.75	13	1.7	731.883	2	10.2654	29299	ID113919_01_SPD30_OA10034_10472_062924.raw						693000	Acetylation (Protein N-term);Oxidation (M)	S1:Acetylation (Protein N-term):1000.00;M12:Oxidation (M):1000.00	A0A8M2BF40|A0A8M2BF40_DANRE
AWTRGLLHRAELDKNAELRVF	79.4	2494.36	21	2.2	624.598	4	22.9608	72776	ID113918_01_SPD30_OA10034_10472_062924.raw				842000					A0A8M2BF40|A0A8M2BF40_DANRE:A0A8M9PY98|A0A8M9PY98_DANRE:Q802Y2|Q802Y2_DANRE
GM(+15.99)SGVTRSDYLNTF	81.86	1562.7	14	1.2	782.36	2	21.683	68364	ID113918_01_SPD30_OA10034_10472_062924.raw				333000	185000		Oxidation (M)	M2:Oxidation (M):1000.00	A0A8M2BF40|A0A8M2BF40_DANRE:A0A8M9PY98|A0A8M9PY98_DANRE:Q802Y2|Q802Y2_DANRE
KIKLSSQPKL	59.58	1140.72	10	1.3	381.249	3	8.6	19916	ID113918_01_SPD30_OA10034_10472_062924.raw					563000				A0A8M2BF40|A0A8M2BF40_DANRE:A0A8M9PY98|A0A8M9PY98_DANRE:Q802Y2|Q802Y2_DANRE
DLGM(+15.99)ENRDATDDKVTVE	87.16	1922.85	17	0.4	962.434	2	11.3668	26701	ID113917_01_SPD30_OA10034_10472_062924.raw				224000			Oxidation (M)	M4:Oxidation (M):1000.00	A0A8M2BF40|A0A8M2BF40_DANRE:Q802Y2|Q802Y2_DANRE
DLGM(+15.99)ENRDATDDKVTVEAA	88.64	2064.93	19	1.3	1033.47	2	12.9459	31937	ID113917_01_SPD30_OA10034_10472_062924.raw			91100	744000	300000		Oxidation (M)	M4:Oxidation (M):1000.00	A0A8M2BF40|A0A8M2BF40_DANRE:Q802Y2|Q802Y2_DANRE
EFLDKLAENLKIKLSSQPKL	52.35	2313.33	20	3.4	772.12	3	33.3728	93747	ID113917_01_SPD30_OA10034_10472_062924.raw									A0A8M2BF40|A0A8M2BF40_DANRE:Q802Y2|Q802Y2_DANRE
EVVC(+57.02)VETIEAGFM(+15.99)TK	63.44	1727.81	15	1.9	864.914	2	29.1715	80719	ID113917_01_SPD30_OA10034_10472_062924.raw				77700			Carbamidomethylation;Oxidation (M)	M13:Oxidation (M):1000.00	A0A8M2BF40|A0A8M2BF40_DANRE:Q802Y2|Q802Y2_DANRE
GIWYEHRLIDDM(+15.99)VAQ	60.25	1860.88	15	2.2	931.451	2	22.5316	61471	ID113917_01_SPD30_OA10034_10472_062924.raw				366000			Oxidation (M)	M12:Oxidation (M):1000.00	A0A8M2BF40|A0A8M2BF40_DANRE:Q802Y2|Q802Y2_DANRE
KNYDGDVQSDSVAQGY	70.14	1744.75	16	2.2	873.386	2	12.4267	33867	ID113918_01_SPD30_OA10034_10472_062924.raw				74600					A0A8M2BF40|A0A8M2BF40_DANRE:Q802Y2|Q802Y2_DANRE
VLVC(+57.02)PDGRTVEAE	41.5	1443.7	13	2.5	722.86	2	14.2653	46384	ID113919_01_SPD30_OA10034_10472_062924.raw						202000	Carbamidomethylation		A0A8M2BF40|A0A8M2BF40_DANRE:Q802Y2|Q802Y2_DANRE
ERLEEL	43.15	787.408	6	1.5	394.712	2	12.3028	27420	ID113915_01_SPD30_OA10034_10472_062924.raw	1890000	3960000							A0A8M2BFH4|A0A8M2BFH4_DANRE:A0A8M9QGK0|A0A8M9QGK0_DANRE:A0A8M3AS19|A0A8M3AS19_DANRE:A0A0R4IYF5|A0A0R4IYF5_DANRE:A0A8M3B9A6|A0A8M3B9A6_DANRE:F1QZ64|F1QZ64_DANRE:A0A8M3B239|A0A8M3B239_DANRE:A0A8M3AZ71|A0A8M3AZ71_DANRE:A0A8M2BDX9|A0A8M2BDX9_DANRE:A0A8M6Z9H4|A0A8M6Z9H4_DANRE:A1IH00|GOGA2_DANRE:Q08CC1|Q08CC1_DANRE:A0A8M2BFH8|A0A8M2BFH8_DANRE:A0A8M3ARU7|A0A8M3ARU7_DANRE:A8TT22|A8TT22_DANRE
ALPKETLGESLPLIIT	48.42	1693.99	16	2.5	848.003	2	34.8171	127984	ID113919_01_SPD30_OA10034_10472_062924.raw						1460000			A0A8M2BGP7|A0A8M2BGP7_DANRE:A0A8M1NV21|A0A8M1NV21_DANRE
YEEVAR	74.76	765.366	6	1	383.69	2	4.681	6716	ID113915_01_SPD30_OA10034_10472_062924.raw		53600							A0A8M2BH48|A0A8M2BH48_DANRE:A0A8M9PYA8|A0A8M9PYA8_DANRE:A0A8M2B255|A0A8M2B255_DANRE:Q1LW94|Q1LW94_DANRE:A0A8M9PAV5|A0A8M9PAV5_DANRE:A0A8M3APV7|A0A8M3APV7_DANRE:A0A8M3AY34|A0A8M3AY34_DANRE:E7FBZ3|E7FBZ3_DANRE:A0A1L6UW63|A0A1L6UW63_DANRE:A0A0R4IAL5|A0A0R4IAL5_DANRE:A0A8M9P6D8|A0A8M9P6D8_DANRE:A0A2R8RQ88|A0A2R8RQ88_DANRE:A0A8M2B695|A0A8M2B695_DANRE:A0A8M2BLL0|A0A8M2BLL0_DANRE:A0A8M2B1K3|A0A8M2B1K3_D…
LVRILQ	25.61	740.491	6	0.8	371.253	2	15.2689	50623	ID113919_01_SPD30_OA10034_10472_062924.raw									A0A8M2BH50|A0A8M2BH50_DANRE:A0A2R8QLN9|A0A2R8QLN9_DANRE:B3DJF2|B3DJF2_DANRE:E7F2J5|E7F2J5_DANRE
KDIDLIFLKG	25.74	1160.68	10	1.8	581.349	2	27.3115	70818	ID113915_01_SPD30_OA10034_10472_062924.raw		555000							A0A8M2BHB1|A0A8M2BHB1_DANRE:Q1LW94|Q1LW94_DANRE:A0A8M9PAV5|A0A8M9PAV5_DANRE
IVRLLQ	25.61	740.491	6	0.8	371.253	2	15.2689	50623	ID113919_01_SPD30_OA10034_10472_062924.raw									A0A8M2BHD3|A0A8M2BHD3_DANRE:F1Q4S1|ATP9B_DANRE:A0A2R8PZC8|A0A2R8PZC8_DANRE
VKKIFVGGL	81.1	959.617	9	2.1	480.817	2	16.2839	55192	ID113919_01_SPD30_OA10034_10472_062924.raw						202000			A0A8M2BHF1|A0A8M2BHF1_DANRE:F1Q8A5|F1Q8A5_DANRE:A0A8M9QC46|A0A8M9QC46_DANRE:A4QP67|A4QP67_DANRE:Q6NYW8|Q6NYW8_DANRE:Q6NYA1|Q6NYA1_DANRE:Q6NYU8|Q6NYU8_DANRE:Q7ZU48|Q7ZU48_DANRE
DLKDYFSKF	77.84	1161.57	9	2.3	388.198	3	30.4665	112775	ID113919_01_SPD30_OA10034_10472_062924.raw						1700000			A0A8M2BHF1|A0A8M2BHF1_DANRE:Q6NYA1|Q6NYA1_DANRE:Q6NYU8|Q6NYU8_DANRE
GFGFIL	24.46	652.358	6	2	653.367	1	40.2791	145356	ID113919_01_SPD30_OA10034_10472_062924.raw						1490000			A0A8M2BHF1|A0A8M2BHF1_DANRE:Q6NYA1|Q6NYA1_DANRE:Q6NYU8|Q6NYU8_DANRE
SWDTSKKDLKDYFSKF	78.45	1993.98	16	3.4	665.669	3	24.2668	87948	ID113919_01_SPD30_OA10034_10472_062924.raw						1580000			A0A8M2BHF1|A0A8M2BHF1_DANRE:Q6NYA1|Q6NYA1_DANRE:Q6NYU8|Q6NYU8_DANRE
FKEPSGVDKVL	76.31	1217.67	11	1.5	406.896	3	16.0867	53799	ID113919_01_SPD30_OA10034_10472_062924.raw						1900000			A0A8M2BHF1|A0A8M2BHF1_DANRE:Q6NYU8|Q6NYU8_DANRE
GEIETIELPM(+15.99)DPKSNKRRGFVF	76.3	2578.32	22	1.3	645.588	4	23.6804	85736	ID113919_01_SPD30_OA10034_10472_062924.raw				152000		6120000	Oxidation (M)	M10:Oxidation (M):1000.00	A0A8M2BHF1|A0A8M2BHF1_DANRE:Q6NYU8|Q6NYU8_DANRE
GNAGADGTAGDDGADGGQIDASKGEEDAGKM(+15.99)FVG	46.32	3155.32	34	1.5	1052.78	3	14.991	49423	ID113919_01_SPD30_OA10034_10472_062924.raw						200000	Oxidation (M)	M31:Oxidation (M):1000.00	A0A8M2BHF1|A0A8M2BHF1_DANRE:Q6NYU8|Q6NYU8_DANRE
GNAGADGTAGDDGADGGQIDASKGEEDAGKM(+15.99)FVGGL	39.21	3325.43	36	2.9	1109.49	3	22.0303	78987	ID113919_01_SPD30_OA10034_10472_062924.raw						172000	Oxidation (M)	M31:Oxidation (M):1000.00	A0A8M2BHF1|A0A8M2BHF1_DANRE:Q6NYU8|Q6NYU8_DANRE
IAQPKEVYQQ	65.23	1202.63	10	0	602.322	2	8.8466	23749	ID113919_01_SPD30_OA10034_10472_062924.raw						1730000			A0A8M2BHF1|A0A8M2BHF1_DANRE:Q6NYU8|Q6NYU8_DANRE
IAQPKEVYQQQ	82.2	1330.69	11	0.3	666.351	2	8.7927	23429	ID113919_01_SPD30_OA10034_10472_062924.raw						3640000			A0A8M2BHF1|A0A8M2BHF1_DANRE:Q6NYU8|Q6NYU8_DANRE
ITFKEEEAVKKIL	45.86	1546.9	13	1.5	516.64	3	21.102	75004	ID113919_01_SPD30_OA10034_10472_062924.raw						186000			A0A8M2BHF1|A0A8M2BHF1_DANRE:Q6NYU8|Q6NYU8_DANRE
KEEEAVKKIL	37.97	1185.7	10	0.5	396.24	3	8.3309	21631	ID113919_01_SPD30_OA10034_10472_062924.raw						483000			A0A8M2BHF1|A0A8M2BHF1_DANRE:Q6NYU8|Q6NYU8_DANRE
KEHRLDGRQIDPKKAM(+15.99)AM(+15.99)	71.51	2155.1	18	0.7	539.782	4	4.875	8274	ID113919_01_SPD30_OA10034_10472_062924.raw						245000	Oxidation (M);Oxidation (M)	M16:Oxidation (M):1000.00;M18:Oxidation (M):1000.00	A0A8M2BHF1|A0A8M2BHF1_DANRE:Q6NYU8|Q6NYU8_DANRE
KEPSGVDKVLAQ	59.8	1269.69	12	1.7	424.239	3	10.3465	29475	ID113919_01_SPD30_OA10034_10472_062924.raw						254000			A0A8M2BHF1|A0A8M2BHF1_DANRE:Q6NYU8|Q6NYU8_DANRE
SLNGHEGEDDLNGAGQY	71.52	1774.74	17	1.7	888.378	2	12.9294	40733	ID113919_01_SPD30_OA10034_10472_062924.raw									A0A8M2BHF1|A0A8M2BHF1_DANRE:Q6NYU8|Q6NYU8_DANRE
SWDTSKKDLKDYFSKFGEVT	80.87	2380.16	20	1.8	794.395	3	27.2567	87285	ID113918_01_SPD30_OA10034_10472_062924.raw				1540000	320000				A0A8M2BHF1|A0A8M2BHF1_DANRE:Q6NYU8|Q6NYU8_DANRE
ADILEDKDGK	26.26	1102.55	10	1.3	368.525	3	6.8334	12360	ID113915_01_SPD30_OA10034_10472_062924.raw		54800							A0A8M2BHT4|A0A8M2BHT4_DANRE:E9QEE4|E9QEE4_DANRE:A0A8M1NZJ3|A0A8M1NZJ3_DANRE:F1R2E0|F1R2E0_DANRE
LDEKSLPKGDFAPPERAPALPRGL	52.8	2573.4	24	2.7	515.688	5	23.0411	83113	ID113919_01_SPD30_OA10034_10472_062924.raw						2350000			A0A8M2BHT4|A0A8M2BHT4_DANRE:E9QEE4|E9QEE4_DANRE:A0A8M1NZJ3|A0A8M1NZJ3_DANRE:F1R2E0|F1R2E0_DANRE
TVTASKDRHGVSL	71.39	1369.73	13	1.2	457.585	3	6.1085	12801	ID113919_01_SPD30_OA10034_10472_062924.raw				157000	490000	149000			A0A8M2BI26|A0A8M2BI26_DANRE:A0A2R8Q0U0|A0A2R8Q0U0_DANRE
TVTASKDRHGVSLA	82.08	1440.77	14	1.4	721.393	2	5.8187	11665	ID113919_01_SPD30_OA10034_10472_062924.raw			39700	29100	1550000	66800			A0A8M2BI26|A0A8M2BI26_DANRE:A0A2R8Q0U0|A0A2R8Q0U0_DANRE
TVTASKDRHGVSLAAL	60.96	1624.89	16	1.8	542.638	3	13.2558	32903	ID113917_01_SPD30_OA10034_10472_062924.raw				84200					A0A8M2BI26|A0A8M2BI26_DANRE:A0A2R8Q0U0|A0A2R8Q0U0_DANRE
VLNGTLVQPKGTGASGSF	57.64	1731.92	18	-2.6	866.963	2	20.764	73722	ID113919_01_SPD30_OA10034_10472_062924.raw						142000			A0A8M2BI26|A0A8M2BI26_DANRE:Q0P452|Q0P452_DANRE:E7F8J2|E7F8J2_DANRE:A0A2R8Q0U0|A0A2R8Q0U0_DANRE:E9QFU6|E9QFU6_DANRE
VLNGTLVQPKGTGASGSFKLN	82.31	2087.14	21	4.1	1044.58	2	21.0077	65946	ID113918_01_SPD30_OA10034_10472_062924.raw					219000				A0A8M2BI26|A0A8M2BI26_DANRE:Q0P452|Q0P452_DANRE:E7F8J2|E7F8J2_DANRE:E9QFU6|E9QFU6_DANRE:A0A2R8Q0U0|A0A2R8Q0U0_DANRE
EIGDIF	63.1	692.338	6	2.6	693.347	1	32.4514	121041	ID113919_01_SPD30_OA10034_10472_062924.raw						43600000			A0A8M2BI60|A0A8M2BI60_DANRE:A0A8M9QBM3|A0A8M9QBM3_DANRE:A0A8M9Q036|A0A8M9Q036_DANRE:A0A8M9QPL4|A0A8M9QPL4_DANRE:A0A8M9Q021|A0A8M9Q021_DANRE:A0A8M9QPR6|A0A8M9QPR6_DANRE:A0A8M9QH22|A0A8M9QH22_DANRE:A0A8M9QPM2|A0A8M9QPM2_DANRE
T(+42.01)FNGTWKVDRNENYEKFM(+15.99)EQM(+15.99)	28.81	2740.19	21	2.7	914.406	3	22.807	62280	ID113917_01_SPD30_OA10034_10472_062924.raw				896000			Acetylation (Protein N-term);Oxidation (M);Oxidation (M)	T1:Acetylation (Protein N-term):1000.00;M18:Oxidation (M):1000.00;M21:Oxidation (M):1000.00	A0A8M2BI88|A0A8M2BI88_DANRE
LAGFIHAGLKDRKTS	27.25	1612.9	15	2.6	404.235	4	9.8888	21970	ID113917_01_SPD30_OA10034_10472_062924.raw				108000					A0A8M2BIE5|A0A8M2BIE5_DANRE
YLNPNDAERAISTL	30.49	1575.79	14	4.1	788.905	2	29.8328	110122	ID113919_01_SPD30_OA10034_10472_062924.raw						439000			A0A8M2BIL8|A0A8M2BIL8_DANRE
QVVDQQAGQAETPR	35.44	1525.75	14	0.8	763.882	2	6.893	12961	ID113917_01_SPD30_OA10034_10472_062924.raw				76700					A0A8M2BIS1|A0A8M2BIS1_DANRE
RELEEL	25.88	787.408	6	0.5	394.711	2	11.8525	35868	ID113919_01_SPD30_OA10034_10472_062924.raw						1240000			A0A8M2BJT2|A0A8M2BJT2_DANRE:E9QIM7|E9QIM7_DANRE:F1QQE5|F1QQE5_DANRE:A0A8N7UV22|A0A8N7UV22_DANRE:A0A8M9QIS9|A0A8M9QIS9_DANRE:A0A8M9QDZ6|A0A8M9QDZ6_DANRE:A0A8M9P5E5|A0A8M9P5E5_DANRE:A0A0R4ITN4|A0A0R4ITN4_DANRE:Q1L8Y7|SHOC2_DANRE:A0A8M6Z4S0|A0A8M6Z4S0_DANRE:E9QF07|E9QF07_DANRE:A0A8M6Z7R9|A0A8M6Z7R9_DANRE:A0A8M2BJS2|A0A8M2BJS2_DANRE:A0A0R4IKR8|A0A0R4IKR8_DANRE:A0A8M2B5B6|A0A8M2B5B6_DANRE:A0A8M2B2U8|A…
A(+42.01)QILPIRFQEHLQLQ	60.81	1875.04	15	5	938.53	2	35.6646	100905	ID113917_01_SPD30_OA10034_10472_062924.raw							Acetylation (Protein N-term)	A1:Acetylation (Protein N-term):1000.00	A0A8M2BJY0|A0A8M2BJY0_DANRE:A0A286YAZ4|A0A286YAZ4_DANRE:A0A8M9QF30|A0A8M9QF30_DANRE:E9QBV1|E9QBV1_DANRE:F1R966|F1R966_DANRE:A0A8M2B3R2|A0A8M2B3R2_DANRE:A0A8M3AWS2|A0A8M3AWS2_DANRE:A0A8M2B4A2|A0A8M2B4A2_DANRE:Q6DRI2|Q6DRI2_DANRE:A0A8M2B3J4|A0A8M2B3J4_DANRE:B3DK43|B3DK43_DANRE
AQQNRVVGAM(+15.99)	41.37	1088.54	10	-0.6	545.277	2	4.7531	6946	ID113917_01_SPD30_OA10034_10472_062924.raw							Oxidation (M)	M10:Oxidation (M):1000.00	A0A8M2BJY0|A0A8M2BJY0_DANRE:A0A286YAZ4|A0A286YAZ4_DANRE:A0A8M9QF30|A0A8M9QF30_DANRE:E9QBV1|E9QBV1_DANRE:F1R966|F1R966_DANRE:A0A8M2B3R2|A0A8M2B3R2_DANRE:A0A8M3AWS2|A0A8M3AWS2_DANRE:A0A8M2B4A2|A0A8M2B4A2_DANRE:Q6DRI2|Q6DRI2_DANRE:A0A8M2B3J4|A0A8M2B3J4_DANRE:B3DK43|B3DK43_DANRE
IEHIGNLDRAYEF	28.51	1575.77	13	0.4	526.264	3	21.802	78037	ID113919_01_SPD30_OA10034_10472_062924.raw						158000			A0A8M2BJY0|A0A8M2BJY0_DANRE:A0A286YAZ4|A0A286YAZ4_DANRE:A0A8M9QF30|A0A8M9QF30_DANRE:E9QBV1|E9QBV1_DANRE:F1R966|F1R966_DANRE:A0A8M2B3R2|A0A8M2B3R2_DANRE:A0A8M3AWS2|A0A8M3AWS2_DANRE:A0A8M2B4A2|A0A8M2B4A2_DANRE:Q6DRI2|Q6DRI2_DANRE:A0A8M2B3J4|A0A8M2B3J4_DANRE:B3DK43|B3DK43_DANRE
SAIM(+15.99)NPASKVIAL	27.88	1329.73	13	2.7	665.875	2	25.307	92422	ID113919_01_SPD30_OA10034_10472_062924.raw							Oxidation (M)	M4:Oxidation (M):1000.00	A0A8M2BJY0|A0A8M2BJY0_DANRE:A0A286YAZ4|A0A286YAZ4_DANRE:A0A8M9QF30|A0A8M9QF30_DANRE:E9QBV1|E9QBV1_DANRE:F1R966|F1R966_DANRE:A0A8M2B3R2|A0A8M2B3R2_DANRE:A0A8M3AWS2|A0A8M3AWS2_DANRE:A0A8M2B4A2|A0A8M2B4A2_DANRE:Q6DRI2|Q6DRI2_DANRE:A0A8M2B3J4|A0A8M2B3J4_DANRE:B3DK43|B3DK43_DANRE
DQGQLNKFESL	41.98	1277.63	11	2.5	639.821	2	23.5994	64638	ID113917_01_SPD30_OA10034_10472_062924.raw									A0A8M2BJY0|A0A8M2BJY0_DANRE:A0A286YAZ4|A0A286YAZ4_DANRE:E9QBV1|E9QBV1_DANRE:F1R966|F1R966_DANRE:A0A8M2B3R2|A0A8M2B3R2_DANRE:A0A8M3AWS2|A0A8M3AWS2_DANRE:A0A8M2B4A2|A0A8M2B4A2_DANRE:Q6DRI2|Q6DRI2_DANRE:A0A8M2B3J4|A0A8M2B3J4_DANRE:B3DK43|B3DK43_DANRE
KFDVNTSAVQVLIEHIGNLDR	69.82	2367.25	21	2.7	790.094	3	37.1869	101404	ID113915_01_SPD30_OA10034_10472_062924.raw									A0A8M2BJY0|A0A8M2BJY0_DANRE:A0A286YAZ4|A0A286YAZ4_DANRE:E9QBV1|E9QBV1_DANRE:F1R966|F1R966_DANRE:A0A8M2B3R2|A0A8M2B3R2_DANRE:A0A8M3AWS2|A0A8M3AWS2_DANRE:A0A8M2B4A2|A0A8M2B4A2_DANRE:Q6DRI2|Q6DRI2_DANRE:A0A8M2B3J4|A0A8M2B3J4_DANRE:B3DK43|B3DK43_DANRE
LDQGQLNKF	70.06	1061.55	9	0.9	531.783	2	15.3131	50916	ID113919_01_SPD30_OA10034_10472_062924.raw						1800000			A0A8M2BJY0|A0A8M2BJY0_DANRE:A0A286YAZ4|A0A286YAZ4_DANRE:E9QBV1|E9QBV1_DANRE:F1R966|F1R966_DANRE:A0A8M2B3R2|A0A8M2B3R2_DANRE:A0A8M3AWS2|A0A8M3AWS2_DANRE:A0A8M2B4A2|A0A8M2B4A2_DANRE:Q6DRI2|Q6DRI2_DANRE:A0A8M2B3J4|A0A8M2B3J4_DANRE:B3DK43|B3DK43_DANRE
LDQGQLNKFESL	88.97	1390.71	12	2.3	696.363	2	25.532	70337	ID113917_01_SPD30_OA10034_10472_062924.raw				2130000	590000				A0A8M2BJY0|A0A8M2BJY0_DANRE:A0A286YAZ4|A0A286YAZ4_DANRE:E9QBV1|E9QBV1_DANRE:F1R966|F1R966_DANRE:A0A8M2B3R2|A0A8M2B3R2_DANRE:A0A8M3AWS2|A0A8M3AWS2_DANRE:A0A8M2B4A2|A0A8M2B4A2_DANRE:Q6DRI2|Q6DRI2_DANRE:A0A8M2B3J4|A0A8M2B3J4_DANRE:B3DK43|B3DK43_DANRE
RTDAKQKWLL	82.01	1257.72	10	0.7	420.247	3	13.0604	41288	ID113919_01_SPD30_OA10034_10472_062924.raw						1060000			A0A8M2BJY0|A0A8M2BJY0_DANRE:A0A286YAZ4|A0A286YAZ4_DANRE:E9QBV1|E9QBV1_DANRE:F1R966|F1R966_DANRE:A0A8M2B3R2|A0A8M2B3R2_DANRE:A0A8M3AWS2|A0A8M3AWS2_DANRE:A0A8M2B4A2|A0A8M2B4A2_DANRE:Q6DRI2|Q6DRI2_DANRE:A0A8M2B3J4|A0A8M2B3J4_DANRE:B3DK43|B3DK43_DANRE
SVDRKVSQPIEGHAA	87.67	1592.83	15	1.9	531.951	3	5.7611	9690	ID113917_01_SPD30_OA10034_10472_062924.raw				165000	268000				A0A8M2BJY0|A0A8M2BJY0_DANRE:A0A286YAZ4|A0A286YAZ4_DANRE:E9QBV1|E9QBV1_DANRE:F1R966|F1R966_DANRE:A0A8M2B3R2|A0A8M2B3R2_DANRE:A0A8M3AWS2|A0A8M3AWS2_DANRE:A0A8M2B4A2|A0A8M2B4A2_DANRE:Q6DRI2|Q6DRI2_DANRE:A0A8M2B3J4|A0A8M2B3J4_DANRE:B3DK43|B3DK43_DANRE
VLQNPDLALR	71.49	1137.65	10	0.2	569.833	2	18.2023	63451	ID113919_01_SPD30_OA10034_10472_062924.raw									A0A8M2BJY0|A0A8M2BJY0_DANRE:A0A286YAZ4|A0A286YAZ4_DANRE:E9QBV1|E9QBV1_DANRE:F1R966|F1R966_DANRE:A0A8M2B3R2|A0A8M2B3R2_DANRE:A0A8M3AWS2|A0A8M3AWS2_DANRE:A0A8M2B4A2|A0A8M2B4A2_DANRE:Q6DRI2|Q6DRI2_DANRE:A0A8M2B3J4|A0A8M2B3J4_DANRE:B3DK43|B3DK43_DANRE
AETGQFPKIVLY	70.66	1364.73	12	2.2	683.376	2	30.3139	112024	ID113919_01_SPD30_OA10034_10472_062924.raw						1360000			A0A8M2BJY0|A0A8M2BJY0_DANRE:A0A286YAZ4|A0A286YAZ4_DANRE:F1R966|F1R966_DANRE:A0A8M3AWS2|A0A8M3AWS2_DANRE:Q6DRI2|Q6DRI2_DANRE:B3DK43|B3DK43_DANRE
AIQELFKRISEQF	77.37	1607.87	13	3.1	804.943	2	33.9445	125101	ID113919_01_SPD30_OA10034_10472_062924.raw						1670000			A0A8M2BKU1|A0A8M2BKU1_DANRE:A0A0R4IXC8|A0A0R4IXC8_DANRE:A0A8M1N7Z8|A0A8M1N7Z8_DANRE:A0A8M1PAC9|A0A8M1PAC9_DANRE:Q08C80|Q08C80_DANRE:Q6P5M9|Q6P5M9_DANRE:Q6PE34|Q6PE34_DANRE:Q6NW90|Q6NW90_DANRE:Q7ZW01|Q7ZW01_DANRE
ELFKRISEQF	82.23	1295.69	10	1.8	648.852	2	22.1025	79274	ID113919_01_SPD30_OA10034_10472_062924.raw						1260000			A0A8M2BKU1|A0A8M2BKU1_DANRE:A0A0R4IXC8|A0A0R4IXC8_DANRE:A0A8M1N7Z8|A0A8M1N7Z8_DANRE:A0A8M1PAC9|A0A8M1PAC9_DANRE:Q08C80|Q08C80_DANRE:Q6P5M9|Q6P5M9_DANRE:Q6PE34|Q6PE34_DANRE:Q6NW90|Q6NW90_DANRE:Q7ZW01|Q7ZW01_DANRE
FKRISEQF	55.23	1053.56	8	1.1	527.788	2	11.4087	34297	ID113919_01_SPD30_OA10034_10472_062924.raw						454000			A0A8M2BKU1|A0A8M2BKU1_DANRE:A0A0R4IXC8|A0A0R4IXC8_DANRE:A0A8M1N7Z8|A0A8M1N7Z8_DANRE:A0A8M1PAC9|A0A8M1PAC9_DANRE:Q08C80|Q08C80_DANRE:Q6P5M9|Q6P5M9_DANRE:Q6PE34|Q6PE34_DANRE:Q6NW90|Q6NW90_DANRE:Q7ZW01|Q7ZW01_DANRE
VSDTVVEPYNATLSVHQLVENTDETYC(+57.02)IDNEALYDIC(+57.02)FR	68.13	4592.1	39	1.8	1531.71	3	38.3399	104808	ID113915_01_SPD30_OA10034_10472_062924.raw							Carbamidomethylation;Carbamidomethylation		A0A8M2BKU1|A0A8M2BKU1_DANRE:A0A0R4IXC8|A0A0R4IXC8_DANRE:A0A8M1N7Z8|A0A8M1N7Z8_DANRE:A0A8M1PAC9|A0A8M1PAC9_DANRE:Q08C80|Q08C80_DANRE:Q6P5M9|Q6P5M9_DANRE:Q6PE34|Q6PE34_DANRE:Q7ZW01|Q7ZW01_DANRE:Q6NW90|Q6NW90_DANRE
QLTHSL	29.45	697.376	6	1.9	349.696	2	7.9287	17625	ID113918_01_SPD30_OA10034_10472_062924.raw					190000				A0A8M2BKU1|A0A8M2BKU1_DANRE:A0A0R4IXC8|A0A0R4IXC8_DANRE:A0A8M1N7Z8|A0A8M1N7Z8_DANRE:A0A8M1PAC9|A0A8M1PAC9_DANRE:Q4VBI6|Q4VBI6_DANRE:Q08C80|Q08C80_DANRE:A0A8M9QEI0|A0A8M9QEI0_DANRE:A0A8M3AY23|A0A8M3AY23_DANRE:Q6P5M9|Q6P5M9_DANRE:Q6PE34|Q6PE34_DANRE:Q7ZW01|Q7ZW01_DANRE:Q6NW90|Q6NW90_DANRE
IREEYPDR	88.72	1076.53	8	0.6	359.849	3	5.2103	8827	ID113916_01_SPD30_OA10034_10472_062924.raw		263000	212000	202000					A0A8M2BKU1|A0A8M2BKU1_DANRE:A0A0R4IXC8|A0A0R4IXC8_DANRE:A0A8M1N7Z8|A0A8M1N7Z8_DANRE:A0A8M1PAC9|A0A8M1PAC9_DANRE:Q4VBI6|Q4VBI6_DANRE:Q08C80|Q08C80_DANRE:Q6P5M9|Q6P5M9_DANRE:E7FC32|E7FC32_DANRE:Q7ZW01|Q7ZW01_DANRE:Q6NW90|Q6NW90_DANRE
KIREEYPDRIM(+15.99)NTF	71.1	1826.9	14	0.6	609.974	3	13.4466	42791	ID113919_01_SPD30_OA10034_10472_062924.raw					1400000	2950000	Oxidation (M)	M11:Oxidation (M):1000.00	A0A8M2BKU1|A0A8M2BKU1_DANRE:A0A0R4IXC8|A0A0R4IXC8_DANRE:A0A8M1N7Z8|A0A8M1N7Z8_DANRE:A0A8M1PAC9|A0A8M1PAC9_DANRE:Q4VBI6|Q4VBI6_DANRE:Q08C80|Q08C80_DANRE:Q6P5M9|Q6P5M9_DANRE:Q6NW90|Q6NW90_DANRE:Q7ZW01|Q7ZW01_DANRE
LISKIREEYPDRIM(+15.99)	29.59	1777.94	14	1.1	445.493	4	12.751	39956	ID113919_01_SPD30_OA10034_10472_062924.raw						2460000	Oxidation (M)	M14:Oxidation (M):1000.00	A0A8M2BKU1|A0A8M2BKU1_DANRE:A0A0R4IXC8|A0A0R4IXC8_DANRE:A0A8M1N7Z8|A0A8M1N7Z8_DANRE:A0A8M1PAC9|A0A8M1PAC9_DANRE:Q4VBI6|Q4VBI6_DANRE:Q08C80|Q08C80_DANRE:Q6P5M9|Q6P5M9_DANRE:Q6NW90|Q6NW90_DANRE:Q7ZW01|Q7ZW01_DANRE
AVNM(+15.99)VPFPRLH	69.95	1295.68	11	2.2	432.902	3	19.8267	69324	ID113919_01_SPD30_OA10034_10472_062924.raw						4840000	Oxidation (M)	M4:Oxidation (M):1000.00	A0A8M2BKU1|A0A8M2BKU1_DANRE:A0A0R4IXC8|A0A0R4IXC8_DANRE:A0A8M1N7Z8|A0A8M1N7Z8_DANRE:A0A8M1PAC9|A0A8M1PAC9_DANRE:Q4VBI6|Q4VBI6_DANRE:Q08C80|Q08C80_DANRE:Q6P5M9|Q6P5M9_DANRE:Q6PE34|Q6PE34_DANRE:E7FC32|E7FC32_DANRE:Q6NW90|Q6NW90_DANRE:Q7ZW01|Q7ZW01_DANRE
AVNM(+15.99)VPFPRLHFFM(+15.99)PGFAPL	71.19	2319.17	20	0.7	774.064	3	37.1381	135579	ID113919_01_SPD30_OA10034_10472_062924.raw						2770000	Oxidation (M);Oxidation (M)	M4:Oxidation (M):1000.00;M14:Oxidation (M):1000.00	A0A8M2BKU1|A0A8M2BKU1_DANRE:A0A0R4IXC8|A0A0R4IXC8_DANRE:A0A8M1N7Z8|A0A8M1N7Z8_DANRE:A0A8M1PAC9|A0A8M1PAC9_DANRE:Q4VBI6|Q4VBI6_DANRE:Q08C80|Q08C80_DANRE:Q6P5M9|Q6P5M9_DANRE:Q6PE34|Q6PE34_DANRE:E7FC32|E7FC32_DANRE:Q6NW90|Q6NW90_DANRE:Q7ZW01|Q7ZW01_DANRE
AVNM(+15.99)VPFPRLHFFM(+15.99)PGFAPL(-0.98)	69.89	2318.19	20	9.9	773.743	3	37.0219	135742	ID113919_01_SPD30_OA10034_10472_062924.raw						1410000	Oxidation (M);Oxidation (M);Amidation	M4:Oxidation (M):1000.00;M14:Oxidation (M):1000.00;L20:Amidation:1000.00	A0A8M2BKU1|A0A8M2BKU1_DANRE:A0A0R4IXC8|A0A0R4IXC8_DANRE:A0A8M1N7Z8|A0A8M1N7Z8_DANRE:A0A8M1PAC9|A0A8M1PAC9_DANRE:Q4VBI6|Q4VBI6_DANRE:Q08C80|Q08C80_DANRE:Q6P5M9|Q6P5M9_DANRE:Q6PE34|Q6PE34_DANRE:E7FC32|E7FC32_DANRE:Q6NW90|Q6NW90_DANRE:Q7ZW01|Q7ZW01_DANRE
DTVVEPY	57.38	821.381	7	1.5	822.389	1	17.7467	42706	ID113916_01_SPD30_OA10034_10472_062924.raw			421000						A0A8M2BKU1|A0A8M2BKU1_DANRE:A0A0R4IXC8|A0A0R4IXC8_DANRE:A0A8M1N7Z8|A0A8M1N7Z8_DANRE:A0A8M1PAC9|A0A8M1PAC9_DANRE:Q4VBI6|Q4VBI6_DANRE:Q08C80|Q08C80_DANRE:Q6P5M9|Q6P5M9_DANRE:Q6PE34|Q6PE34_DANRE:E7FC32|E7FC32_DANRE:Q6NW90|Q6NW90_DANRE:Q7ZW01|Q7ZW01_DANRE
LHFFM(+15.99)PGFAPL	67.95	1291.64	11	2.5	646.83	2	34.9084	128500	ID113919_01_SPD30_OA10034_10472_062924.raw					647000	135000	Oxidation (M)	M5:Oxidation (M):1000.00	A0A8M2BKU1|A0A8M2BKU1_DANRE:A0A0R4IXC8|A0A0R4IXC8_DANRE:A0A8M1N7Z8|A0A8M1N7Z8_DANRE:A0A8M1PAC9|A0A8M1PAC9_DANRE:Q4VBI6|Q4VBI6_DANRE:Q08C80|Q08C80_DANRE:Q6P5M9|Q6P5M9_DANRE:Q6PE34|Q6PE34_DANRE:E7FC32|E7FC32_DANRE:Q6NW90|Q6NW90_DANRE:Q7ZW01|Q7ZW01_DANRE
LRFPGQLNADLRKL	82.42	1639.95	14	2.2	547.659	3	25.6995	82027	ID113918_01_SPD30_OA10034_10472_062924.raw					284000				A0A8M2BKU1|A0A8M2BKU1_DANRE:A0A0R4IXC8|A0A0R4IXC8_DANRE:A0A8M1N7Z8|A0A8M1N7Z8_DANRE:A0A8M1PAC9|A0A8M1PAC9_DANRE:Q4VBI6|Q4VBI6_DANRE:Q08C80|Q08C80_DANRE:Q6P5M9|Q6P5M9_DANRE:Q6PE34|Q6PE34_DANRE:E7FC32|E7FC32_DANRE:Q6NW90|Q6NW90_DANRE:Q7ZW01|Q7ZW01_DANRE
M(+15.99)VPFPRLHFFM(+15.99)PGFAPL	71.74	2035.02	17	2.3	679.349	3	36.6517	133942	ID113919_01_SPD30_OA10034_10472_062924.raw					336000	2720000	Oxidation (M);Oxidation (M)	M1:Oxidation (M):1000.00;M11:Oxidation (M):1000.00	A0A8M2BKU1|A0A8M2BKU1_DANRE:A0A0R4IXC8|A0A0R4IXC8_DANRE:A0A8M1N7Z8|A0A8M1N7Z8_DANRE:A0A8M1PAC9|A0A8M1PAC9_DANRE:Q4VBI6|Q4VBI6_DANRE:Q08C80|Q08C80_DANRE:Q6P5M9|Q6P5M9_DANRE:Q6PE34|Q6PE34_DANRE:E7FC32|E7FC32_DANRE:Q6NW90|Q6NW90_DANRE:Q7ZW01|Q7ZW01_DANRE
NADLRKL	34.61	828.482	7	1.4	415.249	2	7.3654	17682	ID113919_01_SPD30_OA10034_10472_062924.raw						567000			A0A8M2BKU1|A0A8M2BKU1_DANRE:A0A0R4IXC8|A0A0R4IXC8_DANRE:A0A8M1N7Z8|A0A8M1N7Z8_DANRE:A0A8M1PAC9|A0A8M1PAC9_DANRE:Q4VBI6|Q4VBI6_DANRE:Q08C80|Q08C80_DANRE:Q6P5M9|Q6P5M9_DANRE:Q6PE34|Q6PE34_DANRE:E7FC32|E7FC32_DANRE:Q6NW90|Q6NW90_DANRE:Q7ZW01|Q7ZW01_DANRE
RFPGQLNADLRKL	66.6	1526.87	13	1.8	509.964	3	19.5961	69701	ID113919_01_SPD30_OA10034_10472_062924.raw					1590000	2990000			A0A8M2BKU1|A0A8M2BKU1_DANRE:A0A0R4IXC8|A0A0R4IXC8_DANRE:A0A8M1N7Z8|A0A8M1N7Z8_DANRE:A0A8M1PAC9|A0A8M1PAC9_DANRE:Q4VBI6|Q4VBI6_DANRE:Q08C80|Q08C80_DANRE:Q6P5M9|Q6P5M9_DANRE:Q6PE34|Q6PE34_DANRE:E7FC32|E7FC32_DANRE:Q6NW90|Q6NW90_DANRE:Q7ZW01|Q7ZW01_DANRE
GQLNADLR	79.17	885.467	8	1.4	443.741	2	9.7134	20298	ID113915_01_SPD30_OA10034_10472_062924.raw		365000							A0A8M2BKU1|A0A8M2BKU1_DANRE:A0A0R4IXC8|A0A0R4IXC8_DANRE:A0A8M1N7Z8|A0A8M1N7Z8_DANRE:A0A8M1PAC9|A0A8M1PAC9_DANRE:Q4VBI6|Q4VBI6_DANRE:Q08C80|Q08C80_DANRE:Q6P5M9|Q6P5M9_DANRE:Q6PE34|Q6PE34_DANRE:E7FC32|E7FC32_DANRE:Q7ZW01|Q7ZW01_DANRE:Q6NW90|Q6NW90_DANRE
THSLGGGTGSGM(+15.99)GTL	89.04	1347.61	15	1.7	674.813	2	9.6219	21163	ID113917_01_SPD30_OA10034_10472_062924.raw				292000	143000		Oxidation (M)	M12:Oxidation (M):1000.00	A0A8M2BKU1|A0A8M2BKU1_DANRE:A0A0R4IXC8|A0A0R4IXC8_DANRE:A0A8M1N7Z8|A0A8M1N7Z8_DANRE:A0A8M1PAC9|A0A8M1PAC9_DANRE:Q4VBI6|Q4VBI6_DANRE:Q08C80|Q08C80_DANRE:Q6P5M9|Q6P5M9_DANRE:Q6PE34|Q6PE34_DANRE:Q6NW90|Q6NW90_DANRE:Q7ZW01|Q7ZW01_DANRE
LSVHQL	42.79	695.397	6	1.7	348.706	2	13.1737	36693	ID113918_01_SPD30_OA10034_10472_062924.raw					199000				A0A8M2BKU1|A0A8M2BKU1_DANRE:A0A0R4IXC8|A0A0R4IXC8_DANRE:A0A8M1N7Z8|A0A8M1N7Z8_DANRE:A0A8M1PAC9|A0A8M1PAC9_DANRE:Q4VBI6|Q4VBI6_DANRE:Q08C80|Q08C80_DANRE:Q6P5M9|Q6P5M9_DANRE:Q6PE34|Q6PE34_DANRE:Q7ZW01|Q7ZW01_DANRE:Q6NW90|Q6NW90_DANRE
QLTHSLGGGTGSGM(+15.99)	59.05	1317.6	14	1.3	659.807	2	7.6652	16658	ID113918_01_SPD30_OA10034_10472_062924.raw							Oxidation (M)	M14:Oxidation (M):1000.00	A0A8M2BKU1|A0A8M2BKU1_DANRE:A0A0R4IXC8|A0A0R4IXC8_DANRE:A0A8M1N7Z8|A0A8M1N7Z8_DANRE:A0A8M1PAC9|A0A8M1PAC9_DANRE:Q4VBI6|Q4VBI6_DANRE:Q08C80|Q08C80_DANRE:Q6P5M9|Q6P5M9_DANRE:Q6PE34|Q6PE34_DANRE:Q7ZW01|Q7ZW01_DANRE:Q6NW90|Q6NW90_DANRE
QLTHSLGGGTGSGM(+15.99)GTL	89.52	1588.75	17	2	795.385	2	14.1812	33331	ID113916_01_SPD30_OA10034_10472_062924.raw		543000	672000	5160000	2940000	2240000	Oxidation (M)	M14:Oxidation (M):1000.00	A0A8M2BKU1|A0A8M2BKU1_DANRE:A0A0R4IXC8|A0A0R4IXC8_DANRE:A0A8M1N7Z8|A0A8M1N7Z8_DANRE:A0A8M1PAC9|A0A8M1PAC9_DANRE:Q4VBI6|Q4VBI6_DANRE:Q08C80|Q08C80_DANRE:Q6P5M9|Q6P5M9_DANRE:Q6PE34|Q6PE34_DANRE:Q7ZW01|Q7ZW01_DANRE:Q6NW90|Q6NW90_DANRE
LISKIREEYPDRIM(+15.99)NTF	84.87	2140.1	17	1.9	714.375	3	19.0894	46050	ID113916_01_SPD30_OA10034_10472_062924.raw	939000	2640000	2390000	1110000	9540000	1420000	Oxidation (M)	M14:Oxidation (M):1000.00	A0A8M2BKU1|A0A8M2BKU1_DANRE:A0A0R4IXC8|A0A0R4IXC8_DANRE:A0A8M1N7Z8|A0A8M1N7Z8_DANRE:A0A8M1PAC9|A0A8M1PAC9_DANRE:Q4VBI6|Q4VBI6_DANRE:Q08C80|Q08C80_DANRE:Q6P5M9|Q6P5M9_DANRE:Q7ZW01|Q7ZW01_DANRE:Q6NW90|Q6NW90_DANRE
KLTTPTYGDLNHL	87.22	1471.77	13	2	736.892	2	20.6132	55897	ID113917_01_SPD30_OA10034_10472_062924.raw				185000	311000	455000			A0A8M2BKU1|A0A8M2BKU1_DANRE:A0A0R4IXC8|A0A0R4IXC8_DANRE:A0A8M1PAC9|A0A8M1PAC9_DANRE:Q4VBI6|Q4VBI6_DANRE:Q08C80|Q08C80_DANRE:Q6P5M9|Q6P5M9_DANRE:Q6PE34|Q6PE34_DANRE:E7FC32|E7FC32_DANRE:Q6NW90|Q6NW90_DANRE:Q7ZW01|Q7ZW01_DANRE
KLTTPTYGDL	40.21	1107.58	10	2.2	554.799	2	19.5526	60693	ID113918_01_SPD30_OA10034_10472_062924.raw					723000				A0A8M2BKU1|A0A8M2BKU1_DANRE:A0A0R4IXC8|A0A0R4IXC8_DANRE:A0A8M1PAC9|A0A8M1PAC9_DANRE:Q4VBI6|Q4VBI6_DANRE:Q08C80|Q08C80_DANRE:Q6P5M9|Q6P5M9_DANRE:Q6PE34|Q6PE34_DANRE:E7FC32|E7FC32_DANRE:Q7ZW01|Q7ZW01_DANRE:Q6NW90|Q6NW90_DANRE
KLTTPTYGDLNHLVSA	70.09	1728.9	16	2.1	865.461	2	25.0224	68792	ID113917_01_SPD30_OA10034_10472_062924.raw									A0A8M2BKU1|A0A8M2BKU1_DANRE:A0A0R4IXC8|A0A0R4IXC8_DANRE:A0A8M1PAC9|A0A8M1PAC9_DANRE:Q4VBI6|Q4VBI6_DANRE:Q08C80|Q08C80_DANRE:Q6P5M9|Q6P5M9_DANRE:Q6PE34|Q6PE34_DANRE:Q6NW90|Q6NW90_DANRE:Q7ZW01|Q7ZW01_DANRE
KLTTPTYGDLNHLVSAT	88.99	1829.95	17	2.6	915.986	2	25.6971	70919	ID113917_01_SPD30_OA10034_10472_062924.raw				800000	112000				A0A8M2BKU1|A0A8M2BKU1_DANRE:A0A0R4IXC8|A0A0R4IXC8_DANRE:A0A8M1PAC9|A0A8M1PAC9_DANRE:Q4VBI6|Q4VBI6_DANRE:Q08C80|Q08C80_DANRE:Q6P5M9|Q6P5M9_DANRE:Q6PE34|Q6PE34_DANRE:Q6NW90|Q6NW90_DANRE:Q7ZW01|Q7ZW01_DANRE
KLTTPTYGDLNHLVSATM(+15.99)S	88.38	2064.02	19	2	1033.02	2	25.9083	71390	ID113917_01_SPD30_OA10034_10472_062924.raw							Oxidation (M)	M18:Oxidation (M):1000.00	A0A8M2BKU1|A0A8M2BKU1_DANRE:A0A0R4IXC8|A0A0R4IXC8_DANRE:A0A8M1PAC9|A0A8M1PAC9_DANRE:Q4VBI6|Q4VBI6_DANRE:Q08C80|Q08C80_DANRE:Q6P5M9|Q6P5M9_DANRE:Q6PE34|Q6PE34_DANRE:Q6NW90|Q6NW90_DANRE:Q7ZW01|Q7ZW01_DANRE
AILVDLEPGTM(+15.99)DSVR	75.54	1630.82	15	2.2	816.421	2	26.8737	69533	ID113915_01_SPD30_OA10034_10472_062924.raw		414000	263000		825000		Oxidation (M)	M11:Oxidation (M):1000.00	A0A8M2BKU1|A0A8M2BKU1_DANRE:A0A0R4IXC8|A0A0R4IXC8_DANRE:Q4VBI6|Q4VBI6_DANRE:Q08C80|Q08C80_DANRE:Q6PE34|Q6PE34_DANRE:Q6NW90|Q6NW90_DANRE
M(+15.99)REIVHI	76.37	912.485	7	1.1	305.169	3	11.2141	33288	ID113919_01_SPD30_OA10034_10472_062924.raw	186000			1340000	1330000	5050000	Oxidation (M)	M1:Oxidation (M):1000.00	A0A8M2BKU1|A0A8M2BKU1_DANRE:A0A0R4IXC8|A0A0R4IXC8_DANRE:Q4VBI6|Q4VBI6_DANRE:Q6NW90|Q6NW90_DANRE
M(+15.99)REIVHIQ	41.57	1040.54	8	2	347.856	3	8.7566	18460	ID113917_01_SPD30_OA10034_10472_062924.raw				371000		704000	Oxidation (M)	M1:Oxidation (M):1000.00	A0A8M2BKU1|A0A8M2BKU1_DANRE:A0A0R4IXC8|A0A0R4IXC8_DANRE:Q4VBI6|Q4VBI6_DANRE:Q6NW90|Q6NW90_DANRE
M(+15.99)REIVHIQAGQC(+57.02)	55.83	1456.69	12	2	486.572	3	10.4979	23854	ID113917_01_SPD30_OA10034_10472_062924.raw							Oxidation (M);Carbamidomethylation	M1:Oxidation (M):1000.00	A0A8M2BKU1|A0A8M2BKU1_DANRE:A0A0R4IXC8|A0A0R4IXC8_DANRE:Q4VBI6|Q4VBI6_DANRE:Q6NW90|Q6NW90_DANRE
KIREEYPDRIM(+15.99)	62.21	1464.74	11	2.1	489.255	3	7.5569	14141	ID113914_01_SPD30_OA10034_10472_062924.raw	700000						Oxidation (M)	M11:Oxidation (M):1000.00	A0A8M2BKU1|A0A8M2BKU1_DANRE:A0A8M1N7Z8|A0A8M1N7Z8_DANRE:A0A0R4IXC8|A0A0R4IXC8_DANRE:A0A8M1PAC9|A0A8M1PAC9_DANRE:Q4VBI6|Q4VBI6_DANRE:Q08C80|Q08C80_DANRE:Q6P5M9|Q6P5M9_DANRE:E7FC32|E7FC32_DANRE:Q7ZW01|Q7ZW01_DANRE:Q6NW90|Q6NW90_DANRE
FPGQLNADLR	69.83	1129.59	10	1.5	565.802	2	20.1605	54577	ID113917_01_SPD30_OA10034_10472_062924.raw									A0A8M2BKU1|A0A8M2BKU1_DANRE:A0A8M1N7Z8|A0A8M1N7Z8_DANRE:A0A0R4IXC8|A0A0R4IXC8_DANRE:A0A8M1PAC9|A0A8M1PAC9_DANRE:Q4VBI6|Q4VBI6_DANRE:Q08C80|Q08C80_DANRE:Q6P5M9|Q6P5M9_DANRE:Q6PE34|Q6PE34_DANRE:E7FC32|E7FC32_DANRE:Q6NW90|Q6NW90_DANRE:Q7ZW01|Q7ZW01_DANRE
AIQELFKRISEQFTAM(+15.99)	88.97	1926.99	16	1.7	964.503	2	35.2134	99363	ID113917_01_SPD30_OA10034_10472_062924.raw				1020000	3310000	5800000	Oxidation (M)	M16:Oxidation (M):1000.00	A0A8M2BKU1|A0A8M2BKU1_DANRE:A0A8M1N7Z8|A0A8M1N7Z8_DANRE:Q08C80|Q08C80_DANRE:Q6P5M9|Q6P5M9_DANRE:Q6PE34|Q6PE34_DANRE:Q6NW90|Q6NW90_DANRE:Q7ZW01|Q7ZW01_DANRE
ELFKRISEQFTAM(+15.99)	81.79	1614.81	13	2.7	808.413	2	23.666	75265	ID113918_01_SPD30_OA10034_10472_062924.raw					508000	1520000	Oxidation (M)	M13:Oxidation (M):1000.00	A0A8M2BKU1|A0A8M2BKU1_DANRE:A0A8M1N7Z8|A0A8M1N7Z8_DANRE:Q08C80|Q08C80_DANRE:Q6P5M9|Q6P5M9_DANRE:Q6PE34|Q6PE34_DANRE:Q6NW90|Q6NW90_DANRE:Q7ZW01|Q7ZW01_DANRE
EVDEQM(+15.99)LNVQNKNSSYFVEWIPNNVKTA	87.91	3311.58	28	1.7	1104.87	3	31.1973	86807	ID113917_01_SPD30_OA10034_10472_062924.raw							Oxidation (M)	M6:Oxidation (M):1000.00	A0A8M2BKU1|A0A8M2BKU1_DANRE:A0A8M1N7Z8|A0A8M1N7Z8_DANRE:Q08C80|Q08C80_DANRE:Q6P5M9|Q6P5M9_DANRE:Q6PE34|Q6PE34_DANRE:Q6NW90|Q6NW90_DANRE:Q7ZW01|Q7ZW01_DANRE
FKRISEQFTAM(+15.99)	76.66	1372.68	11	1.9	687.349	2	12.1527	37258	ID113919_01_SPD30_OA10034_10472_062924.raw							Oxidation (M)	M11:Oxidation (M):1000.00	A0A8M2BKU1|A0A8M2BKU1_DANRE:A0A8M1N7Z8|A0A8M1N7Z8_DANRE:Q08C80|Q08C80_DANRE:Q6P5M9|Q6P5M9_DANRE:Q6PE34|Q6PE34_DANRE:Q6NW90|Q6NW90_DANRE:Q7ZW01|Q7ZW01_DANRE
SVVPSPKVS	76.99	898.512	9	1.6	450.264	2	10.9671	31939	ID113919_01_SPD30_OA10034_10472_062924.raw						5480000			A0A8M2BKU1|A0A8M2BKU1_DANRE:A0A8M1N7Z8|A0A8M1N7Z8_DANRE:Q08C80|Q08C80_DANRE:Q6P5M9|Q6P5M9_DANRE:Q6PE34|Q6PE34_DANRE:Q6NW90|Q6NW90_DANRE:Q7ZW01|Q7ZW01_DANRE
SVVPSPKVSDTVVEPYNATL	88.44	2101.09	20	5.1	1051.56	2	28.2722	78056	ID113917_01_SPD30_OA10034_10472_062924.raw				1200000	752000	184000			A0A8M2BKU1|A0A8M2BKU1_DANRE:A0A8M1N7Z8|A0A8M1N7Z8_DANRE:Q08C80|Q08C80_DANRE:Q6P5M9|Q6P5M9_DANRE:Q6PE34|Q6PE34_DANRE:Q6NW90|Q6NW90_DANRE:Q7ZW01|Q7ZW01_DANRE
SVVPSPKVSDTVVEPYNATLSVH	88.74	2424.25	23	1.3	809.093	3	25.4431	70021	ID113917_01_SPD30_OA10034_10472_062924.raw				376000					A0A8M2BKU1|A0A8M2BKU1_DANRE:A0A8M1N7Z8|A0A8M1N7Z8_DANRE:Q08C80|Q08C80_DANRE:Q6P5M9|Q6P5M9_DANRE:Q6PE34|Q6PE34_DANRE:Q6NW90|Q6NW90_DANRE:Q7ZW01|Q7ZW01_DANRE
SVVPSPKVSDTVVEPYNATLSVHQL(-0.98)	50.15	2664.41	25	-4.5	1333.21	2	28.7757	79645	ID113917_01_SPD30_OA10034_10472_062924.raw							Amidation	L25:Amidation:1000.00	A0A8M2BKU1|A0A8M2BKU1_DANRE:A0A8M1N7Z8|A0A8M1N7Z8_DANRE:Q08C80|Q08C80_DANRE:Q6P5M9|Q6P5M9_DANRE:Q6PE34|Q6PE34_DANRE:Q6NW90|Q6NW90_DANRE:Q7ZW01|Q7ZW01_DANRE
EVDEQM(+15.99)LNVQNK	88.97	1461.68	12	1.6	731.847	2	9.8373	21728	ID113917_01_SPD30_OA10034_10472_062924.raw				1750000			Oxidation (M)	M6:Oxidation (M):1000.00	A0A8M2BKU1|A0A8M2BKU1_DANRE:A0A8M1N7Z8|A0A8M1N7Z8_DANRE:Q08C80|Q08C80_DANRE:Q6P5M9|Q6P5M9_DANRE:Q6PE34|Q6PE34_DANRE:Q7ZW01|Q7ZW01_DANRE:Q6NW90|Q6NW90_DANRE
EVDEQM(+15.99)LNVQNKNSSYFVE	88.91	2288.03	19	2.1	1145.02	2	21.7163	58948	ID113917_01_SPD30_OA10034_10472_062924.raw		76600	171000	1760000	782000		Oxidation (M)	M6:Oxidation (M):1000.00	A0A8M2BKU1|A0A8M2BKU1_DANRE:A0A8M1N7Z8|A0A8M1N7Z8_DANRE:Q08C80|Q08C80_DANRE:Q6P5M9|Q6P5M9_DANRE:Q6PE34|Q6PE34_DANRE:Q7ZW01|Q7ZW01_DANRE:Q6NW90|Q6NW90_DANRE
IM(+15.99)NTFSVVPSPK	76.18	1334.69	12	0	668.352	2	20.3775	63771	ID113918_01_SPD30_OA10034_10472_062924.raw				746000	457000		Oxidation (M)	M2:Oxidation (M):1000.00	A0A8M2BKU1|A0A8M2BKU1_DANRE:A0A8M1N7Z8|A0A8M1N7Z8_DANRE:Q08C80|Q08C80_DANRE:Q6P5M9|Q6P5M9_DANRE:Q6PE34|Q6PE34_DANRE:Q7ZW01|Q7ZW01_DANRE:Q6NW90|Q6NW90_DANRE
SVVPSPK	38.81	712.412	7	-1.5	357.213	2	7.0482	12754	ID113917_01_SPD30_OA10034_10472_062924.raw				303000					A0A8M2BKU1|A0A8M2BKU1_DANRE:A0A8M1N7Z8|A0A8M1N7Z8_DANRE:Q08C80|Q08C80_DANRE:Q6P5M9|Q6P5M9_DANRE:Q6PE34|Q6PE34_DANRE:Q7ZW01|Q7ZW01_DANRE:Q6NW90|Q6NW90_DANRE
SVVPSPKVSDTVVEPY	88.43	1701.88	16	2	851.95	2	23.6918	64623	ID113917_01_SPD30_OA10034_10472_062924.raw		442000	501000	3940000	5520000	8470000			A0A8M2BKU1|A0A8M2BKU1_DANRE:A0A8M1N7Z8|A0A8M1N7Z8_DANRE:Q08C80|Q08C80_DANRE:Q6P5M9|Q6P5M9_DANRE:Q6PE34|Q6PE34_DANRE:Q7ZW01|Q7ZW01_DANRE:Q6NW90|Q6NW90_DANRE
SVVPSPKVSDTVVEPYNATLSVHQL	89.55	2665.4	25	2.9	889.475	3	28.7324	71675	ID113916_01_SPD30_OA10034_10472_062924.raw		159000	244000	1270000					A0A8M2BKU1|A0A8M2BKU1_DANRE:A0A8M1N7Z8|A0A8M1N7Z8_DANRE:Q08C80|Q08C80_DANRE:Q6P5M9|Q6P5M9_DANRE:Q6PE34|Q6PE34_DANRE:Q7ZW01|Q7ZW01_DANRE:Q6NW90|Q6NW90_DANRE
C(+57.02)LRFPGQLNADLRKL	70.98	1799.98	15	0.7	451.003	4	25.9485	95097	ID113919_01_SPD30_OA10034_10472_062924.raw							Carbamidomethylation		A0A8M2BKU1|A0A8M2BKU1_DANRE:A0A8M1N7Z8|A0A8M1N7Z8_DANRE:Q4VBI6|Q4VBI6_DANRE:Q08C80|Q08C80_DANRE:Q6P5M9|Q6P5M9_DANRE:Q6PE34|Q6PE34_DANRE:Q6NW90|Q6NW90_DANRE:Q7ZW01|Q7ZW01_DANRE
DSVRSGPF	72.85	863.414	8	1.4	432.715	2	12.1103	36865	ID113919_01_SPD30_OA10034_10472_062924.raw						1080000			A0A8M2BKU1|A0A8M2BKU1_DANRE:A0A8M1N7Z8|A0A8M1N7Z8_DANRE:Q4VBI6|Q4VBI6_DANRE:Q08C80|Q08C80_DANRE:Q6P5M9|Q6P5M9_DANRE:Q6PE34|Q6PE34_DANRE:Q6NW90|Q6NW90_DANRE:Q7ZW01|Q7ZW01_DANRE
DSVRSGPFGQ	70.59	1048.49	10	0.9	525.255	2	11.6575	35051	ID113919_01_SPD30_OA10034_10472_062924.raw						2890000			A0A8M2BKU1|A0A8M2BKU1_DANRE:A0A8M1N7Z8|A0A8M1N7Z8_DANRE:Q4VBI6|Q4VBI6_DANRE:Q08C80|Q08C80_DANRE:Q6P5M9|Q6P5M9_DANRE:Q6PE34|Q6PE34_DANRE:Q6NW90|Q6NW90_DANRE:Q7ZW01|Q7ZW01_DANRE
FRRKAFLHWYTGEGM(+15.99)DEM(+15.99)	78.57	2305.04	18	1.8	769.356	3	15.4321	45254	ID113918_01_SPD30_OA10034_10472_062924.raw				368000	546000	1030000	Oxidation (M);Oxidation (M)	M15:Oxidation (M):1000.00;M18:Oxidation (M):1000.00	A0A8M2BKU1|A0A8M2BKU1_DANRE:A0A8M1N7Z8|A0A8M1N7Z8_DANRE:Q4VBI6|Q4VBI6_DANRE:Q08C80|Q08C80_DANRE:Q6P5M9|Q6P5M9_DANRE:Q6PE34|Q6PE34_DANRE:Q6NW90|Q6NW90_DANRE:Q7ZW01|Q7ZW01_DANRE
GVTTC(+57.02)LRFPGQL	77.04	1347.7	12	1.7	674.857	2	28.4644	104855	ID113919_01_SPD30_OA10034_10472_062924.raw						224000	Carbamidomethylation		A0A8M2BKU1|A0A8M2BKU1_DANRE:A0A8M1N7Z8|A0A8M1N7Z8_DANRE:Q4VBI6|Q4VBI6_DANRE:Q08C80|Q08C80_DANRE:Q6P5M9|Q6P5M9_DANRE:Q6PE34|Q6PE34_DANRE:Q6NW90|Q6NW90_DANRE:Q7ZW01|Q7ZW01_DANRE
WIPNNVKTA	71.15	1041.56	9	1.5	521.788	2	13.225	41755	ID113919_01_SPD30_OA10034_10472_062924.raw						11700000			A0A8M2BKU1|A0A8M2BKU1_DANRE:A0A8M1N7Z8|A0A8M1N7Z8_DANRE:Q4VBI6|Q4VBI6_DANRE:Q08C80|Q08C80_DANRE:Q6P5M9|Q6P5M9_DANRE:Q6PE34|Q6PE34_DANRE:Q6NW90|Q6NW90_DANRE:Q7ZW01|Q7ZW01_DANRE
C(+57.02)DPRHGRYLTVA	71.53	1443.7	12	0.3	482.242	3	8.9728	21223	ID113918_01_SPD30_OA10034_10472_062924.raw				2120000	1370000	1880000	Carbamidomethylation		A0A8M2BKU1|A0A8M2BKU1_DANRE:A0A8M1N7Z8|A0A8M1N7Z8_DANRE:Q4VBI6|Q4VBI6_DANRE:Q08C80|Q08C80_DANRE:Q6P5M9|Q6P5M9_DANRE:Q6PE34|Q6PE34_DANRE:Q7ZW01|Q7ZW01_DANRE:Q6NW90|Q6NW90_DANRE
ISEQFTAM(+15.99)FR	73.99	1244.59	10	1.9	623.301	2	20.4833	51540	ID113915_01_SPD30_OA10034_10472_062924.raw		662000			1100000		Oxidation (M)	M8:Oxidation (M):1000.00	A0A8M2BKU1|A0A8M2BKU1_DANRE:A0A8M1N7Z8|A0A8M1N7Z8_DANRE:Q4VBI6|Q4VBI6_DANRE:Q08C80|Q08C80_DANRE:Q6P5M9|Q6P5M9_DANRE:Q6PE34|Q6PE34_DANRE:Q7ZW01|Q7ZW01_DANRE:Q6NW90|Q6NW90_DANRE
LHFFM(+15.99)PGFAPLTSR	89.05	1635.82	14	1.2	818.92	2	29.8232	74813	ID113916_01_SPD30_OA10034_10472_062924.raw		739000	693000		433000		Oxidation (M)	M5:Oxidation (M):1000.00	A0A8M2BKU1|A0A8M2BKU1_DANRE:A0A8M1N7Z8|A0A8M1N7Z8_DANRE:Q4VBI6|Q4VBI6_DANRE:Q08C80|Q08C80_DANRE:Q6P5M9|Q6P5M9_DANRE:Q6PE34|Q6PE34_DANRE:Q7ZW01|Q7ZW01_DANRE:Q6NW90|Q6NW90_DANRE
GHYTEGAELVDSVLDVVR	89.69	1957.97	18	3.7	979.998	2	35.0941	91526	ID113916_01_SPD30_OA10034_10472_062924.raw		1600000	1320000		81800	302000			A0A8M2BKU1|A0A8M2BKU1_DANRE:A0A8M1N7Z8|A0A8M1N7Z8_DANRE:Q4VBI6|Q4VBI6_DANRE:Q6P5M9|Q6P5M9_DANRE:Q7ZW01|Q7ZW01_DANRE:Q6NW90|Q6NW90_DANRE
GHYTEGAELVDSVLDVVRK	89.75	2086.07	19	2.8	696.366	3	32.4962	83156	ID113916_01_SPD30_OA10034_10472_062924.raw	378000	1490000	1550000		727000	381000			A0A8M2BKU1|A0A8M2BKU1_DANRE:A0A8M1N7Z8|A0A8M1N7Z8_DANRE:Q4VBI6|Q4VBI6_DANRE:Q6P5M9|Q6P5M9_DANRE:Q7ZW01|Q7ZW01_DANRE:Q6NW90|Q6NW90_DANRE
YLTVAAVFR	82.25	1038.59	9	2.3	520.302	2	28.5852	105222	ID113919_01_SPD30_OA10034_10472_062924.raw	126000	402000	423000		1960000	453000			A0A8M2BKU1|A0A8M2BKU1_DANRE:Q08C80|Q08C80_DANRE:Q6P5M9|Q6P5M9_DANRE:Q6PE34|Q6PE34_DANRE:Q7ZW01|Q7ZW01_DANRE:Q6NW90|Q6NW90_DANRE
DSVRSGPFGQIFRPD	76.89	1676.83	15	2.1	559.951	3	26.8286	98226	ID113919_01_SPD30_OA10034_10472_062924.raw						3080000			A0A8M2BKU1|A0A8M2BKU1_DANRE:Q4VBI6|Q4VBI6_DANRE:Q08C80|Q08C80_DANRE:Q6P5M9|Q6P5M9_DANRE:Q6PE34|Q6PE34_DANRE:Q6NW90|Q6NW90_DANRE
DSVRSGPFGQIFRPDNFVFGQ	75.04	2369.16	21	3.5	790.728	3	36.0481	132300	ID113919_01_SPD30_OA10034_10472_062924.raw									A0A8M2BKU1|A0A8M2BKU1_DANRE:Q4VBI6|Q4VBI6_DANRE:Q08C80|Q08C80_DANRE:Q6P5M9|Q6P5M9_DANRE:Q6PE34|Q6PE34_DANRE:Q6NW90|Q6NW90_DANRE
LTTPTYGDLNHLVSATM(+15.99)SGVTTC(+57.02)LR	84.44	2723.33	25	2.6	908.785	3	31.9815	81733	ID113916_01_SPD30_OA10034_10472_062924.raw		1770000	1630000				Oxidation (M);Carbamidomethylation	M17:Oxidation (M):1000.00	A0A8M2BKU1|A0A8M2BKU1_DANRE:Q4VBI6|Q4VBI6_DANRE:Q08C80|Q08C80_DANRE:Q6P5M9|Q6P5M9_DANRE:Q6PE34|Q6PE34_DANRE:Q7ZW01|Q7ZW01_DANRE:Q6NW90|Q6NW90_DANRE
M(+15.99)REIVHIQAGQC(+57.02)GNQIGAK	89.5	2125.05	19	2.5	709.36	3	10.5989	24174	ID113917_01_SPD30_OA10034_10472_062924.raw				1990000	208000		Oxidation (M);Carbamidomethylation	M1:Oxidation (M):1000.00	A0A8M2BKU1|A0A8M2BKU1_DANRE:Q4VBI6|Q4VBI6_DANRE:Q6NW90|Q6NW90_DANRE
TSRGSQQYRAL	89.04	1265.65	11	2.1	422.891	3	5.5712	9229	ID113917_01_SPD30_OA10034_10472_062924.raw				1330000	1260000	2340000			A0A8M2BKU1|A0A8M2BKU1_DANRE:Q4VBI6|Q4VBI6_DANRE:Q6P5M9|Q6P5M9_DANRE:Q7ZW01|Q7ZW01_DANRE:Q6NW90|Q6NW90_DANRE
ALTVPELTQQVFDAK	67.16	1658.89	15	4.1	830.455	2	33.4562	86300	ID113916_01_SPD30_OA10034_10472_062924.raw		316000	269000		506000				A0A8M2BKU1|A0A8M2BKU1_DANRE:Q6NW90|Q6NW90_DANRE
M(+15.99)AVTFIGNSTAIQELFK	37.17	1884.97	17	0.6	943.491	2	36.7082	99944	ID113915_01_SPD30_OA10034_10472_062924.raw		115000					Oxidation (M)	M1:Oxidation (M):1000.00	A0A8M2BKU1|A0A8M2BKU1_DANRE:Q6NW90|Q6NW90_DANRE
EQC(+57.02)IC(+57.02)EQDKE	57.42	1337.52	10	1.3	669.77	2	5.3451	8884	ID113918_01_SPD30_OA10034_10472_062924.raw					2660000		Carbamidomethylation;Carbamidomethylation		A0A8M2BL83|A0A8M2BL83_DANRE:Q7ZVT3|SAS6_DANRE:B2GRL0|B2GRL0_DANRE:A0A8M3AM46|A0A8M3AM46_DANRE
SDVKSLL	51.6	760.433	7	2	381.225	2	17.9773	62334	ID113919_01_SPD30_OA10034_10472_062924.raw						679000			A0A8M2BLC0|A0A8M2BLC0_DANRE:Q1LV47|Q1LV47_DANRE
DLQLAR	58.56	714.402	6	1.5	715.411	1	11.017	23891	ID113915_01_SPD30_OA10034_10472_062924.raw		351000				4660000			A0A8M2BLC5|A0A8M2BLC5_DANRE
YSQKEDKYEEEIK	85.73	1687.79	13	1.8	563.606	3	6.424	11983	ID113916_01_SPD30_OA10034_10472_062924.raw	2760000	2500000	589000		4310000				A0A8M2BLL0|A0A8M2BLL0_DANRE:A0A8M2B602|A0A8M2B602_DANRE:A0A8M9PYA8|A0A8M9PYA8_DANRE:Q803M1|Q803M1_DANRE:Q6NYQ0|Q6NYQ0_DANRE:A7E2K1|A7E2K1_DANRE:A0A8M3APV7|A0A8M3APV7_DANRE:Q7ZVK9|Q7ZVK9_DANRE:E7FBZ3|E7FBZ3_DANRE:A0A1L6UW63|A0A1L6UW63_DANRE:A0A8M6Z4C1|A0A8M6Z4C1_DANRE:A0A8M2B6C5|A0A8M2B6C5_DANRE:A0A8M2BLW9|A0A8M2BLW9_DANRE:A0A8M3AZU4|A0A8M3AZU4_DANRE:Q6P0W3|Q6P0W3_DANRE:A0A8M2BLW8|A0A8M2BLW8_DANRE…
GTEDELDKYSEALK	83.98	1596.75	14	2.3	799.385	2	19.4399	60436	ID113918_01_SPD30_OA10034_10472_062924.raw	156000	602000			330000				A0A8M2BLL0|A0A8M2BLL0_DANRE:A0A8M6Z4C1|A0A8M6Z4C1_DANRE:A0A8M9PYA8|A0A8M9PYA8_DANRE:A0A8M2B602|A0A8M2B602_DANRE:Q6P0W3|Q6P0W3_DANRE:A0A8M2BLW8|A0A8M2BLW8_DANRE:I3ISQ1|I3ISQ1_DANRE:A0A8M2BLM4|A0A8M2BLM4_DANRE:Q7ZVK9|Q7ZVK9_DANRE:A0A2R8Q650|A0A2R8Q650_DANRE
GTEDELDKYSEALKDAQEK	84.37	2168.01	19	1.7	723.679	3	20.9356	50819	ID113916_01_SPD30_OA10034_10472_062924.raw	810000	1960000	291000						A0A8M2BLL0|A0A8M2BLL0_DANRE:A0A8M6Z4C1|A0A8M6Z4C1_DANRE:A0A8M9PYA8|A0A8M9PYA8_DANRE:A0A8M2B602|A0A8M2B602_DANRE:Q6P0W3|Q6P0W3_DANRE:A0A8M2BLW8|A0A8M2BLW8_DANRE:I3ISQ1|I3ISQ1_DANRE:A0A8M2BLM4|A0A8M2BLM4_DANRE:Q7ZVK9|Q7ZVK9_DANRE:A0A2R8Q650|A0A2R8Q650_DANRE
GTEDELDKYSEALKDAQEK(-0.98)	74.59	2167.03	19	-7.3	723.345	3	20.9168	52811	ID113915_01_SPD30_OA10034_10472_062924.raw							Amidation	K19:Amidation:1000.00	A0A8M2BLL0|A0A8M2BLL0_DANRE:A0A8M6Z4C1|A0A8M6Z4C1_DANRE:A0A8M9PYA8|A0A8M9PYA8_DANRE:A0A8M2B602|A0A8M2B602_DANRE:Q6P0W3|Q6P0W3_DANRE:A0A8M2BLW8|A0A8M2BLW8_DANRE:I3ISQ1|I3ISQ1_DANRE:A0A8M2BLM4|A0A8M2BLM4_DANRE:Q7ZVK9|Q7ZVK9_DANRE:A0A2R8Q650|A0A2R8Q650_DANRE
LKGTEDELDKYSEALK	70.36	1837.93	16	1	613.651	3	17.3365	42539	ID113915_01_SPD30_OA10034_10472_062924.raw	48900	168000							A0A8M2BLL0|A0A8M2BLL0_DANRE:A0A8M6Z4C1|A0A8M6Z4C1_DANRE:A0A8M9PYA8|A0A8M9PYA8_DANRE:A0A8M2B602|A0A8M2B602_DANRE:Q6P0W3|Q6P0W3_DANRE:A0A8M2BLW8|A0A8M2BLW8_DANRE:I3ISQ1|I3ISQ1_DANRE:A0A8M2BLM4|A0A8M2BLM4_DANRE:Q7ZVK9|Q7ZVK9_DANRE:A0A2R8Q650|A0A2R8Q650_DANRE
LKGTEDELDKYSEALKDAQEK	83.99	2409.19	21	0.7	804.072	3	18.6221	57335	ID113918_01_SPD30_OA10034_10472_062924.raw	1950000	2480000	71000		2350000				A0A8M2BLL0|A0A8M2BLL0_DANRE:A0A8M6Z4C1|A0A8M6Z4C1_DANRE:A0A8M9PYA8|A0A8M9PYA8_DANRE:A0A8M2B602|A0A8M2B602_DANRE:Q6P0W3|Q6P0W3_DANRE:A0A8M2BLW8|A0A8M2BLW8_DANRE:I3ISQ1|I3ISQ1_DANRE:A0A8M2BLM4|A0A8M2BLM4_DANRE:Q7ZVK9|Q7ZVK9_DANRE:A0A2R8Q650|A0A2R8Q650_DANRE
GTEDELDKYSEALKDAQEKLELAEK	90.05	2851.4	25	2.6	713.858	4	31.2743	79228	ID113916_01_SPD30_OA10034_10472_062924.raw	2750000	7000000	5370000		3790000	3380000			A0A8M2BLL0|A0A8M2BLL0_DANRE:A0A8M6Z4C1|A0A8M6Z4C1_DANRE:A0A8M9PYA8|A0A8M9PYA8_DANRE:A0A8M2BLW8|A0A8M2BLW8_DANRE:A0A8M2BLM4|A0A8M2BLM4_DANRE:Q7ZVK9|Q7ZVK9_DANRE
GTEDELDKYSEALKDAQEKLELAEKK	89.93	2979.49	26	1.5	994.173	3	29.7297	74538	ID113916_01_SPD30_OA10034_10472_062924.raw	3770000	4020000	3230000		2380000	1950000			A0A8M2BLL0|A0A8M2BLL0_DANRE:A0A8M6Z4C1|A0A8M6Z4C1_DANRE:A0A8M9PYA8|A0A8M9PYA8_DANRE:A0A8M2BLW8|A0A8M2BLW8_DANRE:A0A8M2BLM4|A0A8M2BLM4_DANRE:Q7ZVK9|Q7ZVK9_DANRE
GTEDELDKYSEALKDAQEKLELAEKK(-0.98)	79.97	2978.51	26	-4.2	993.839	3	29.6549	77642	ID113915_01_SPD30_OA10034_10472_062924.raw							Amidation	K26:Amidation:1000.00	A0A8M2BLL0|A0A8M2BLL0_DANRE:A0A8M6Z4C1|A0A8M6Z4C1_DANRE:A0A8M9PYA8|A0A8M9PYA8_DANRE:A0A8M2BLW8|A0A8M2BLW8_DANRE:A0A8M2BLM4|A0A8M2BLM4_DANRE:Q7ZVK9|Q7ZVK9_DANRE
LKGTEDELDKYSEALKDAQEKLELAEK	90.05	3092.58	27	0.4	1031.87	3	29.8002	74754	ID113916_01_SPD30_OA10034_10472_062924.raw	1670000	6160000	5580000		3680000	1150000			A0A8M2BLL0|A0A8M2BLL0_DANRE:A0A8M6Z4C1|A0A8M6Z4C1_DANRE:A0A8M9PYA8|A0A8M9PYA8_DANRE:A0A8M2BLW8|A0A8M2BLW8_DANRE:A0A8M2BLM4|A0A8M2BLM4_DANRE:Q7ZVK9|Q7ZVK9_DANRE
LKGTEDELDKYSEALKDAQEKLELAEKK	89.68	3220.67	28	2.9	806.177	4	28.4189	70813	ID113916_01_SPD30_OA10034_10472_062924.raw	4820000	5740000	5640000		4930000	3750000			A0A8M2BLL0|A0A8M2BLL0_DANRE:A0A8M6Z4C1|A0A8M6Z4C1_DANRE:A0A8M9PYA8|A0A8M9PYA8_DANRE:A0A8M2BLW8|A0A8M2BLW8_DANRE:A0A8M2BLM4|A0A8M2BLM4_DANRE:Q7ZVK9|Q7ZVK9_DANRE
DAQEKLELAEK	79.62	1272.66	11	1.3	637.336	2	10.4381	22365	ID113915_01_SPD30_OA10034_10472_062924.raw		187000			60200				A0A8M2BLL0|A0A8M2BLL0_DANRE:A0A8M6Z4C1|A0A8M6Z4C1_DANRE:A0A8M9PYA8|A0A8M9PYA8_DANRE:A0A8M2BLW8|A0A8M2BLW8_DANRE:A0A8M2BLM4|A0A8M2BLM4_DANRE:Q7ZVK9|Q7ZVK9_DANRE:P13104|TPM1_DANRE
DAQEKLELAEKK	80.16	1400.75	12	1.2	467.925	3	7.4577	14047	ID113915_01_SPD30_OA10034_10472_062924.raw	196000	142000							A0A8M2BLL0|A0A8M2BLL0_DANRE:A0A8M6Z4C1|A0A8M6Z4C1_DANRE:A0A8M9PYA8|A0A8M9PYA8_DANRE:A0A8M2BLW8|A0A8M2BLW8_DANRE:A0A8M2BLM4|A0A8M2BLM4_DANRE:Q7ZVK9|Q7ZVK9_DANRE:P13104|TPM1_DANRE
SEALKDAQEKLELAEK	65.31	1800.95	16	0	601.323	3	16.5665	42692	ID113914_01_SPD30_OA10034_10472_062924.raw	181000								A0A8M2BLL0|A0A8M2BLL0_DANRE:A0A8M6Z4C1|A0A8M6Z4C1_DANRE:A0A8M9PYA8|A0A8M9PYA8_DANRE:A0A8M2BLW8|A0A8M2BLW8_DANRE:A0A8M2BLM4|A0A8M2BLM4_DANRE:Q7ZVK9|Q7ZVK9_DANRE:P13104|TPM1_DANRE
M(+15.99)EIQEIQLK	79.95	1146.6	9	1.5	574.306	2	17.1803	41991	ID113915_01_SPD30_OA10034_10472_062924.raw	1710000	2600000			5100000		Oxidation (M)	M1:Oxidation (M):1000.00	A0A8M2BLL0|A0A8M2BLL0_DANRE:Q7SXW1|Q7SXW1_DANRE:A0A8M9PYA8|A0A8M9PYA8_DANRE:Q6NYQ0|Q6NYQ0_DANRE:A7E2K1|A7E2K1_DANRE:A0A8M3APV7|A0A8M3APV7_DANRE:Q7ZVK9|Q7ZVK9_DANRE:A0A8M6Z082|A0A8M6Z082_DANRE:E7FBZ3|E7FBZ3_DANRE:A0A1L6UW63|A0A1L6UW63_DANRE:A0A8M6Z4C1|A0A8M6Z4C1_DANRE:A0A8M2BLW9|A0A8M2BLW9_DANRE:A0A8M3AZU4|A0A8M3AZU4_DANRE:A0A8M2BLW8|A0A8M2BLW8_DANRE:A0A1L6UW65|A0A1L6UW65_DANRE:A0A8M9PUV7|A0A8M9PU…
ILVGGI	38.17	570.374	6	1.6	571.382	1	29.0725	107405	ID113919_01_SPD30_OA10034_10472_062924.raw						1740000			A0A8M2BLU4|A0A8M2BLU4_DANRE
EAVKRKIKLL	70.05	1196.8	10	1.3	399.94	3	7.4165	15749	ID113918_01_SPD30_OA10034_10472_062924.raw					77800				A0A8M2BLW9|A0A8M2BLW9_DANRE:A0A8M3AZU4|A0A8M3AZU4_DANRE:A0A8M9PUV7|A0A8M9PUV7_DANRE:A0A8M9P6D8|A0A8M9P6D8_DANRE:A0A2R8RQ88|A0A2R8RQ88_DANRE:A7E2K1|A7E2K1_DANRE
GLITLK	66.52	643.427	6	1.8	322.721	2	18.092	44773	ID113915_01_SPD30_OA10034_10472_062924.raw	7100000	14600000		748000	20200000				A0A8M3AGX4|A0A8M3AGX4_DANRE:E7F5M9|E7F5M9_DANRE:A0A8M3B0K3|A0A8M3B0K3_DANRE
SDDDEDDEDLYRQ	50.63	1613.6	13	1.3	807.807	2	11.2909	26463	ID113917_01_SPD30_OA10034_10472_062924.raw									A0A8M3AHQ7|A0A8M3AHQ7_DANRE:C0HM54|SCG2A_DANRE	related
PHALIR	76.8	705.429	6	2.1	353.722	2	11.6289	35086	ID113919_01_SPD30_OA10034_10472_062924.raw		553000				266000			A0A8M3AI07|A0A8M3AI07_DANRE
C(+57.02)NGVLEGIR	81.57	1016.51	9	2.6	509.262	2	15.1898	44097	ID113918_01_SPD30_OA10034_10472_062924.raw			581000		1870000		Carbamidomethylation		A0A8M3AJ07|A0A8M3AJ07_DANRE:A0A8M1NBP6|A0A8M1NBP6_DANRE:R4GDZ5|R4GDZ5_DANRE:E9QF07|E9QF07_DANRE:B8A569|B8A569_DANRE:A0A8M3AT40|A0A8M3AT40_DANRE:A0A8M9PR47|A0A8M9PR47_DANRE:A0A8M9PJW6|A0A8M9PJW6_DANRE:A0A8M3B1K3|A0A8M3B1K3_DANRE:A0A2R8Q2N5|A0A2R8Q2N5_DANRE:Q508P7|Q508P7_DANRE:A0A8M1NEM1|A0A8M1NEM1_DANRE:A0A8M9QEC8|A0A8M9QEC8_DANRE:Q6YJK1|Q6YJK1_DANRE:A0A8M2B482|A0A8M2B482_DANRE:I3ISA3|I3ISA3_DANRE…
NGVLEGIR	30.35	856.477	8	2.7	429.247	2	14.7636	42502	ID113918_01_SPD30_OA10034_10472_062924.raw					358000				A0A8M3AJ07|A0A8M3AJ07_DANRE:R4GDZ5|R4GDZ5_DANRE:A0A8M1NBP6|A0A8M1NBP6_DANRE:E9QF07|E9QF07_DANRE:A0A8M3AT40|A0A8M3AT40_DANRE:B8A569|B8A569_DANRE:A0A8M9PR47|A0A8M9PR47_DANRE:A0A8M9PJW6|A0A8M9PJW6_DANRE:A0A8M3B1K3|A0A8M3B1K3_DANRE:A0A2R8Q2N5|A0A2R8Q2N5_DANRE:A0A8M1NEM1|A0A8M1NEM1_DANRE:Q508P7|Q508P7_DANRE:A0A8M9QEC8|A0A8M9QEC8_DANRE:Q6YJK1|Q6YJK1_DANRE:A0A8M2B482|A0A8M2B482_DANRE:I3ISA3|I3ISA3_DANRE…
YLKLPE	24.72	761.432	6	1.8	381.724	2	15.9536	41595	ID113917_01_SPD30_OA10034_10472_062924.raw				462000					A0A8M3AJX0|A0A8M3AJX0_DANRE:A0A2R8PW57|A0A2R8PW57_DANRE:A0A8M3AUD5|A0A8M3AUD5_DANRE:Q8JFV5|Q8JFV5_DANRE:A0A8M3ARF8|A0A8M3ARF8_DANRE:A0A0R4IGL6|A0A0R4IGL6_DANRE:A0A8M3AJ23|A0A8M3AJ23_DANRE
GFGFLL	24.46	652.358	6	2	653.367	1	40.2791	145356	ID113919_01_SPD30_OA10034_10472_062924.raw						1490000			A0A8M3AKH1|A0A8M3AKH1_DANRE:A0A0R4IC00|A0A0R4IC00_DANRE:A0A8M3AUY6|A0A8M3AUY6_DANRE:A0A8M2B3Z1|A0A8M2B3Z1_DANRE
DVRDPFFRLFPK	26.23	1535.82	12	3.5	512.951	3	30.2497	111617	ID113919_01_SPD30_OA10034_10472_062924.raw						101000			A0A8M3AKM7|A0A8M3AKM7_DANRE:Q504G3|Q504G3_DANRE
EC(+57.02)VEGNPC(+57.02)SHAC(+57.02)	58.85	1418.5	12	1.4	710.259	2	5.2015	9363	ID113919_01_SPD30_OA10034_10472_062924.raw						155000	Carbamidomethylation;Carbamidomethylation;Carbamidomethylation		A0A8M3AKX8|A0A8M3AKX8_DANRE:A0A8M2B7L6|A0A8M2B7L6_DANRE:D7PS96|D7PS96_DANRE
EC(+57.02)VEGNPC(+57.02)SHAC(+57.02)HN(-0.98)	42.3	1668.62	14	-11.9	835.307	2	6.6241	14850	ID113919_01_SPD30_OA10034_10472_062924.raw						199000	Carbamidomethylation;Carbamidomethylation;Carbamidomethylation;Amidation	N14:Amidation:1000.00	A0A8M3AKX8|A0A8M3AKX8_DANRE:A0A8M2B7L6|A0A8M2B7L6_DANRE:D7PS96|D7PS96_DANRE
DGSELTIK	51.12	861.444	8	2.4	431.731	2	13.6303	33299	ID113914_01_SPD30_OA10034_10472_062924.raw	1130000								A0A8M3ALE2|A0A8M3ALE2_DANRE:A0A8M3AM36|A0A8M3AM36_DANRE:A0A8M2B851|A0A8M2B851_DANRE:A0A8M6Z2Y4|A0A8M6Z2Y4_DANRE:A0A8M6YUF3|A0A8M6YUF3_DANRE:A0A8M2B824|A0A8M2B824_DANRE:A0A8M2B827|A0A8M2B827_DANRE:A0A8M2B821|A0A8M2B821_DANRE:A0A8M3B4M6|A0A8M3B4M6_DANRE:A0A8M2B8D1|A0A8M2B8D1_DANRE:B3DH85|B3DH85_DANRE:A0A8M6Z3L2|A0A8M6Z3L2_DANRE:A0A8M3AWT0|A0A8M3AWT0_DANRE:A0A8M2B837|A0A8M2B837_DANRE:A0A8M3ATS9|A0A8…
DGPQNTGADKPLRIS	74.8	1567.8	15	1.3	784.906	2	10.5152	30425	ID113919_01_SPD30_OA10034_10472_062924.raw						187000			A0A8M3ANN4|A0A8M3ANN4_DANRE:A0A8M3AZ76|A0A8M3AZ76_DANRE:Q6P2A9|Q6P2A9_DANRE:A0A8M3AW34|A0A8M3AW34_DANRE:A0A8M3B6R5|A0A8M3B6R5_DANRE
DGPQNTGADKPLRISGDPFKVQ	64.08	2339.19	22	5	780.74	3	20.9064	65638	ID113918_01_SPD30_OA10034_10472_062924.raw				195000	128000				A0A8M3ANN4|A0A8M3ANN4_DANRE:A0A8M3AZ76|A0A8M3AZ76_DANRE:Q6P2A9|Q6P2A9_DANRE:A0A8M3AW34|A0A8M3AW34_DANRE:A0A8M3B6R5|A0A8M3B6R5_DANRE
GLVIGKGGETIKQL	69.72	1411.84	14	1.6	706.928	2	18.319	63952	ID113919_01_SPD30_OA10034_10472_062924.raw						230000			A0A8M3ANN4|A0A8M3ANN4_DANRE:A0A8M3AZ76|A0A8M3AZ76_DANRE:Q6P2A9|Q6P2A9_DANRE:A0A8M3AW34|A0A8M3AW34_DANRE:A0A8M3B6R5|A0A8M3B6R5_DANRE
IIGRGGEQISRL	26.92	1297.75	12	1.6	433.59	3	12.2021	37472	ID113919_01_SPD30_OA10034_10472_062924.raw						1490000			A0A8M3ANN4|A0A8M3ANN4_DANRE:A0A8M3AZ76|A0A8M3AZ76_DANRE:Q6P2A9|Q6P2A9_DANRE:A0A8M3AW34|A0A8M3AW34_DANRE:A0A8M3B6R5|A0A8M3B6R5_DANRE
M(+15.99)IPASKAGLVIGKGGETIKQL	32.15	2126.21	21	3.1	709.747	3	19.6426	69158	ID113919_01_SPD30_OA10034_10472_062924.raw						392000	Oxidation (M)	M1:Oxidation (M):1000.00	A0A8M3ANN4|A0A8M3ANN4_DANRE:A0A8M3AZ76|A0A8M3AZ76_DANRE:Q6P2A9|Q6P2A9_DANRE:A0A8M3AW34|A0A8M3AW34_DANRE:A0A8M3B6R5|A0A8M3B6R5_DANRE
M(+15.99)IPASKAGLVIGKGGETIKQLQERAGVK	30.17	2894.64	28	2.6	579.936	5	23.022	62922	ID113917_01_SPD30_OA10034_10472_062924.raw				412000			Oxidation (M)	M1:Oxidation (M):1000.00	A0A8M3ANN4|A0A8M3ANN4_DANRE:A0A8M3AZ76|A0A8M3AZ76_DANRE:Q6P2A9|Q6P2A9_DANRE:A0A8M3AW34|A0A8M3AW34_DANRE:A0A8M3B6R5|A0A8M3B6R5_DANRE
EEVIERANDSKYGLAGAVFTQ	42.8	2296.13	21	3.8	766.388	3	25.33	69660	ID113917_01_SPD30_OA10034_10472_062924.raw				250000					A0A8M3APD8|A0A8M3APD8_DANRE
GLENYTEVKTVTIKVPEKNS	48.11	2248.2	20	-0.8	750.405	3	19.9012	53741	ID113917_01_SPD30_OA10034_10472_062924.raw				185000					A0A8M3APD8|A0A8M3APD8_DANRE
DIDKANYISHGLRAGTVWIN	40.92	2242.15	20	1.2	748.391	3	26.042	71738	ID113917_01_SPD30_OA10034_10472_062924.raw				305000					A0A8M3APD8|A0A8M3APD8_DANRE:Q6TH48|Q6TH48_DANRE
ALIGVS	48.44	558.338	6	1.9	559.346	1	20.4591	72642	ID113919_01_SPD30_OA10034_10472_062924.raw						975000			A0A8M3APZ9|A0A8M3APZ9_DANRE:A0A8M9PAJ1|A0A8M9PAJ1_DANRE:A0A8M6Z702|A0A8M6Z702_DANRE:A0A8M9PQX0|A0A8M9PQX0_DANRE:Q32LT9|P2011_DANRE:A0A8M9PFX9|A0A8M9PFX9_DANRE:A0A8M3AXH4|A0A8M3AXH4_DANRE
GTPTLV	27.35	586.333	6	1	587.34	1	17.7586	47100	ID113917_01_SPD30_OA10034_10472_062924.raw				3600000					A0A8M3ARG3|A0A8M3ARG3_DANRE:Q6P0D0|QKIA_DANRE:A0A0R4IA73|A0A0R4IA73_DANRE:F6NV62|F6NV62_DANRE:A9JTF1|A9JTF1_DANRE
STPLLL	65.1	642.395	6	2.9	643.404	1	31.0747	114974	ID113919_01_SPD30_OA10034_10472_062924.raw						1660000			A0A8M3ARW4|A0A8M3ARW4_DANRE:A0A8M9Q922|A0A8M9Q922_DANRE:A0JMD3|A0JMD3_DANRE:A0A8M9PI77|A0A8M9PI77_DANRE:A9JRD6|A9JRD6_DANRE:A0A8M6YYF3|A0A8M6YYF3_DANRE:Q6PH46|Q6PH46_DANRE:A0A8M9PI59|A0A8M9PI59_DANRE:A0A8M9PVK0|A0A8M9PVK0_DANRE:A0A8M9Q6N2|A0A8M9Q6N2_DANRE:A0A8M9PIY0|A0A8M9PIY0_DANRE:A0A8M9PWD5|A0A8M9PWD5_DANRE:A0A8M9PPI2|A0A8M9PPI2_DANRE:A0A8M9P572|A0A8M9P572_DANRE:Q7T334|Q7T334_DANRE:B8A5J4|B8A5…
VVDTSK	41.3	647.349	6	1.5	648.357	1	6.0573	10766	ID113917_01_SPD30_OA10034_10472_062924.raw	417000			556000					A0A8M3AS81|A0A8M3AS81_DANRE:F1Q7V2|F1Q7V2_DANRE:Q1LV19|SPKAP_DANRE:A0A8M3AV63|A0A8M3AV63_DANRE:A0A8M3ASG6|A0A8M3ASG6_DANRE:P00331|ADH2_YEAST:P00330|ADH1_YEAST:A0A8M3AK45|A0A8M3AK45_DANRE
ALPGHAIL	43.59	790.47	8	2.5	791.479	1	19.9156	70563	ID113919_01_SPD30_OA10034_10472_062924.raw						4100000			A0A8M3AT01|A0A8M3AT01_DANRE:F8W580|F8W580_DANRE
LVRLLQ	25.61	740.491	6	0.8	371.253	2	15.2689	50623	ID113919_01_SPD30_OA10034_10472_062924.raw									A0A8M3AT45|A0A8M3AT45_DANRE:E9QJ68|E9QJ68_DANRE:Q1LXC9|INT3_DANRE:E7FB23|E7FB23_DANRE:Q7SZC2|XPO2_DANRE:A0A8M2BA92|A0A8M2BA92_DANRE:A0A8M9PVY3|A0A8M9PVY3_DANRE
TEIILR	39.04	743.454	6	1	372.735	2	15.2888	50280	ID113919_01_SPD30_OA10034_10472_062924.raw						11300000			A0A8M3AT84|A0A8M3AT84_DANRE
FGLKGL	25.01	633.385	6	2	317.7	2	20.7285	52273	ID113915_01_SPD30_OA10034_10472_062924.raw									A0A8M3ATK8|A0A8M3ATK8_DANRE:A0A8M3AL75|A0A8M3AL75_DANRE:A0A8M3B4F9|A0A8M3B4F9_DANRE:A0A8M3AL71|A0A8M3AL71_DANRE:A0A8M3ATJ9|A0A8M3ATJ9_DANRE:A0A8M3ALW0|A0A8M3ALW0_DANRE
QAALLL	39.97	627.396	6	2.7	628.404	1	30.813	81473	ID113915_01_SPD30_OA10034_10472_062924.raw		4150000	3860000	4740000		4650000			A0A8M3AU50|A0A8M3AU50_DANRE:A0A8M2B6V6|A0A8M2B6V6_DANRE:A0A8M9QMX6|A0A8M9QMX6_DANRE:A0A8M3AIT6|A0A8M3AIT6_DANRE:A0A8M3AYH6|A0A8M3AYH6_DANRE:A0A8M3B7I4|A0A8M3B7I4_DANRE:A0A8M3B4P9|A0A8M3B4P9_DANRE:A0A8M3B295|A0A8M3B295_DANRE:A0A8M3AYH9|A0A8M3AYH9_DANRE:A0A8M3AIU2|A0A8M3AIU2_DANRE:A0A8M3BE85|A0A8M3BE85_DANRE:A0A8M3AYF8|A0A8M3AYF8_DANRE:E7F2A7|E7F2A7_DANRE:O42269|O42269_DANRE
DGVELTR	48.51	788.403	7	1.2	395.209	2	9.2935	22435	ID113918_01_SPD30_OA10034_10472_062924.raw	137000								A0A8M3AU87|A0A8M3AU87_DANRE:A0A1L1QZU5|A0A1L1QZU5_DANRE:A0A8M9Q7W1|A0A8M9Q7W1_DANRE:A0A8M9Q1L9|A0A8M9Q1L9_DANRE:A0A8M9QH12|A0A8M9QH12_DANRE:A0A8M9QC07|A0A8M9QC07_DANRE:A0A8M1N978|A0A8M1N978_DANRE:A0A8M9Q7V7|A0A8M9Q7V7_DANRE:A0A8M3B451|A0A8M3B451_DANRE
GVLTLEIR	30.63	899.544	8	2.1	450.78	2	24.9293	79408	ID113918_01_SPD30_OA10034_10472_062924.raw									A0A8M3AU87|A0A8M3AU87_DANRE:A0A1L1QZU5|A0A1L1QZU5_DANRE:A0A8M9Q7W1|A0A8M9Q7W1_DANRE:A0A8M9Q1L9|A0A8M9Q1L9_DANRE:A0A8M9QH12|A0A8M9QH12_DANRE:A0A8M9QC07|A0A8M9QC07_DANRE:A0A8M1N978|A0A8M1N978_DANRE:A0A8M9Q7V7|A0A8M9Q7V7_DANRE:A0A8M3B451|A0A8M3B451_DANRE
QGVLTLEIR	79.58	1027.6	9	1.3	514.809	2	25.3818	62254	ID113916_01_SPD30_OA10034_10472_062924.raw	521000	942000	758000		1260000				A0A8M3AU87|A0A8M3AU87_DANRE:A0A1L1QZU5|A0A1L1QZU5_DANRE:A0A8M9Q7W1|A0A8M9Q7W1_DANRE:A0A8M9Q1L9|A0A8M9Q1L9_DANRE:A0A8M9QH12|A0A8M9QH12_DANRE:A0A8M9QC07|A0A8M9QC07_DANRE:A0A8M1N978|A0A8M1N978_DANRE:A0A8M9Q7V7|A0A8M9Q7V7_DANRE:A0A8M3B451|A0A8M3B451_DANRE
VEFEC(+57.02)EVSEEGAQVK	85.17	1738.77	15	2.6	870.396	2	18.1591	43858	ID113916_01_SPD30_OA10034_10472_062924.raw	1070000	1130000	383000		1200000		Carbamidomethylation		A0A8M3AU87|A0A8M3AU87_DANRE:A0A1L1QZU5|A0A1L1QZU5_DANRE:A0A8M9Q7W1|A0A8M9Q7W1_DANRE:A0A8M9Q1L9|A0A8M9Q1L9_DANRE:A0A8M9QH12|A0A8M9QH12_DANRE:A0A8M9QC07|A0A8M9QC07_DANRE:A0A8M1N978|A0A8M1N978_DANRE:A0A8M9Q7V7|A0A8M9Q7V7_DANRE:A0A8M3B451|A0A8M3B451_DANRE
YEINVLR	76.78	905.497	7	1.7	453.757	2	19.7115	49274	ID113915_01_SPD30_OA10034_10472_062924.raw		1050000			1350000				A0A8M3AUE5|A0A8M3AUE5_DANRE:A0A8M9QH64|A0A8M9QH64_DANRE:A0A8M3BB44|A0A8M3BB44_DANRE:A0A8M2BGA2|A0A8M2BGA2_DANRE:A0A8M3B1C7|A0A8M3B1C7_DANRE:A0A8M2BGB8|A0A8M2BGB8_DANRE:A0A8M9PWK7|A0A8M9PWK7_DANRE:A0A8M3BB48|A0A8M3BB48_DANRE:A0A8M9Q1S9|A0A8M9Q1S9_DANRE:F1R0K6|F1R0K6_DANRE:Q9IBD0|CELF1_DANRE:A0A8M3B493|A0A8M3B493_DANRE:A0A8M3AUE0|A0A8M3AUE0_DANRE:A0A8M2BGX4|A0A8M2BGX4_DANRE:A0A8M2BGA1|A0A8M2BGA1_DA…
DVEPLL	32.95	684.369	6	3.4	685.379	1	30.1105	111170	ID113919_01_SPD30_OA10034_10472_062924.raw						1950000			A0A8M3AUG3|A0A8M3AUG3_DANRE:A0A8M2B7H7|A0A8M2B7H7_DANRE:A0A8M2B7H5|A0A8M2B7H5_DANRE:B2GSI0|B2GSI0_DANRE:A0A8M2B7R5|A0A8M2B7R5_DANRE:Q7T163|KDISB_DANRE:A0A8M2B7I2|A0A8M2B7I2_DANRE:A0A0R4J8R8|A0A0R4J8R8_DANRE:F1R1A4|F1R1A4_DANRE:A0A8N7TFS3|A0A8N7TFS3_DANRE:Z4YJ74|Z4YJ74_DANRE:A0A8M3ARJ1|A0A8M3ARJ1_DANRE:O73727|INS_DANRE
IVILAF	25.96	674.437	6	2	675.445	1	40.3406	110782	ID113915_01_SPD30_OA10034_10472_062924.raw		151000							A0A8M3AUH9|A0A8M3AUH9_DANRE:A0A8M1PUJ6|A0A8M1PUJ6_DANRE
KPLIVFTPK	69.84	1041.66	9	2.3	521.838	2	17.4022	45394	ID113914_01_SPD30_OA10034_10472_062924.raw	98400								A0A8M3AVG6|A0A8M3AVG6_DANRE:A0A8M2BJT5|A0A8M2BJT5_DANRE:A0A0R4IP01|A0A0R4IP01_DANRE:F1Q5B8|F1Q5B8_DANRE:B8JI08|B8JI08_DANRE
LNVLANVIR	36.06	1010.62	9	2.1	506.32	2	27.8339	72396	ID113915_01_SPD30_OA10034_10472_062924.raw		129000			294000				A0A8M3AVG6|A0A8M3AVG6_DANRE:A0A8M9PUH2|A0A8M9PUH2_DANRE:A0A8M2BJT5|A0A8M2BJT5_DANRE:A0A0R4IP01|A0A0R4IP01_DANRE:F1Q5B8|F1Q5B8_DANRE:E7EZ05|E7EZ05_DANRE:B8JI08|B8JI08_DANRE
LVEDHLAVQSLIR	89.33	1491.84	13	1.4	746.929	2	24.4856	60084	ID113916_01_SPD30_OA10034_10472_062924.raw	204000	296000	116000		776000				A0A8M3AVG6|A0A8M3AVG6_DANRE:A0A8M9PUH2|A0A8M9PUH2_DANRE:A0A8M2BJT5|A0A8M2BJT5_DANRE:A0A0R4IP01|A0A0R4IP01_DANRE:F1Q5B8|F1Q5B8_DANRE:E7EZ05|E7EZ05_DANRE:B8JI08|B8JI08_DANRE
SSVPVEDFTIHGGLSR(-0.98)	61.27	1698.87	16	1.6	850.443	2	21.3212	53860	ID113915_01_SPD30_OA10034_10472_062924.raw		169000					Amidation	R16:Amidation:1000.00	A0A8M3AVG6|A0A8M3AVG6_DANRE:A0A8M9PUH2|A0A8M9PUH2_DANRE:A0A8M2BJT5|A0A8M2BJT5_DANRE:A0A0R4IP01|A0A0R4IP01_DANRE:F1Q5B8|F1Q5B8_DANRE:E7EZ05|E7EZ05_DANRE:B8JI08|B8JI08_DANRE
ISELIR	24.41	729.438	6	1.6	365.727	2	14.0873	40008	ID113918_01_SPD30_OA10034_10472_062924.raw					588000				A0A8M3AVH5|A0A8M3AVH5_DANRE:A0A8M9PRI7|A0A8M9PRI7_DANRE
LIDLPGI	30.21	739.448	7	2.4	740.457	1	36.4065	117500	ID113918_01_SPD30_OA10034_10472_062924.raw					283000				A0A8M3AWK5|A0A8M3AWK5_DANRE:B2GT08|B2GT08_DANRE:Q5RHR9|Q5RHR9_DANRE:A0A8M6YU68|A0A8M6YU68_DANRE:B3DH90|B3DH90_DANRE:Q8JH68|MXA_DANRE:A0A8M9PUU7|A0A8M9PUU7_DANRE:Q800G3|Q800G3_DANRE:Q6DKF0|MXC_DANRE:A0A8M9PJ56|A0A8M9PJ56_DANRE:A0A8M2BF41|A0A8M2BF41_DANRE:A0A8M3AKP9|A0A8M3AKP9_DANRE:A0A8M3APM4|A0A8M3APM4_DANRE:B8JKI3|B8JKI3_DANRE:Q800G5|MXE_DANRE
VIVSLL	72.89	642.432	6	2.5	643.44	1	35.002	128816	ID113919_01_SPD30_OA10034_10472_062924.raw					2750000	7520000			A0A8M3AX15|A0A8M3AX15_DANRE:A0A8M1RMB4|A0A8M1RMB4_DANRE:Q2VRP7|Q2VRP7_DANRE:A0A8M9PI91|A0A8M9PI91_DANRE
DLPVPK	68.36	667.39	6	1.2	668.399	1	12.3118	38028	ID113919_01_SPD30_OA10034_10472_062924.raw						496000			A0A8M3AX67|A0A8M3AX67_DANRE:Q1LY77|SE1BA_DANRE:A0A8M3AX93|A0A8M3AX93_DANRE:A0A8M3AVC1|A0A8M3AVC1_DANRE:A0A8M2BGL5|A0A8M2BGL5_DANRE:A0A8M9PZL0|A0A8M9PZL0_DANRE:A0A8M2BGG2|A0A8M2BGG2_DANRE:A0A8M3BDD3|A0A8M3BDD3_DANRE:A0A8M9P9Z7|A0A8M9P9Z7_DANRE:A0A8M3BBX9|A0A8M3BBX9_DANRE
QEIRPL	47.84	754.434	6	0.7	378.224	2	12.1598	27213	ID113915_01_SPD30_OA10034_10472_062924.raw									A0A8M3AXE9|A0A8M3AXE9_DANRE:A0A8M9QLU9|A0A8M9QLU9_DANRE:A0A8M9PV88|A0A8M9PV88_DANRE:A0A8M9QLV2|A0A8M9QLV2_DANRE:A0A8M3BDJ3|A0A8M3BDJ3_DANRE:A0A8M3AXG6|A0A8M3AXG6_DANRE:A0A8M9QHY0|A0A8M9QHY0_DANRE:A0A8M9Q7I6|A0A8M9Q7I6_DANRE:A0A8M9QDF3|A0A8M9QDF3_DANRE
VALTGL	59.75	572.353	6	1.5	573.361	1	24.3811	88939	ID113919_01_SPD30_OA10034_10472_062924.raw					477000	817000			A0A8M3AXQ0|A0A8M3AXQ0_DANRE:A0A8M3AUQ1|A0A8M3AUQ1_DANRE:A0A8M3AN10|A0A8M3AN10_DANRE:A0A8M3AM99|A0A8M3AM99_DANRE:A0A8M3AXP5|A0A8M3AXP5_DANRE:Q1RLX4|TPC11_DANRE:A0A8M3AUQ6|A0A8M3AUQ6_DANRE:A8WGC6|A8WGC6_DANRE:A0A8M3B5I6|A0A8M3B5I6_DANRE:B7ZUU8|B7ZUU8_DANRE
TGKTLTI	36.67	732.438	7	1.2	367.227	2	12.0874	32599	ID113918_01_SPD30_OA10034_10472_062924.raw					287000				A0A8M3AXS6|A0A8M3AXS6_DANRE
PSLSVHSPVAQSQ	43.64	1335.68	13	7.3	668.851	2	13.3021	36843	ID113918_01_SPD30_OA10034_10472_062924.raw					480000				A0A8M3AXZ0|A0A8M3AXZ0_DANRE:A0A8M3AQI0|A0A8M3AQI0_DANRE:A0A8M3B890|A0A8M3B890_DANRE:A0A8M3AXY5|A0A8M3AXY5_DANRE:A0A8M3B0X0|A0A8M3B0X0_DANRE:A0A8M3B0W3|A0A8M3B0W3_DANRE:A0A8M3AQU5|A0A8M3AQU5_DANRE:A0A8M3AQU7|A0A8M3AQU7_DANRE
KLFKDL	73.89	762.464	6	1.5	382.24	2	11.5749	34959	ID113919_01_SPD30_OA10034_10472_062924.raw						665000			A0A8M3AYD4|A0A8M3AYD4_DANRE:A0A8M2B9W7|A0A8M2B9W7_DANRE:A0A8M9PX90|A0A8M9PX90_DANRE:A0A8M9Q441|A0A8M9Q441_DANRE:A0A8M3AVB8|A0A8M3AVB8_DANRE:A0A8M3B6R8|A0A8M3B6R8_DANRE:A0A8M2B9T7|A0A8M2B9T7_DANRE:A0A8M3ANN8|A0A8M3ANN8_DANRE:A0A8M3APB7|A0A8M3APB7_DANRE:A0A8M3AZ81|A0A8M3AZ81_DANRE:Q6NVJ5|DI2BA_DANRE:A0A8M3ANL8|A0A8M3ANL8_DANRE:A0A8M9Q886|A0A8M9Q886_DANRE
KTLLDF	65.14	735.417	6	0.8	368.716	2	23.5076	85113	ID113919_01_SPD30_OA10034_10472_062924.raw									A0A8M3AYD8|A0A8M3AYD8_DANRE:Q804S5|MIB1_DANRE:A0A8M3ANM1|A0A8M3ANM1_DANRE:A0A8M2BH95|A0A8M2BH95_DANRE:Q1L941|Q1L941_DANRE:H9GYU5|H9GYU5_DANRE:A0A8M3AMW2|A0A8M3AMW2_DANRE:A0A8M9P8V5|A0A8M9P8V5_DANRE:A0A8M3AMW8|A0A8M3AMW8_DANRE:A0A8M3AVC7|A0A8M3AVC7_DANRE
GLVLAF	25.97	618.374	6	2.3	619.383	1	35.3002	95513	ID113915_01_SPD30_OA10034_10472_062924.raw		10300000							A0A8M3AYR9|A0A8M3AYR9_DANRE:A0A8M3B4X8|A0A8M3B4X8_DANRE:A0A2R8QAK8|A0A2R8QAK8_DANRE:A0A8M3B7Q6|A0A8M3B7Q6_DANRE:Q9DEY3|Q9DEY3_DANRE:A0A8M9PV94|A0A8M9PV94_DANRE:X1WC43|X1WC43_DANRE:Q9DGL4|Q9DGL4_DANRE:A0A0G2L4S1|A0A0G2L4S1_DANRE:A0A8M9P0I6|A0A8M9P0I6_DANRE
LVILDL	31.52	684.442	6	1.7	685.451	1	39.8138	127744	ID113918_01_SPD30_OA10034_10472_062924.raw					424000				A0A8M3AZ35|A0A8M3AZ35_DANRE:A0A8M2B2V6|A0A8M2B2V6_DANRE:A0A8M1NFX6|A0A8M1NFX6_DANRE
DLVTGGELFEDIVAR	71.46	1632.84	15	4.4	817.429	2	38.4287	139681	ID113919_01_SPD30_OA10034_10472_062924.raw						121000			A0A8M3AZ56|A0A8M3AZ56_DANRE:A0A8M2B2F0|A0A8M2B2F0_DANRE:A0A8M2B2F7|A0A8M2B2F7_DANRE:A0A8M9Q3J8|A0A8M9Q3J8_DANRE:A0A8M9PXS6|A0A8M9PXS6_DANRE:A0A8M9QK67|A0A8M9QK67_DANRE:A0A8M9QIV6|A0A8M9QIV6_DANRE:A0A8M9Q8S9|A0A8M9Q8S9_DANRE:A0A8M2BE13|A0A8M2BE13_DANRE:A0A8M3ASA1|A0A8M3ASA1_DANRE:A0A8M9Q8U4|A0A8M9Q8U4_DANRE:A0A8M9Q3J3|A0A8M9Q3J3_DANRE:A0A8M9QEF1|A0A8M9QEF1_DANRE:E9QDQ2|E9QDQ2_DANRE:Q6DEH3|KC2D1_DA…
ELREEL	38.13	787.408	6	1.3	394.712	2	12.2669	27781	ID113916_01_SPD30_OA10034_10472_062924.raw			4120000		1940000				A0A8M3AZ97|A0A8M3AZ97_DANRE:A0A8M6Z1L5|A0A8M6Z1L5_DANRE:A0A8M3BAR2|A0A8M3BAR2_DANRE:Q9YGS4|Q9YGS4_DANRE:E7FEK9|E7FEK9_DANRE:A0A8M3B259|A0A8M3B259_DANRE:A0A8M2B3Z8|A0A8M2B3Z8_DANRE:F1QJB5|F1QJB5_DANRE:A0A8M3ARW9|A0A8M3ARW9_DANRE:X1WDT9|X1WDT9_DANRE:Q803I3|Q803I3_DANRE:A0A8M3B9C1|A0A8M3B9C1_DANRE:A0A8N7TEB8|A0A8N7TEB8_DANRE:A0A8M3AS40|A0A8M3AS40_DANRE:A0A0R4IPA7|A0A0R4IPA7_DANRE:A0A8M3BAQ3|A0A8M3BA…
QIVKDGQAGNVGLQVGDEIVRIN	30.69	2421.3	23	1.8	808.108	3	27.5673	76251	ID113917_01_SPD30_OA10034_10472_062924.raw				92500					A0A8M3AZQ5|A0A8M3AZQ5_DANRE:Q29RC0|Q29RC0_DANRE
SHQEAVRVL	40.75	1037.56	9	1.2	346.862	3	8.6897	18277	ID113917_01_SPD30_OA10034_10472_062924.raw				88100					A0A8M3AZQ5|A0A8M3AZQ5_DANRE:Q29RC0|Q29RC0_DANRE
KIEGDIK	54.44	801.46	7	1.6	401.738	2	4.6009	6529	ID113915_01_SPD30_OA10034_10472_062924.raw		80000	8840						A0A8M3B0A8|A0A8M3B0A8_DANRE:A0A8M9QGN9|A0A8M9QGN9_DANRE:F1QZ50|F1QZ50_DANRE:A0A8M2BKI3|A0A8M2BKI3_DANRE:A0A8M9QBG3|A0A8M9QBG3_DANRE:A0A8M2BKH5|A0A8M2BKH5_DANRE:A0A8M6Z9I2|A0A8M6Z9I2_DANRE:A0A8M2BKZ4|A0A8M2BKZ4_DANRE
DVSLAI	39	616.343	6	2.4	617.352	1	28.9695	75544	ID113915_01_SPD30_OA10034_10472_062924.raw		3670000							A0A8M3B194|A0A8M3B194_DANRE:A0A8M3BB18|A0A8M3BB18_DANRE:A0A8M3AU96|A0A8M3AU96_DANRE:A0A8M9QHR3|A0A8M9QHR3_DANRE:A0A8M9PPR0|A0A8M9PPR0_DANRE
LVLPVPAF	81.74	854.527	8	2.9	855.536	1	39.4464	142940	ID113919_01_SPD30_OA10034_10472_062924.raw						288000			A0A8M3B3A2|A0A8M3B3A2_DANRE:Q6GQM9|Q6GQM9_DANRE
KPGLVV	68.17	611.401	6	1.5	612.409	1	12.7545	39703	ID113919_01_SPD30_OA10034_10472_062924.raw			807000		730000	1580000			A0A8M3B3J4|A0A8M3B3J4_DANRE:Q568F0|Q568F0_DANRE
AFVHFNDRDGAVKAL	88.98	1658.85	15	2.4	553.96	3	18.2725	48873	ID113917_01_SPD30_OA10034_10472_062924.raw				1460000	610000				A0A8M3B3W4|A0A8M3B3W4_DANRE:A0A8M3ALA5|A0A8M3ALA5_DANRE:Q6NUZ3|Q6NUZ3_DANRE:A0A8M3AKL3|A0A8M3AKL3_DANRE
ILLERTGYTL	24.45	1177.67	10	1	589.843	2	25.769	70998	ID113917_01_SPD30_OA10034_10472_062924.raw									A0A8M3B3W4|A0A8M3B3W4_DANRE:A0A8M3ALA5|A0A8M3ALA5_DANRE:Q6NUZ3|Q6NUZ3_DANRE:A0A8M3AKL3|A0A8M3AKL3_DANRE
AAVTHSDHFNTL	45.91	1311.62	12	1.8	438.215	3	10.6023	27103	ID113918_01_SPD30_OA10034_10472_062924.raw					267000				A0A8M3B3W4|A0A8M3B3W4_DANRE:Q6NUZ3|Q6NUZ3_DANRE:A0A8M3AKL3|A0A8M3AKL3_DANRE
GLVAHSDLDERAIEAL	89.03	1707.88	16	1.1	854.948	2	25.9061	71384	ID113917_01_SPD30_OA10034_10472_062924.raw				114000	65300				A0A8M3B3W4|A0A8M3B3W4_DANRE:Q6NUZ3|Q6NUZ3_DANRE:A0A8M3AKL3|A0A8M3AKL3_DANRE
IQFKESDLSHVQNKSAFLC(+57.02)	31.03	2250.11	19	1.4	751.045	3	21.556	58710	ID113917_01_SPD30_OA10034_10472_062924.raw				69900			Carbamidomethylation		A0A8M3B3W4|A0A8M3B3W4_DANRE:Q6NUZ3|Q6NUZ3_DANRE:A0A8M3AKL3|A0A8M3AKL3_DANRE
LEAGLPQKVAEKL	74.16	1394.81	13	1.9	465.946	3	20.5988	55798	ID113917_01_SPD30_OA10034_10472_062924.raw				446000					A0A8M3B3W4|A0A8M3B3W4_DANRE:Q6NUZ3|Q6NUZ3_DANRE:A0A8M3AKL3|A0A8M3AKL3_DANRE
SLLEEKLL	26.74	943.559	8	2	472.788	2	25.7758	94100	ID113919_01_SPD30_OA10034_10472_062924.raw						1940000			A0A8M3B3X1|A0A8M3B3X1_DANRE:A0A8M9PR98|A0A8M9PR98_DANRE
FGDGEL	44.05	636.275	6	2.1	637.284	1	18.1453	43861	ID113916_01_SPD30_OA10034_10472_062924.raw			1330000	962000		7610000			A0A8M3B4J4|A0A8M3B4J4_DANRE:A0A8M9PTS7|A0A8M9PTS7_DANRE:Q6DGV1|CELF4_DANRE:A0A8M3ATP3|A0A8M3ATP3_DANRE:A0A8M9PCL3|A0A8M9PCL3_DANRE:A0A8M9P396|A0A8M9P396_DANRE:A0A8M3ALA7|A0A8M3ALA7_DANRE:A0A8M6Z3M4|A0A8M6Z3M4_DANRE:A0A8M9PQD3|A0A8M9PQD3_DANRE:A0A8M3AWN6|A0A8M3AWN6_DANRE
SKERSLGSE(-0.98)	28.38	990.509	9	5.2	331.179	3	4.9288	7990	ID113919_01_SPD30_OA10034_10472_062924.raw						3250000	Amidation	E9:Amidation:1000.00	A0A8M3B5V4|A0A8M3B5V4_DANRE:A0A8M3ANC5|A0A8M3ANC5_DANRE:A0A8M3AY26|A0A8M3AY26_DANRE:A0A8M1RP95|A0A8M1RP95_DANRE:A0A8M3AV15|A0A8M3AV15_DANRE
INIVQR	49.23	741.45	6	1.6	371.733	2	10.8005	31484	ID113919_01_SPD30_OA10034_10472_062924.raw						623000			A0A8M3B6H6|A0A8M3B6H6_DANRE:F1QBY1|NIPLB_DANRE
LFVGGL	70.11	604.358	6	1.9	605.367	1	31.3888	116473	ID113919_01_SPD30_OA10034_10472_062924.raw						808000			A0A8M3B6Q5|A0A8M3B6Q5_DANRE:A0A8M9QD50|A0A8M9QD50_DANRE:A0A8M6Z386|A0A8M6Z386_DANRE:A0A8M9PVM3|A0A8M9PVM3_DANRE:A0A8M9QHQ2|A0A8M9QHQ2_DANRE:A0A8M2B1T5|A0A8M2B1T5_DANRE:Q6NYB0|Q6NYB0_DANRE:Q6NYW8|Q6NYW8_DANRE:A0A8M6YYK2|A0A8M6YYK2_DANRE:Q29R83|Q29R83_DANRE:Q7ZU48|Q7ZU48_DANRE:X1WE78|X1WE78_DANRE:A0A8M9P6X2|A0A8M9P6X2_DANRE:A0A8M9QLN5|A0A8M9QLN5_DANRE:A0A8M9Q795|A0A8M9Q795_DANRE:F1QS28|F1QS28_DANRE…
KLFVGGL	69.06	732.453	7	1.1	367.234	2	23.6327	85620	ID113919_01_SPD30_OA10034_10472_062924.raw						1420000			A0A8M3B6Q5|A0A8M3B6Q5_DANRE:A0A8M9QD50|A0A8M9QD50_DANRE:A0A8M6Z386|A0A8M6Z386_DANRE:A0A8M9QHQ2|A0A8M9QHQ2_DANRE:A0A8M2B1T5|A0A8M2B1T5_DANRE:Q6NYB0|Q6NYB0_DANRE:Q6NYW8|Q6NYW8_DANRE:Q29R83|Q29R83_DANRE:Q7ZU48|Q7ZU48_DANRE:A0A8M9QLN5|A0A8M9QLN5_DANRE:A0A8M9Q795|A0A8M9Q795_DANRE:F1QS28|F1QS28_DANRE:A0A8M1NT42|A0A8M1NT42_DANRE:A0A0R4IAW9|A0A0R4IAW9_DANRE:A0A8M2B1W2|A0A8M2B1W2_DANRE
SAPSIPK	36.18	698.396	7	2.5	350.206	2	7.3335	15513	ID113918_01_SPD30_OA10034_10472_062924.raw					442000				A0A8M3B733|A0A8M3B733_DANRE:Q7T3D9|Q7T3D9_DANRE:A0A8M1P861|A0A8M1P861_DANRE:Q7ZSY2|Q7ZSY2_DANRE:A0A2R9YJL1|A0A2R9YJL1_DANRE:A0A8M3AP08|A0A8M3AP08_DANRE:A0A0R4IQI9|A0A0R4IQI9_DANRE:Q801E6|Q801E6_DANRE:A0A0R4IA93|A0A0R4IA93_DANRE
VHTEPEVDLDDVYHKQ	54.16	1922.9	16	1.5	641.975	3	15.6425	40542	ID113917_01_SPD30_OA10034_10472_062924.raw									A0A8M3B847|A0A8M3B847_DANRE
KIFKDL	73.89	762.464	6	1.5	382.24	2	11.5749	34959	ID113919_01_SPD30_OA10034_10472_062924.raw						665000			A0A8M3BC62|A0A8M3BC62_DANRE:E7FAU4|E7FAU4_DANRE:F1RCT7|F1RCT7_DANRE:A0A8M3AVP4|A0A8M3AVP4_DANRE:A0A8M3AVM5|A0A8M3AVM5_DANRE:A0A8M6Z0B5|A0A8M6Z0B5_DANRE:A0A8M9QB18|A0A8M9QB18_DANRE:Q6XG62|Q6XG62_DANRE:Q5PRD1|Q5PRD1_DANRE:A0A8M3B2D9|A0A8M3B2D9_DANRE
DLEKDLHIIST(-0.98)	33.96	1281.69	11	0.8	641.854	2	27.063	70129	ID113915_01_SPD30_OA10034_10472_062924.raw							Amidation	T11:Amidation:1000.00	A0A8M3BCC4|A0A8M3BCC4_DANRE:A0A8M3B5G8|A0A8M3B5G8_DANRE:A0A8M3AVW2|A0A8M3AVW2_DANRE:A0A8M3B2J4|A0A8M3B2J4_DANRE:A0A8M3B2J0|A0A8M3B2J0_DANRE:A0A8M3AVV4|A0A8M3AVV4_DANRE:A0A8M3AVW4|A0A8M3AVW4_DANRE:A0A8M3BCC8|A0A8M3BCC8_DANRE:F1RD40|MYCB2_DANRE:A0A8M3B2K0|A0A8M3B2K0_DANRE:A0A8M3AVV8|A0A8M3AVV8_DANRE:A0A8M9Q4H8|A0A8M9Q4H8_DANRE:A0A8M3B5H4|A0A8M3B5H4_DANRE:A0A8M3B5H8|A0A8M3B5H8_DANRE:A0A8M3AVU9|A0A8M…
LTTLELLEVR	68.22	1185.7	10	2.2	593.857	2	31.7499	102183	ID113918_01_SPD30_OA10034_10472_062924.raw									A0A8M3BDW6|A0A8M3BDW6_DANRE
LFVGGI	70.11	604.358	6	1.9	605.367	1	31.3888	116473	ID113919_01_SPD30_OA10034_10472_062924.raw						808000			A0A8M3BE00|A0A8M3BE00_DANRE:A1XQX6|A1XQX6_DANRE:A0A8M2BCP5|A0A8M2BCP5_DANRE
DESLGKI	53.24	760.397	7	3.1	381.207	2	13.9216	32441	ID113915_01_SPD30_OA10034_10472_062924.raw	128000	491000	433000						A0A8M3BEN9|A0A8M3BEN9_DANRE:A2RUW7|PCX4_DANRE
GGAGVLPGGAGGI	43.79	981.524	13	1.8	491.77	2	23.1304	83593	ID113919_01_SPD30_OA10034_10472_062924.raw						2530000			A0A8M6YSD6|A0A8M6YSD6_DANRE:A0A8M3AGY9|A0A8M3AGY9_DANRE:A0A8M6Z0R1|A0A8M6Z0R1_DANRE:A0A8M6Z1D8|A0A8M6Z1D8_DANRE:A0A8M6YT37|A0A8M6YT37_DANRE:A0A8M9Q0K7|A0A8M9Q0K7_DANRE:A0A8M6YSD1|A0A8M6YSD1_DANRE:A0A8M6YSC6|A0A8M6YSC6_DANRE:A0A8M6Z1D3|A0A8M6Z1D3_DANRE:A0A8M6Z0Q8|A0A8M6Z0Q8_DANRE:A0A8M6YUU6|A0A8M6YUU6_DANRE:A0A8M6YT31|A0A8M6YT31_DANRE:A0A8M6YUV6|A0A8M6YUV6_DANRE:A0A8N1TQS2|A0A8N1TQS2_DANRE:A0A8M6Y…
GALGGAGTGTGYPFGGYGAGAKPP	34.76	2080	24	-0.6	1041.01	2	22.6321	55147	ID113916_01_SPD30_OA10034_10472_062924.raw			94600						A0A8M6YSD6|A0A8M6YSD6_DANRE:A0A8M3AGY9|A0A8M3AGY9_DANRE:A0A8M9QHD9|A0A8M9QHD9_DANRE:A0A8M6Z0R1|A0A8M6Z0R1_DANRE:A0A8M6YT37|A0A8M6YT37_DANRE:A0A8M6Z1D8|A0A8M6Z1D8_DANRE:A0A8M9Q0K7|A0A8M9Q0K7_DANRE:A0A8M6YSD1|A0A8M6YSD1_DANRE:A0A8M9QC60|A0A8M9QC60_DANRE:A0A8M6YSC6|A0A8M6YSC6_DANRE:A0A8M6Z1D3|A0A8M6Z1D3_DANRE:A0A8M6Z0Q8|A0A8M6Z0Q8_DANRE:A0A8M6YT42|A0A8M6YT42_DANRE:A0A8M6YT31|A0A8M6YT31_DANRE:A0A8M6Y…
GIVVPGVP	23.76	736.448	8	5.6	369.233	2	30.3708	84902	ID113914_01_SPD30_OA10034_10472_062924.raw									A0A8M6YSD6|A0A8M6YSD6_DANRE:A0A8M3AGY9|A0A8M3AGY9_DANRE:A0A8M9QHD9|A0A8M9QHD9_DANRE:A0A8M6Z0R1|A0A8M6Z0R1_DANRE:A0A8M6YT37|A0A8M6YT37_DANRE:A0A8M6Z1D8|A0A8M6Z1D8_DANRE:A0A8M9Q0K7|A0A8M9Q0K7_DANRE:A0A8M6YSD1|A0A8M6YSD1_DANRE:A0A8M9QC60|A0A8M9QC60_DANRE:A0A8M6YSC6|A0A8M6YSC6_DANRE:A0A8M6Z1D3|A0A8M6Z1D3_DANRE:A0A8M6Z0Q8|A0A8M6Z0Q8_DANRE:A0A8M6YT42|A0A8M6YT42_DANRE:A0A8M6YT31|A0A8M6YT31_DANRE:A0A8M6Y…
AGGVPLAGTGTGLAPG	39.99	1294.69	16	0.1	648.351	2	23.8537	65441	ID113917_01_SPD30_OA10034_10472_062924.raw									A0A8M6YSD6|A0A8M6YSD6_DANRE:A0A8M3AGY9|A0A8M3AGY9_DANRE:A0A8M9QHD9|A0A8M9QHD9_DANRE:A0A8M6Z0R1|A0A8M6Z0R1_DANRE:A0A8M6YT37|A0A8M6YT37_DANRE:A0A8M9Q0K7|A0A8M9Q0K7_DANRE:A0A8M6Z1D8|A0A8M6Z1D8_DANRE:A0A8M6YSD1|A0A8M6YSD1_DANRE:A0A8M9QC60|A0A8M9QC60_DANRE:A0A8M6YSC6|A0A8M6YSC6_DANRE:A0A8M6Z1D3|A0A8M6Z1D3_DANRE:A0A8M6Z0Q8|A0A8M6Z0Q8_DANRE:A0A8M6YT42|A0A8M6YT42_DANRE:A0A8M6YT31|A0A8M6YT31_DANRE:A0A8M6Y…
PGGTGIVVPGVPGG(-0.98)	25.45	1161.65	14	1.1	388.225	3	25.4867	70275	ID113914_01_SPD30_OA10034_10472_062924.raw							Amidation	G14:Amidation:1000.00	A0A8M6YSD6|A0A8M6YSD6_DANRE:A0A8M3AGY9|A0A8M3AGY9_DANRE:A0A8M9QHD9|A0A8M9QHD9_DANRE:A0A8M6Z0R1|A0A8M6Z0R1_DANRE:A0A8M6Z1D8|A0A8M6Z1D8_DANRE:A0A8M9Q0K7|A0A8M9Q0K7_DANRE:A0A8M6YT37|A0A8M6YT37_DANRE:A0A8M9QC60|A0A8M9QC60_DANRE:A0A8M6YSD1|A0A8M6YSD1_DANRE:A0A8M6YSC6|A0A8M6YSC6_DANRE:A0A8M6Z1D3|A0A8M6Z1D3_DANRE:A0A8M6Z0Q8|A0A8M6Z0Q8_DANRE:A0A8M6YT42|A0A8M6YT42_DANRE:A0A8M6YUU6|A0A8M6YUU6_DANRE:A0A8M6Y…
AIVELI	59.65	656.411	6	2.3	657.42	1	34.6857	128098	ID113919_01_SPD30_OA10034_10472_062924.raw					995000	7300000			A0A8M6YTC4|A0A8M6YTC4_DANRE:A0A8M9Q6Q8|A0A8M9Q6Q8_DANRE:A0A8M9PVK8|A0A8M9PVK8_DANRE:A0A8M9Q2L0|A0A8M9Q2L0_DANRE
LTELIK	48.78	715.448	6	1.7	358.732	2	14.8244	34895	ID113915_01_SPD30_OA10034_10472_062924.raw	1780000	2170000			4560000				A0A8M6YTC4|A0A8M6YTC4_DANRE:E7FF82|E7FF82_DANRE:A0A8M9Q6Q8|A0A8M9Q6Q8_DANRE:A0A8M9PVK8|A0A8M9PVK8_DANRE:Q5XJN3|Q5XJN3_DANRE:A0A8M9Q2L0|A0A8M9Q2L0_DANRE
ESPKHGVGK	31.71	937.498	9	5.7	313.508	3	4.646	6682	ID113918_01_SPD30_OA10034_10472_062924.raw					241000				A0A8M6YTM4|A0A8M6YTM4_DANRE:A0A8M6YW34|A0A8M6YW34_DANRE:A0A8M3AJG6|A0A8M3AJG6_DANRE:A0A0R4IGI4|A0A0R4IGI4_DANRE:A0A8M9PFP9|A0A8M9PFP9_DANRE
ERIEEL	43.15	787.408	6	1.5	394.712	2	12.3028	27420	ID113915_01_SPD30_OA10034_10472_062924.raw	1890000	3960000							A0A8M6YV99|A0A8M6YV99_DANRE:B7ZVS4|B7ZVS4_DANRE:A0A8M2B3X0|A0A8M2B3X0_DANRE:A0A8M9QN82|A0A8M9QN82_DANRE:A0A8M6Z445|A0A8M6Z445_DANRE:A0A8M1P007|A0A8M1P007_DANRE:A0A8M2B3A4|A0A8M2B3A4_DANRE:Q6PFM2|Q6PFM2_DANRE:A0A0R4IEU4|A0A0R4IEU4_DANRE:A0A8M3AZP8|A0A8M3AZP8_DANRE:A0A8M2B380|A0A8M2B380_DANRE:A0A8M6Z9T3|A0A8M6Z9T3_DANRE:A0A8M6Z3W3|A0A8M6Z3W3_DANRE:A0A8M3AWL1|A0A8M3AWL1_DANRE:Q5BQP2|Q5BQP2_DANRE:F8W…
ALKSTT	43.46	619.354	6	6.1	310.686	2	9.788	20940	ID113914_01_SPD30_OA10034_10472_062924.raw									A0A8M6YVS3|A0A8M6YVS3_DANRE:E7F7S8|E7F7S8_DANRE:A0A8M9P633|A0A8M9P633_DANRE:A0A8M6YYR6|A0A8M6YYR6_DANRE
EIQTAVR	81.6	815.45	7	1.3	408.733	2	6.1044	11139	ID113916_01_SPD30_OA10034_10472_062924.raw			508000						A0A8M6YW20|A0A8M6YW20_DANRE:Q5BJA5|H2B1_DANRE:R4GE15|R4GE15_DANRE:A0A8M1RLA9|A0A8M1RLA9_DANRE:A7MC11|A7MC11_DANRE:Q6PC60|H2B3_DANRE:A7MCA7|A7MCA7_DANRE:A7E2M8|A7E2M8_DANRE:Q05AK8|Q05AK8_DANRE:B3DJF8|B3DJF8_DANRE:A0A140LG54|A0A140LG54_DANRE:F1QAU0|F1QAU0_DANRE:A0A8M9QIA6|A0A8M9QIA6_DANRE:X1WHF1|X1WHF1_DANRE:A7MCA8|A7MCA8_DANRE:A0A8N7UVW5|A0A8N7UVW5_DANRE:F1R4A4|F1R4A4_DANRE:X1WDH8|X1WDH8_DANRE
KQVHPDTGISSKAM(+15.99)GIM(-0.98)(+15.99)	31.58	1829.91	17	1	610.979	3	7.2637	14181	ID113916_01_SPD30_OA10034_10472_062924.raw							Oxidation (M);Amidation;Oxidation (M)	M14:Oxidation (M):1000.00;M17:Amidation:1000.00;M17:Oxidation (M):1000.00	A0A8M6YW20|A0A8M6YW20_DANRE:Q5BJA5|H2B1_DANRE:R4GE15|R4GE15_DANRE:A0A8M1RLA9|A0A8M1RLA9_DANRE:A7MC11|A7MC11_DANRE:Q6PC60|H2B3_DANRE:A7MCA7|A7MCA7_DANRE:A7E2M8|A7E2M8_DANRE:Q05AK8|Q05AK8_DANRE:B3DJF8|B3DJF8_DANRE:A0A140LG54|A0A140LG54_DANRE:F1QAU0|F1QAU0_DANRE:X1WHF1|X1WHF1_DANRE:A7MCA8|A7MCA8_DANRE:A0A8N7UVW5|A0A8N7UVW5_DANRE:F1R4A4|F1R4A4_DANRE:X1WDH8|X1WDH8_DANRE
PDTGISSK	82.87	803.403	8	1.6	402.709	2	5.2103	8787	ID113916_01_SPD30_OA10034_10472_062924.raw			63200	115000	95100				A0A8M6YW20|A0A8M6YW20_DANRE:Q5BJA5|H2B1_DANRE:R4GE15|R4GE15_DANRE:A0A8M1RLA9|A0A8M1RLA9_DANRE:A7MC11|A7MC11_DANRE:Q6PC60|H2B3_DANRE:A7MCA7|A7MCA7_DANRE:A7E2M8|A7E2M8_DANRE:Q05AK8|Q05AK8_DANRE:B3DJF8|B3DJF8_DANRE:A0A140LG54|A0A140LG54_DANRE:F1QAU0|F1QAU0_DANRE:A0A8M9QIA6|A0A8M9QIA6_DANRE:X1WHF1|X1WHF1_DANRE:A7MCA8|A7MCA8_DANRE:A0A8N7UVW5|A0A8N7UVW5_DANRE:F1R4A4|F1R4A4_DANRE:X1WDH8|X1WDH8_DANRE
Q(-17.03)VHPDTGISSK	89.43	1150.56	11	2	576.289	2	8.776	18105	ID113916_01_SPD30_OA10034_10472_062924.raw	601000		863000	178000	1090000		Pyro-glu from Q	Q1:Pyro-glu from Q:1000.00	A0A8M6YW20|A0A8M6YW20_DANRE:Q5BJA5|H2B1_DANRE:R4GE15|R4GE15_DANRE:A0A8M1RLA9|A0A8M1RLA9_DANRE:A7MC11|A7MC11_DANRE:Q6PC60|H2B3_DANRE:A7MCA7|A7MCA7_DANRE:A7E2M8|A7E2M8_DANRE:Q05AK8|Q05AK8_DANRE:B3DJF8|B3DJF8_DANRE:A0A140LG54|A0A140LG54_DANRE:F1QAU0|F1QAU0_DANRE:A0A8M9QIA6|A0A8M9QIA6_DANRE:X1WHF1|X1WHF1_DANRE:A7MCA8|A7MCA8_DANRE:A0A8N7UVW5|A0A8N7UVW5_DANRE:F1R4A4|F1R4A4_DANRE:X1WDH8|X1WDH8_DANRE
KQVHPDTGIS	71.64	1080.56	10	-0.2	361.193	3	4.8503	8052	ID113919_01_SPD30_OA10034_10472_062924.raw	184000					105000			A0A8M6YW20|A0A8M6YW20_DANRE:Q5BJA5|H2B1_DANRE:R4GE15|R4GE15_DANRE:A0A8M1RLA9|A0A8M1RLA9_DANRE:A7MC11|A7MC11_DANRE:Q6PC60|H2B3_DANRE:A7MCA7|A7MCA7_DANRE:A7E2M8|A7E2M8_DANRE:Q6DH91|Q6DH91_DANRE:Q05AK8|Q05AK8_DANRE:B3DJF8|B3DJF8_DANRE:A0A140LG54|A0A140LG54_DANRE:F1QAU0|F1QAU0_DANRE:A0A8M9QIA6|A0A8M9QIA6_DANRE:X1WHF1|X1WHF1_DANRE:A7MCA8|A7MCA8_DANRE:A0A8N7UVW5|A0A8N7UVW5_DANRE:F1R4A4|F1R4A4_DANRE:X1W…
KVLKQVHPDTGIS(-0.98)	82.42	1419.82	13	2.6	474.282	3	6.4994	12161	ID113916_01_SPD30_OA10034_10472_062924.raw							Amidation	S13:Amidation:1000.00	A0A8M6YW20|A0A8M6YW20_DANRE:Q5BJA5|H2B1_DANRE:R4GE15|R4GE15_DANRE:A0A8M1RLA9|A0A8M1RLA9_DANRE:A7MC11|A7MC11_DANRE:Q6PC60|H2B3_DANRE:A7MCA7|A7MCA7_DANRE:A7E2M8|A7E2M8_DANRE:Q6DH91|Q6DH91_DANRE:Q05AK8|Q05AK8_DANRE:B3DJF8|B3DJF8_DANRE:A0A140LG54|A0A140LG54_DANRE:F1QAU0|F1QAU0_DANRE:A0A8M9QIA6|A0A8M9QIA6_DANRE:X1WHF1|X1WHF1_DANRE:A7MCA8|A7MCA8_DANRE:A0A8N7UVW5|A0A8N7UVW5_DANRE:F1R4A4|F1R4A4_DANRE:X1W…
SEGTKAVTKYTSSK	88.99	1485.77	14	1.3	496.264	3	6.2688	11063	ID113917_01_SPD30_OA10034_10472_062924.raw	49700			156000	106000				A0A8M6YW20|A0A8M6YW20_DANRE:Q5BJA5|H2B1_DANRE:R4GE15|R4GE15_DANRE:A0A8M1RLA9|A0A8M1RLA9_DANRE:A7MC11|A7MC11_DANRE:Q6PC60|H2B3_DANRE:A7MCA7|A7MCA7_DANRE:A7E2M8|A7E2M8_DANRE:Q6DH91|Q6DH91_DANRE:Q05AK8|Q05AK8_DANRE:B3DJF8|B3DJF8_DANRE:A0A140LG54|A0A140LG54_DANRE:F1QAU0|F1QAU0_DANRE:X1WHF1|X1WHF1_DANRE:A0A8N7UVW5|A0A8N7UVW5_DANRE:F1R4A4|F1R4A4_DANRE:X1WDH8|X1WDH8_DANRE
DIFERIAGE	46.26	1048.52	9	2.5	525.268	2	26.5853	97372	ID113919_01_SPD30_OA10034_10472_062924.raw	617000					3670000			A0A8M6YW20|A0A8M6YW20_DANRE:Q5BJA5|H2B1_DANRE:R4GE15|R4GE15_DANRE:A0A8M1RLA9|A0A8M1RLA9_DANRE:Q6PC60|H2B3_DANRE:A7MC11|A7MC11_DANRE:A7E2M8|A7E2M8_DANRE:A7MCA7|A7MCA7_DANRE:B3DJF8|B3DJF8_DANRE:A0A140LG54|A0A140LG54_DANRE:Q05AK8|Q05AK8_DANRE:F1QAU0|F1QAU0_DANRE:X1WHF1|X1WHF1_DANRE:A7MCA8|A7MCA8_DANRE:F1R4A4|F1R4A4_DANRE:X1WDH8|X1WDH8_DANRE:A0A8N7UVW5|A0A8N7UVW5_DANRE
DIFERIAGEA	79.32	1119.56	10	2.3	560.787	2	28.94	92687	ID113918_01_SPD30_OA10034_10472_062924.raw	2220000				627000	18400000			A0A8M6YW20|A0A8M6YW20_DANRE:Q5BJA5|H2B1_DANRE:R4GE15|R4GE15_DANRE:A0A8M1RLA9|A0A8M1RLA9_DANRE:Q6PC60|H2B3_DANRE:A7MC11|A7MC11_DANRE:A7E2M8|A7E2M8_DANRE:A7MCA7|A7MCA7_DANRE:B3DJF8|B3DJF8_DANRE:A0A140LG54|A0A140LG54_DANRE:Q05AK8|Q05AK8_DANRE:F1QAU0|F1QAU0_DANRE:X1WHF1|X1WHF1_DANRE:A7MCA8|A7MCA8_DANRE:F1R4A4|F1R4A4_DANRE:X1WDH8|X1WDH8_DANRE:A0A8N7UVW5|A0A8N7UVW5_DANRE
DIFERIAGEAS	77.41	1206.59	11	2.4	604.303	2	27.8364	102253	ID113919_01_SPD30_OA10034_10472_062924.raw	2290000				382000	23900000			A0A8M6YW20|A0A8M6YW20_DANRE:Q5BJA5|H2B1_DANRE:R4GE15|R4GE15_DANRE:A0A8M1RLA9|A0A8M1RLA9_DANRE:Q6PC60|H2B3_DANRE:A7MC11|A7MC11_DANRE:A7E2M8|A7E2M8_DANRE:A7MCA7|A7MCA7_DANRE:B3DJF8|B3DJF8_DANRE:A0A140LG54|A0A140LG54_DANRE:Q05AK8|Q05AK8_DANRE:F1QAU0|F1QAU0_DANRE:X1WHF1|X1WHF1_DANRE:A7MCA8|A7MCA8_DANRE:F1R4A4|F1R4A4_DANRE:X1WDH8|X1WDH8_DANRE:A0A8N7UVW5|A0A8N7UVW5_DANRE
DIFERIAGEASRL	82.09	1475.77	13	2.7	492.933	3	32.9799	106304	ID113918_01_SPD30_OA10034_10472_062924.raw				304000	983000	24000000			A0A8M6YW20|A0A8M6YW20_DANRE:Q5BJA5|H2B1_DANRE:R4GE15|R4GE15_DANRE:A0A8M1RLA9|A0A8M1RLA9_DANRE:Q6PC60|H2B3_DANRE:A7MC11|A7MC11_DANRE:A7E2M8|A7E2M8_DANRE:A7MCA7|A7MCA7_DANRE:B3DJF8|B3DJF8_DANRE:A0A140LG54|A0A140LG54_DANRE:Q05AK8|Q05AK8_DANRE:F1QAU0|F1QAU0_DANRE:X1WHF1|X1WHF1_DANRE:A7MCA8|A7MCA8_DANRE:F1R4A4|F1R4A4_DANRE:A0A8N7UVW5|A0A8N7UVW5_DANRE
EIQTAVRLLLPGELAKH	89.02	1887.09	17	1.9	630.04	3	28.9854	80199	ID113917_01_SPD30_OA10034_10472_062924.raw	55100			262000	911000	851000			A0A8M6YW20|A0A8M6YW20_DANRE:Q5BJA5|H2B1_DANRE:R4GE15|R4GE15_DANRE:A0A8M1RLA9|A0A8M1RLA9_DANRE:Q6PC60|H2B3_DANRE:A7MC11|A7MC11_DANRE:A7E2M8|A7E2M8_DANRE:A7MCA7|A7MCA7_DANRE:B3DJF8|B3DJF8_DANRE:A0A140LG54|A0A140LG54_DANRE:Q05AK8|Q05AK8_DANRE:F1QAU0|F1QAU0_DANRE:A0A8M9QIA6|A0A8M9QIA6_DANRE:X1WHF1|X1WHF1_DANRE:A7MCA8|A7MCA8_DANRE:F1R4A4|F1R4A4_DANRE:X1WDH8|X1WDH8_DANRE:A0A8N7UVW5|A0A8N7UVW5_DANRE
IAGEASRL	75.67	815.45	8	0.7	408.733	2	8.328	21891	ID113919_01_SPD30_OA10034_10472_062924.raw				106000	1220000	2790000			A0A8M6YW20|A0A8M6YW20_DANRE:Q5BJA5|H2B1_DANRE:R4GE15|R4GE15_DANRE:A0A8M1RLA9|A0A8M1RLA9_DANRE:Q6PC60|H2B3_DANRE:A7MC11|A7MC11_DANRE:A7E2M8|A7E2M8_DANRE:A7MCA7|A7MCA7_DANRE:B3DJF8|B3DJF8_DANRE:A0A140LG54|A0A140LG54_DANRE:Q05AK8|Q05AK8_DANRE:F1QAU0|F1QAU0_DANRE:X1WHF1|X1WHF1_DANRE:A7MCA8|A7MCA8_DANRE:F1R4A4|F1R4A4_DANRE:A0A8N7UVW5|A0A8N7UVW5_DANRE
IFERIAGEA	77.24	1004.53	9	1.8	503.273	2	16.2156	54851	ID113919_01_SPD30_OA10034_10472_062924.raw						5550000			A0A8M6YW20|A0A8M6YW20_DANRE:Q5BJA5|H2B1_DANRE:R4GE15|R4GE15_DANRE:A0A8M1RLA9|A0A8M1RLA9_DANRE:Q6PC60|H2B3_DANRE:A7MC11|A7MC11_DANRE:A7E2M8|A7E2M8_DANRE:A7MCA7|A7MCA7_DANRE:B3DJF8|B3DJF8_DANRE:A0A140LG54|A0A140LG54_DANRE:Q05AK8|Q05AK8_DANRE:F1QAU0|F1QAU0_DANRE:X1WHF1|X1WHF1_DANRE:A7MCA8|A7MCA8_DANRE:F1R4A4|F1R4A4_DANRE:X1WDH8|X1WDH8_DANRE:A0A8N7UVW5|A0A8N7UVW5_DANRE
IFERIAGEAS	70.36	1091.56	10	0.3	546.788	2	15.2236	50130	ID113919_01_SPD30_OA10034_10472_062924.raw	345000					4530000			A0A8M6YW20|A0A8M6YW20_DANRE:Q5BJA5|H2B1_DANRE:R4GE15|R4GE15_DANRE:A0A8M1RLA9|A0A8M1RLA9_DANRE:Q6PC60|H2B3_DANRE:A7MC11|A7MC11_DANRE:A7E2M8|A7E2M8_DANRE:A7MCA7|A7MCA7_DANRE:B3DJF8|B3DJF8_DANRE:A0A140LG54|A0A140LG54_DANRE:Q05AK8|Q05AK8_DANRE:F1QAU0|F1QAU0_DANRE:X1WHF1|X1WHF1_DANRE:A7MCA8|A7MCA8_DANRE:F1R4A4|F1R4A4_DANRE:X1WDH8|X1WDH8_DANRE:A0A8N7UVW5|A0A8N7UVW5_DANRE
KQVHPDTGISSK	86.06	1295.68	12	1.2	432.902	3	3.834	4611	ID113917_01_SPD30_OA10034_10472_062924.raw				46800					A0A8M6YW20|A0A8M6YW20_DANRE:Q5BJA5|H2B1_DANRE:R4GE15|R4GE15_DANRE:A0A8M1RLA9|A0A8M1RLA9_DANRE:Q6PC60|H2B3_DANRE:A7MC11|A7MC11_DANRE:A7E2M8|A7E2M8_DANRE:A7MCA7|A7MCA7_DANRE:B3DJF8|B3DJF8_DANRE:A0A140LG54|A0A140LG54_DANRE:Q05AK8|Q05AK8_DANRE:F1QAU0|F1QAU0_DANRE:A0A8M9QIA6|A0A8M9QIA6_DANRE:X1WHF1|X1WHF1_DANRE:A7MCA8|A7MCA8_DANRE:F1R4A4|F1R4A4_DANRE:X1WDH8|X1WDH8_DANRE:A0A8N7UVW5|A0A8N7UVW5_DANRE
VNDIFERIAGEA	77.86	1332.67	12	3.1	667.343	2	29.822	109914	ID113919_01_SPD30_OA10034_10472_062924.raw					2260000	9330000			A0A8M6YW20|A0A8M6YW20_DANRE:Q5BJA5|H2B1_DANRE:R4GE15|R4GE15_DANRE:A0A8M1RLA9|A0A8M1RLA9_DANRE:Q6PC60|H2B3_DANRE:A7MC11|A7MC11_DANRE:A7E2M8|A7E2M8_DANRE:A7MCA7|A7MCA7_DANRE:B3DJF8|B3DJF8_DANRE:A0A140LG54|A0A140LG54_DANRE:Q05AK8|Q05AK8_DANRE:F1QAU0|F1QAU0_DANRE:X1WHF1|X1WHF1_DANRE:A7MCA8|A7MCA8_DANRE:F1R4A4|F1R4A4_DANRE:X1WDH8|X1WDH8_DANRE:A0A8N7UVW5|A0A8N7UVW5_DANRE
VNDIFERIAGEAS	83.2	1419.7	13	1.9	710.858	2	29.3982	94185	ID113918_01_SPD30_OA10034_10472_062924.raw	1240000			347000	1230000	10600000			A0A8M6YW20|A0A8M6YW20_DANRE:Q5BJA5|H2B1_DANRE:R4GE15|R4GE15_DANRE:A0A8M1RLA9|A0A8M1RLA9_DANRE:Q6PC60|H2B3_DANRE:A7MC11|A7MC11_DANRE:A7E2M8|A7E2M8_DANRE:A7MCA7|A7MCA7_DANRE:B3DJF8|B3DJF8_DANRE:A0A140LG54|A0A140LG54_DANRE:Q05AK8|Q05AK8_DANRE:F1QAU0|F1QAU0_DANRE:X1WHF1|X1WHF1_DANRE:A7MCA8|A7MCA8_DANRE:F1R4A4|F1R4A4_DANRE:X1WDH8|X1WDH8_DANRE:A0A8N7UVW5|A0A8N7UVW5_DANRE
LLPGELAKHAVSEG	77.81	1419.77	14	2	710.895	2	16.8106	50301	ID113918_01_SPD30_OA10034_10472_062924.raw					2250000	6680000			A0A8M6YW20|A0A8M6YW20_DANRE:Q5BJA5|H2B1_DANRE:R4GE15|R4GE15_DANRE:A0A8M1RLA9|A0A8M1RLA9_DANRE:Q6PC60|H2B3_DANRE:A7MC11|A7MC11_DANRE:A7E2M8|A7E2M8_DANRE:A7MCA7|A7MCA7_DANRE:Q6DH91|Q6DH91_DANRE:B3DJF8|B3DJF8_DANRE:A0A140LG54|A0A140LG54_DANRE:Q05AK8|Q05AK8_DANRE:F1QAU0|F1QAU0_DANRE:A0A8M9QIA6|A0A8M9QIA6_DANRE:X1WHF1|X1WHF1_DANRE:F1R4A4|F1R4A4_DANRE:X1WDH8|X1WDH8_DANRE:A0A8N7UVW5|A0A8N7UVW5_DANRE
PGELAKHA	33.2	821.439	8	1.4	411.728	2	12.6462	39199	ID113919_01_SPD30_OA10034_10472_062924.raw	561000					9250000			A0A8M6YW20|A0A8M6YW20_DANRE:Q5BJA5|H2B1_DANRE:R4GE15|R4GE15_DANRE:A0A8M1RLA9|A0A8M1RLA9_DANRE:Q6PC60|H2B3_DANRE:A7MC11|A7MC11_DANRE:A7E2M8|A7E2M8_DANRE:A7MCA7|A7MCA7_DANRE:Q6DH91|Q6DH91_DANRE:B3DJF8|B3DJF8_DANRE:A0A140LG54|A0A140LG54_DANRE:Q05AK8|Q05AK8_DANRE:F1QAU0|F1QAU0_DANRE:A0A8M9QIA6|A0A8M9QIA6_DANRE:X1WHF1|X1WHF1_DANRE:A7MCA8|A7MCA8_DANRE:F1R4A4|F1R4A4_DANRE:X1WDH8|X1WDH8_DANRE:A0A8N7UVW5|…
PGELAKHAVSEG	34.39	1193.6	12	0.9	597.81	2	16.3813	55420	ID113919_01_SPD30_OA10034_10472_062924.raw					576000	1220000			A0A8M6YW20|A0A8M6YW20_DANRE:Q5BJA5|H2B1_DANRE:R4GE15|R4GE15_DANRE:A0A8M1RLA9|A0A8M1RLA9_DANRE:Q6PC60|H2B3_DANRE:A7MC11|A7MC11_DANRE:A7E2M8|A7E2M8_DANRE:A7MCA7|A7MCA7_DANRE:Q6DH91|Q6DH91_DANRE:B3DJF8|B3DJF8_DANRE:A0A140LG54|A0A140LG54_DANRE:Q05AK8|Q05AK8_DANRE:F1QAU0|F1QAU0_DANRE:A0A8M9QIA6|A0A8M9QIA6_DANRE:X1WHF1|X1WHF1_DANRE:F1R4A4|F1R4A4_DANRE:X1WDH8|X1WDH8_DANRE:A0A8N7UVW5|A0A8N7UVW5_DANRE
PGELAKHAVSEGTKAVTKY	46.52	1985.06	19	0.9	662.694	3	22.1043	79198	ID113919_01_SPD30_OA10034_10472_062924.raw				1010000	2480000	8260000			A0A8M6YW20|A0A8M6YW20_DANRE:Q5BJA5|H2B1_DANRE:R4GE15|R4GE15_DANRE:A0A8M1RLA9|A0A8M1RLA9_DANRE:Q6PC60|H2B3_DANRE:A7MC11|A7MC11_DANRE:A7E2M8|A7E2M8_DANRE:A7MCA7|A7MCA7_DANRE:Q6DH91|Q6DH91_DANRE:B3DJF8|B3DJF8_DANRE:A0A140LG54|A0A140LG54_DANRE:Q05AK8|Q05AK8_DANRE:F1QAU0|F1QAU0_DANRE:X1WHF1|X1WHF1_DANRE:F1R4A4|F1R4A4_DANRE:X1WDH8|X1WDH8_DANRE:A0A8N7UVW5|A0A8N7UVW5_DANRE
SEGTKAVTKY	82.33	1082.56	10	1.2	542.288	2	6.2172	12883	ID113919_01_SPD30_OA10034_10472_062924.raw	431000			18300		2100000			A0A8M6YW20|A0A8M6YW20_DANRE:Q5BJA5|H2B1_DANRE:R4GE15|R4GE15_DANRE:A0A8M1RLA9|A0A8M1RLA9_DANRE:Q6PC60|H2B3_DANRE:A7MC11|A7MC11_DANRE:A7E2M8|A7E2M8_DANRE:A7MCA7|A7MCA7_DANRE:Q6DH91|Q6DH91_DANRE:B3DJF8|B3DJF8_DANRE:A0A140LG54|A0A140LG54_DANRE:Q05AK8|Q05AK8_DANRE:F1QAU0|F1QAU0_DANRE:X1WHF1|X1WHF1_DANRE:F1R4A4|F1R4A4_DANRE:X1WDH8|X1WDH8_DANRE:A0A8N7UVW5|A0A8N7UVW5_DANRE
VLKQVHPDTGIS	72.21	1292.71	12	0.8	647.362	2	8.4923	22413	ID113919_01_SPD30_OA10034_10472_062924.raw						988000			A0A8M6YW20|A0A8M6YW20_DANRE:Q5BJA5|H2B1_DANRE:R4GE15|R4GE15_DANRE:A0A8M1RLA9|A0A8M1RLA9_DANRE:Q6PC60|H2B3_DANRE:A7MC11|A7MC11_DANRE:A7E2M8|A7E2M8_DANRE:A7MCA7|A7MCA7_DANRE:Q6DH91|Q6DH91_DANRE:B3DJF8|B3DJF8_DANRE:A0A140LG54|A0A140LG54_DANRE:Q05AK8|Q05AK8_DANRE:F1QAU0|F1QAU0_DANRE:A0A8M9QIA6|A0A8M9QIA6_DANRE:X1WHF1|X1WHF1_DANRE:A7MCA8|A7MCA8_DANRE:F1R4A4|F1R4A4_DANRE:X1WDH8|X1WDH8_DANRE:A0A8N7UVW5|…
VRLLLPGELA	68.03	1079.67	10	2.8	540.844	2	30.3384	112156	ID113919_01_SPD30_OA10034_10472_062924.raw						692000			A0A8M6YW20|A0A8M6YW20_DANRE:Q5BJA5|H2B1_DANRE:R4GE15|R4GE15_DANRE:A0A8M1RLA9|A0A8M1RLA9_DANRE:Q6PC60|H2B3_DANRE:A7MC11|A7MC11_DANRE:A7E2M8|A7E2M8_DANRE:A7MCA7|A7MCA7_DANRE:Q6DH91|Q6DH91_DANRE:B3DJF8|B3DJF8_DANRE:A0A140LG54|A0A140LG54_DANRE:Q05AK8|Q05AK8_DANRE:F1QAU0|F1QAU0_DANRE:A0A8M9QIA6|A0A8M9QIA6_DANRE:X1WHF1|X1WHF1_DANRE:A7MCA8|A7MCA8_DANRE:F1R4A4|F1R4A4_DANRE:X1WDH8|X1WDH8_DANRE:A0A8N7UVW5|…
VRLLLPGELAKH	83.52	1344.82	12	2.2	449.283	3	19.7088	61169	ID113918_01_SPD30_OA10034_10472_062924.raw	1480000			288000	3020000	22000000			A0A8M6YW20|A0A8M6YW20_DANRE:Q5BJA5|H2B1_DANRE:R4GE15|R4GE15_DANRE:A0A8M1RLA9|A0A8M1RLA9_DANRE:Q6PC60|H2B3_DANRE:A7MC11|A7MC11_DANRE:A7E2M8|A7E2M8_DANRE:A7MCA7|A7MCA7_DANRE:Q6DH91|Q6DH91_DANRE:B3DJF8|B3DJF8_DANRE:A0A140LG54|A0A140LG54_DANRE:Q05AK8|Q05AK8_DANRE:F1QAU0|F1QAU0_DANRE:A0A8M9QIA6|A0A8M9QIA6_DANRE:X1WHF1|X1WHF1_DANRE:A7MCA8|A7MCA8_DANRE:F1R4A4|F1R4A4_DANRE:X1WDH8|X1WDH8_DANRE:A0A8N7UVW5|…
VRLLLPGELAKHA	84.02	1415.86	13	1.5	472.962	3	20.5853	64387	ID113918_01_SPD30_OA10034_10472_062924.raw	612000			161000	698000	11900000			A0A8M6YW20|A0A8M6YW20_DANRE:Q5BJA5|H2B1_DANRE:R4GE15|R4GE15_DANRE:A0A8M1RLA9|A0A8M1RLA9_DANRE:Q6PC60|H2B3_DANRE:A7MC11|A7MC11_DANRE:A7E2M8|A7E2M8_DANRE:A7MCA7|A7MCA7_DANRE:Q6DH91|Q6DH91_DANRE:B3DJF8|B3DJF8_DANRE:A0A140LG54|A0A140LG54_DANRE:Q05AK8|Q05AK8_DANRE:F1QAU0|F1QAU0_DANRE:A0A8M9QIA6|A0A8M9QIA6_DANRE:X1WHF1|X1WHF1_DANRE:A7MCA8|A7MCA8_DANRE:F1R4A4|F1R4A4_DANRE:X1WDH8|X1WDH8_DANRE:A0A8N7UVW5|…
VRLLLPGELAKHAVSEG	83.62	1788.03	17	1.6	597.017	3	22.6872	71709	ID113918_01_SPD30_OA10034_10472_062924.raw	1370000				4140000	6540000			A0A8M6YW20|A0A8M6YW20_DANRE:Q5BJA5|H2B1_DANRE:R4GE15|R4GE15_DANRE:A0A8M1RLA9|A0A8M1RLA9_DANRE:Q6PC60|H2B3_DANRE:A7MC11|A7MC11_DANRE:A7E2M8|A7E2M8_DANRE:A7MCA7|A7MCA7_DANRE:Q6DH91|Q6DH91_DANRE:B3DJF8|B3DJF8_DANRE:A0A140LG54|A0A140LG54_DANRE:Q05AK8|Q05AK8_DANRE:F1QAU0|F1QAU0_DANRE:A0A8M9QIA6|A0A8M9QIA6_DANRE:X1WHF1|X1WHF1_DANRE:F1R4A4|F1R4A4_DANRE:X1WDH8|X1WDH8_DANRE:A0A8N7UVW5|A0A8N7UVW5_DANRE
VRLLLPGELAKHAVSEGTKAVTKY	89.06	2579.48	24	2.5	516.905	5	26.0648	71737	ID113917_01_SPD30_OA10034_10472_062924.raw	913000			3010000	11400000	21100000			A0A8M6YW20|A0A8M6YW20_DANRE:Q5BJA5|H2B1_DANRE:R4GE15|R4GE15_DANRE:A0A8M1RLA9|A0A8M1RLA9_DANRE:Q6PC60|H2B3_DANRE:A7MC11|A7MC11_DANRE:A7E2M8|A7E2M8_DANRE:A7MCA7|A7MCA7_DANRE:Q6DH91|Q6DH91_DANRE:B3DJF8|B3DJF8_DANRE:A0A140LG54|A0A140LG54_DANRE:Q05AK8|Q05AK8_DANRE:F1QAU0|F1QAU0_DANRE:X1WHF1|X1WHF1_DANRE:F1R4A4|F1R4A4_DANRE:X1WDH8|X1WDH8_DANRE:A0A8N7UVW5|A0A8N7UVW5_DANRE
VSEGTKAVTKY	83.51	1181.63	11	1.5	394.884	3	5.535	9491	ID113918_01_SPD30_OA10034_10472_062924.raw	987000					5120000			A0A8M6YW20|A0A8M6YW20_DANRE:Q5BJA5|H2B1_DANRE:R4GE15|R4GE15_DANRE:A0A8M1RLA9|A0A8M1RLA9_DANRE:Q6PC60|H2B3_DANRE:A7MC11|A7MC11_DANRE:A7E2M8|A7E2M8_DANRE:A7MCA7|A7MCA7_DANRE:Q6DH91|Q6DH91_DANRE:B3DJF8|B3DJF8_DANRE:A0A140LG54|A0A140LG54_DANRE:Q05AK8|Q05AK8_DANRE:F1QAU0|F1QAU0_DANRE:X1WHF1|X1WHF1_DANRE:F1R4A4|F1R4A4_DANRE:X1WDH8|X1WDH8_DANRE:A0A8N7UVW5|A0A8N7UVW5_DANRE
KRSTITSREIQTAVRL	87.19	1858.07	16	1.7	620.367	3	13.4622	33498	ID113917_01_SPD30_OA10034_10472_062924.raw				544000	4230000	4680000			A0A8M6YW20|A0A8M6YW20_DANRE:Q5BJA5|H2B1_DANRE:R4GE15|R4GE15_DANRE:A7MC11|A7MC11_DANRE:Q6PC60|H2B3_DANRE:A7MCA7|A7MCA7_DANRE:Q05AK8|Q05AK8_DANRE:B3DJF8|B3DJF8_DANRE:A0A140LG54|A0A140LG54_DANRE:F1QAU0|F1QAU0_DANRE:A0A8M9QIA6|A0A8M9QIA6_DANRE:A7MCA8|A7MCA8_DANRE:A0A8N7UVW5|A0A8N7UVW5_DANRE:F1R4A4|F1R4A4_DANRE:X1WDH8|X1WDH8_DANRE
AHYNKRSTITSREIQTA	89.03	1975.02	17	1.7	659.35	3	5.3528	8645	ID113917_01_SPD30_OA10034_10472_062924.raw				483000	1350000	1340000			A0A8M6YW20|A0A8M6YW20_DANRE:Q5BJA5|H2B1_DANRE:R4GE15|R4GE15_DANRE:Q6PC60|H2B3_DANRE:A7MC11|A7MC11_DANRE:A7MCA7|A7MCA7_DANRE:B3DJF8|B3DJF8_DANRE:A0A140LG54|A0A140LG54_DANRE:Q05AK8|Q05AK8_DANRE:F1QAU0|F1QAU0_DANRE:A0A8M9QIA6|A0A8M9QIA6_DANRE:A7MCA8|A7MCA8_DANRE:F1R4A4|F1R4A4_DANRE:X1WDH8|X1WDH8_DANRE:A0A8N7UVW5|A0A8N7UVW5_DANRE
AHYNKRSTITSREIQTAVRL	79.55	2343.28	20	1.1	586.827	4	12.4755	30297	ID113917_01_SPD30_OA10034_10472_062924.raw	614000			2330000	6500000	7420000			A0A8M6YW20|A0A8M6YW20_DANRE:Q5BJA5|H2B1_DANRE:R4GE15|R4GE15_DANRE:Q6PC60|H2B3_DANRE:A7MC11|A7MC11_DANRE:A7MCA7|A7MCA7_DANRE:B3DJF8|B3DJF8_DANRE:A0A140LG54|A0A140LG54_DANRE:Q05AK8|Q05AK8_DANRE:F1QAU0|F1QAU0_DANRE:A0A8M9QIA6|A0A8M9QIA6_DANRE:A7MCA8|A7MCA8_DANRE:F1R4A4|F1R4A4_DANRE:X1WDH8|X1WDH8_DANRE:A0A8N7UVW5|A0A8N7UVW5_DANRE
KRSTITSREIQTA	44.69	1489.82	13	1.8	497.615	3	5.2062	7302	ID113914_01_SPD30_OA10034_10472_062924.raw	59800				559000				A0A8M6YW20|A0A8M6YW20_DANRE:Q5BJA5|H2B1_DANRE:R4GE15|R4GE15_DANRE:Q6PC60|H2B3_DANRE:A7MC11|A7MC11_DANRE:A7MCA7|A7MCA7_DANRE:B3DJF8|B3DJF8_DANRE:A0A140LG54|A0A140LG54_DANRE:Q05AK8|Q05AK8_DANRE:F1QAU0|F1QAU0_DANRE:A0A8M9QIA6|A0A8M9QIA6_DANRE:A7MCA8|A7MCA8_DANRE:F1R4A4|F1R4A4_DANRE:X1WDH8|X1WDH8_DANRE:A0A8N7UVW5|A0A8N7UVW5_DANRE
RLAHYNKRSTIT	51.87	1458.81	12	1.7	487.277	3	3.9094	4007	ID113914_01_SPD30_OA10034_10472_062924.raw	10800				44500				A0A8M6YW20|A0A8M6YW20_DANRE:Q5BJA5|H2B1_DANRE:R4GE15|R4GE15_DANRE:Q6PC60|H2B3_DANRE:A7MC11|A7MC11_DANRE:A7MCA7|A7MCA7_DANRE:Q6DH91|Q6DH91_DANRE:B3DJF8|B3DJF8_DANRE:A0A140LG54|A0A140LG54_DANRE:Q05AK8|Q05AK8_DANRE:F1QAU0|F1QAU0_DANRE:A0A8M9QIA6|A0A8M9QIA6_DANRE:A7MCA8|A7MCA8_DANRE:F1R4A4|F1R4A4_DANRE:A0A8N7UVW5|A0A8N7UVW5_DANRE
SRLAHYNKRSTIT	83.01	1545.84	13	1.4	516.287	3	4.4843	6518	ID113918_01_SPD30_OA10034_10472_062924.raw					880000				A0A8M6YW20|A0A8M6YW20_DANRE:Q5BJA5|H2B1_DANRE:R4GE15|R4GE15_DANRE:Q6PC60|H2B3_DANRE:A7MC11|A7MC11_DANRE:A7MCA7|A7MCA7_DANRE:Q6DH91|Q6DH91_DANRE:B3DJF8|B3DJF8_DANRE:A0A140LG54|A0A140LG54_DANRE:Q05AK8|Q05AK8_DANRE:F1QAU0|F1QAU0_DANRE:A0A8M9QIA6|A0A8M9QIA6_DANRE:A7MCA8|A7MCA8_DANRE:F1R4A4|F1R4A4_DANRE:A0A8N7UVW5|A0A8N7UVW5_DANRE
SRLAHYNKRSTITSR	83.52	1788.97	15	1.1	448.25	4	4.133	5641	ID113918_01_SPD30_OA10034_10472_062924.raw					682000				A0A8M6YW20|A0A8M6YW20_DANRE:Q5BJA5|H2B1_DANRE:R4GE15|R4GE15_DANRE:Q6PC60|H2B3_DANRE:A7MC11|A7MC11_DANRE:A7MCA7|A7MCA7_DANRE:Q6DH91|Q6DH91_DANRE:B3DJF8|B3DJF8_DANRE:A0A140LG54|A0A140LG54_DANRE:Q05AK8|Q05AK8_DANRE:F1QAU0|F1QAU0_DANRE:A0A8M9QIA6|A0A8M9QIA6_DANRE:A7MCA8|A7MCA8_DANRE:F1R4A4|F1R4A4_DANRE:A0A8N7UVW5|A0A8N7UVW5_DANRE
VVSEPL	35.03	642.359	6	1.2	643.367	1	15.1273	50046	ID113919_01_SPD30_OA10034_10472_062924.raw						28200000			A0A8M6YW54|A0A8M6YW54_DANRE
ATYLPKDTSPGSAYQEGGGLYAL	40.63	2358.14	23	3.8	1180.08	2	29.0689	80457	ID113917_01_SPD30_OA10034_10472_062924.raw									A0A8M6YXA0|A0A8M6YXA0_DANRE:F1QK93|F1QK93_DANRE
ENPARALPAQLKVL	44.54	1518.89	14	1.9	760.453	2	25.0878	68992	ID113917_01_SPD30_OA10034_10472_062924.raw									A0A8M6YXA0|A0A8M6YXA0_DANRE:F1QK93|F1QK93_DANRE
ETQHEKILRGL	46	1322.73	11	1.9	441.918	3	10.442	23681	ID113917_01_SPD30_OA10034_10472_062924.raw				221000					A0A8M6YXA0|A0A8M6YXA0_DANRE:F1QK93|F1QK93_DANRE
VTFVDTPGIIENR	79.08	1459.77	13	2.5	730.893	2	26.1164	67463	ID113915_01_SPD30_OA10034_10472_062924.raw		666000			1310000				A0A8M6YXH1|A0A8M6YXH1_DANRE:A0AUR2|A0AUR2_DANRE:A0A0R4IRI3|A0A0R4IRI3_DANRE
LTEIIK	48.78	715.448	6	1.7	358.732	2	14.8244	34895	ID113915_01_SPD30_OA10034_10472_062924.raw	1780000	2170000							A0A8M6YXX6|A0A8M6YXX6_DANRE:Q6DRC0|SYSC_DANRE:A0A0R4IBD9|A0A0R4IBD9_DANRE
KIFKDI	73.89	762.464	6	1.5	382.24	2	11.5749	34959	ID113919_01_SPD30_OA10034_10472_062924.raw						665000			A0A8M6YYK8|A0A8M6YYK8_DANRE
STPIIL	65.1	642.395	6	2.9	643.404	1	31.0747	114974	ID113919_01_SPD30_OA10034_10472_062924.raw						1660000			A0A8M6YZB7|A0A8M6YZB7_DANRE:E7FBD9|E7FBD9_DANRE
IINRIC(+57.02)	62.78	787.437	6	1	394.726	2	11.214	33465	ID113919_01_SPD30_OA10034_10472_062924.raw						765000	Carbamidomethylation		A0A8M6YZH9|A0A8M6YZH9_DANRE:A0A8M1NH89|A0A8M1NH89_DANRE:A0A8M6Z5Y2|A0A8M6Z5Y2_DANRE
LVEIVK	39.64	699.453	6	2.1	350.735	2	13.3781	33177	ID113917_01_SPD30_OA10034_10472_062924.raw				148000					A0A8M6YZJ1|A0A8M6YZJ1_DANRE
QAAIIL	39.97	627.396	6	2.7	628.404	1	30.813	81473	ID113915_01_SPD30_OA10034_10472_062924.raw		4150000	3860000			4650000			A0A8M6YZV6|A0A8M6YZV6_DANRE:A0A8M9PYA0|A0A8M9PYA0_DANRE
EGIIAYIK	26.73	905.522	8	0.3	453.769	2	27.0179	99225	ID113919_01_SPD30_OA10034_10472_062924.raw					3610000	451000			A0A8M6Z047|A0A8M6Z047_DANRE
AVLSIY	60.52	664.38	6	2.6	665.389	1	29.1248	76045	ID113915_01_SPD30_OA10034_10472_062924.raw		3170000		11500000		16100000			A0A8M6Z0K9|A0A8M6Z0K9_DANRE
SAISPESSPEAHETPLA	85.96	1721.81	17	1.1	861.914	2	16.3359	42643	ID113917_01_SPD30_OA10034_10472_062924.raw				558000					A0A8M6Z182|A0A8M6Z182_DANRE	YES
SAISPESSPEAHETPLARV	89.05	1976.98	19	-0.7	989.497	2	16.9771	44678	ID113917_01_SPD30_OA10034_10472_062924.raw				2340000					A0A8M6Z182|A0A8M6Z182_DANRE	YES
SEIIQREDC(+57.02)LSDYQGWVDF(-0.98)	89.07	2358.06	19	3.4	1180.04	2	35.6719	100907	ID113917_01_SPD30_OA10034_10472_062924.raw				111000			Carbamidomethylation;Amidation	F19:Amidation:1000.00	A0A8M6Z182|A0A8M6Z182_DANRE	YES
SPESSPEAHETPLARV	70.3	1705.83	16	3.9	569.619	3	12.5539	30611	ID113917_01_SPD30_OA10034_10472_062924.raw				159000					A0A8M6Z182|A0A8M6Z182_DANRE	YES
SPLSKVKPVNT	88.95	1168.68	11	2.3	585.349	2	8.8169	18438	ID113917_01_SPD30_OA10034_10472_062924.raw				3510000	1680000				A0A8M6Z182|A0A8M6Z182_DANRE	YES
SVGLSEDQRELM(+15.99)	88.53	1378.64	12	3.2	690.329	2	13.6649	34145	ID113917_01_SPD30_OA10034_10472_062924.raw				283000			Oxidation (M)	M12:Oxidation (M):1000.00	A0A8M6Z182|A0A8M6Z182_DANRE	YES
SVGLSEDQRELM(+15.99)SR	86.97	1621.77	14	1	811.895	2	10.8184	24737	ID113917_01_SPD30_OA10034_10472_062924.raw				4940000	1160000		Oxidation (M)	M12:Oxidation (M):1000.00	A0A8M6Z182|A0A8M6Z182_DANRE	YES
SVGLSEDQRELM(+15.99)SRQLLQ	89.6	2104.06	18	2.3	1053.04	2	20.242	54881	ID113917_01_SPD30_OA10034_10472_062924.raw				5650000	4630000		Oxidation (M)	M12:Oxidation (M):1000.00	A0A8M6Z182|A0A8M6Z182_DANRE	YES
SVGLSEDQRELM(+15.99)SRQLLQAL	87.35	2288.18	20	2.4	763.736	3	29.0265	80530	ID113917_01_SPD30_OA10034_10472_062924.raw				18500000	6220000		Oxidation (M)	M12:Oxidation (M):1000.00	A0A8M6Z182|A0A8M6Z182_DANRE	YES
AARKSAPATGGVKKPHRYRPGTV	76.78	2404.36	23	0.6	481.879	5	4.3636	6659	ID113919_01_SPD30_OA10034_10472_062924.raw	78400					576000			A0A8M6Z1M4|A0A8M6Z1M4_DANRE:A0A8M3B0X6|A0A8M3B0X6_DANRE:Q4QRF4|H32_DANRE:A8KBJ5|A8KBJ5_DANRE:A0A8M6YZA4|A0A8M6YZA4_DANRE:Q4QRF5|Q4QRF5_DANRE:A0A140LG23|A0A140LG23_DANRE:A8E503|A8E503_DANRE
AARKSAPATGGVKKPHRYRPGTVAL	71.53	2588.48	25	0.9	648.127	4	5.6653	11013	ID113919_01_SPD30_OA10034_10472_062924.raw						446000			A0A8M6Z1M4|A0A8M6Z1M4_DANRE:A0A8M3B0X6|A0A8M3B0X6_DANRE:Q4QRF4|H32_DANRE:A8KBJ5|A8KBJ5_DANRE:A0A8M6YZA4|A0A8M6YZA4_DANRE:Q4QRF5|Q4QRF5_DANRE:A0A140LG23|A0A140LG23_DANRE:A8E503|A8E503_DANRE
AARKSAPATGGVKKPHRYRPGTVALR	76.78	2744.58	26	0.3	458.437	6	5.037	8771	ID113919_01_SPD30_OA10034_10472_062924.raw						1690000			A0A8M6Z1M4|A0A8M6Z1M4_DANRE:A0A8M3B0X6|A0A8M3B0X6_DANRE:Q4QRF4|H32_DANRE:A8KBJ5|A8KBJ5_DANRE:A0A8M6YZA4|A0A8M6YZA4_DANRE:Q4QRF5|Q4QRF5_DANRE:A0A140LG23|A0A140LG23_DANRE:A8E503|A8E503_DANRE
SAPATGGVKKPHRYRPG	25.2	1777.97	17	1.7	356.602	5	3.9331	4064	ID113914_01_SPD30_OA10034_10472_062924.raw	26400								A0A8M6Z1M4|A0A8M6Z1M4_DANRE:A0A8M3B0X6|A0A8M3B0X6_DANRE:Q4QRF4|H32_DANRE:A8KBJ5|A8KBJ5_DANRE:A0A8M6YZA4|A0A8M6YZA4_DANRE:Q4QRF5|Q4QRF5_DANRE:A0A140LG23|A0A140LG23_DANRE:A8E503|A8E503_DANRE
SAPATGGVKKPHRYRPGTV	27.49	1978.09	19	1	660.37	3	4.919	8321	ID113919_01_SPD30_OA10034_10472_062924.raw	46900								A0A8M6Z1M4|A0A8M6Z1M4_DANRE:A0A8M3B0X6|A0A8M3B0X6_DANRE:Q4QRF4|H32_DANRE:A8KBJ5|A8KBJ5_DANRE:A0A8M6YZA4|A0A8M6YZA4_DANRE:Q4QRF5|Q4QRF5_DANRE:A0A140LG23|A0A140LG23_DANRE:A8E503|A8E503_DANRE
SAPATGGVKKPHRYRPGTVAL	71.41	2162.21	21	0.6	721.743	3	6.9544	16169	ID113919_01_SPD30_OA10034_10472_062924.raw						131000			A0A8M6Z1M4|A0A8M6Z1M4_DANRE:A0A8M3B0X6|A0A8M3B0X6_DANRE:Q4QRF4|H32_DANRE:A8KBJ5|A8KBJ5_DANRE:A0A8M6YZA4|A0A8M6YZA4_DANRE:Q4QRF5|Q4QRF5_DANRE:A0A140LG23|A0A140LG23_DANRE:A8E503|A8E503_DANRE
DFKTDLRFQSS	87.93	1342.65	11	1.7	672.334	2	19.6888	53097	ID113917_01_SPD30_OA10034_10472_062924.raw	972000	265000	330000	1410000		2460000			A0A8M6Z1M4|A0A8M6Z1M4_DANRE:A0A8M3B0X6|A0A8M3B0X6_DANRE:Q4QRF4|H32_DANRE:A8KBJ5|A8KBJ5_DANRE:A0A8M6YZA4|A0A8M6YZA4_DANRE:Q4QRF5|Q4QRF5_DANRE:A8E503|A8E503_DANRE
EIAQDFKTDLRFQSS	88.99	1783.87	15	1.1	892.945	2	23.1312	63205	ID113917_01_SPD30_OA10034_10472_062924.raw	88100			945000	811000				A0A8M6Z1M4|A0A8M6Z1M4_DANRE:A0A8M3B0X6|A0A8M3B0X6_DANRE:Q4QRF4|H32_DANRE:A8KBJ5|A8KBJ5_DANRE:A0A8M6YZA4|A0A8M6YZA4_DANRE:Q4QRF5|Q4QRF5_DANRE:A8E503|A8E503_DANRE
KTDLRFQSS	87.63	1080.56	9	1.3	541.286	2	7.4792	14506	ID113917_01_SPD30_OA10034_10472_062924.raw	434000			421000	1800000	616000			A0A8M6Z1M4|A0A8M6Z1M4_DANRE:A0A8M3B0X6|A0A8M3B0X6_DANRE:Q4QRF4|H32_DANRE:A8KBJ5|A8KBJ5_DANRE:A0A8M6YZA4|A0A8M6YZA4_DANRE:Q4QRF5|Q4QRF5_DANRE:A8E503|A8E503_DANRE
VREIAQDFKTDLRFQSS	89.74	2039.04	17	1.5	680.689	3	20.8052	50439	ID113916_01_SPD30_OA10034_10472_062924.raw	9950000	3270000	3170000	17600000	40900000	52200000			A0A8M6Z1M4|A0A8M6Z1M4_DANRE:A0A8M3B0X6|A0A8M3B0X6_DANRE:Q4QRF4|H32_DANRE:A8KBJ5|A8KBJ5_DANRE:A0A8M6YZA4|A0A8M6YZA4_DANRE:Q4QRF5|Q4QRF5_DANRE:A8E503|A8E503_DANRE
EASEAYLVGL	35.99	1050.52	10	2.3	526.27	2	32.2971	103949	ID113918_01_SPD30_OA10034_10472_062924.raw					323000				A0A8M6Z1M4|A0A8M6Z1M4_DANRE:B2GSF5|B2GSF5_DANRE:A0A8M3B0X6|A0A8M3B0X6_DANRE:Q4QRF4|H32_DANRE:A0A8M6YZA4|A0A8M6YZA4_DANRE:Q6PI20|H33_DANRE:Q4QRF5|Q4QRF5_DANRE:A0A140LG23|A0A140LG23_DANRE:A8E503|A8E503_DANRE
EASEAYLVGLF	50.07	1197.59	11	1.9	599.804	2	40.3029	145175	ID113919_01_SPD30_OA10034_10472_062924.raw						2190000			A0A8M6Z1M4|A0A8M6Z1M4_DANRE:B2GSF5|B2GSF5_DANRE:A0A8M3B0X6|A0A8M3B0X6_DANRE:Q4QRF4|H32_DANRE:A0A8M6YZA4|A0A8M6YZA4_DANRE:Q6PI20|H33_DANRE:Q4QRF5|Q4QRF5_DANRE:A0A140LG23|A0A140LG23_DANRE:A8E503|A8E503_DANRE
ALREIRRYQKSTELLIR	80.56	2144.25	17	1.7	537.072	4	12.9828	35903	ID113918_01_SPD30_OA10034_10472_062924.raw					976000	4920000			A0A8M6Z1M4|A0A8M6Z1M4_DANRE:B2GSF5|B2GSF5_DANRE:A0A8M3B0X6|A0A8M3B0X6_DANRE:Q4QRF4|H32_DANRE:A8KBJ5|A8KBJ5_DANRE:A0A8M6YZA4|A0A8M6YZA4_DANRE:Q6PI20|H33_DANRE:Q4QRF5|Q4QRF5_DANRE:A0A140LG23|A0A140LG23_DANRE:A8E503|A8E503_DANRE
EIAQDF	76.21	721.328	6	2.3	722.337	1	18.1772	63602	ID113919_01_SPD30_OA10034_10472_062924.raw	999000					3780000			A0A8M6Z1M4|A0A8M6Z1M4_DANRE:B2GSF5|B2GSF5_DANRE:A0A8M3B0X6|A0A8M3B0X6_DANRE:Q4QRF4|H32_DANRE:A8KBJ5|A8KBJ5_DANRE:A0A8M6YZA4|A0A8M6YZA4_DANRE:Q6PI20|H33_DANRE:Q4QRF5|Q4QRF5_DANRE:A0A140LG23|A0A140LG23_DANRE:A8E503|A8E503_DANRE
EIRRYQKSTELLIRKLPFQRL	88.52	2686.58	21	1.5	538.323	5	23.0346	62833	ID113917_01_SPD30_OA10034_10472_062924.raw				1890000		62200000			A0A8M6Z1M4|A0A8M6Z1M4_DANRE:B2GSF5|B2GSF5_DANRE:A0A8M3B0X6|A0A8M3B0X6_DANRE:Q4QRF4|H32_DANRE:A8KBJ5|A8KBJ5_DANRE:A0A8M6YZA4|A0A8M6YZA4_DANRE:Q6PI20|H33_DANRE:Q4QRF5|Q4QRF5_DANRE:A0A140LG23|A0A140LG23_DANRE:A8E503|A8E503_DANRE
ELLIRKLPFQRL	82.94	1524.95	12	2	509.325	3	26.5974	84938	ID113918_01_SPD30_OA10034_10472_062924.raw					1580000	3070000			A0A8M6Z1M4|A0A8M6Z1M4_DANRE:B2GSF5|B2GSF5_DANRE:A0A8M3B0X6|A0A8M3B0X6_DANRE:Q4QRF4|H32_DANRE:A8KBJ5|A8KBJ5_DANRE:A0A8M6YZA4|A0A8M6YZA4_DANRE:Q6PI20|H33_DANRE:Q4QRF5|Q4QRF5_DANRE:A0A140LG23|A0A140LG23_DANRE:A8E503|A8E503_DANRE
GGVKKPHRYRPGTVALR	61.42	1891.1	17	-0.3	473.783	4	5.1192	8901	ID113919_01_SPD30_OA10034_10472_062924.raw						406000			A0A8M6Z1M4|A0A8M6Z1M4_DANRE:B2GSF5|B2GSF5_DANRE:A0A8M3B0X6|A0A8M3B0X6_DANRE:Q4QRF4|H32_DANRE:A8KBJ5|A8KBJ5_DANRE:A0A8M6YZA4|A0A8M6YZA4_DANRE:Q6PI20|H33_DANRE:Q4QRF5|Q4QRF5_DANRE:A0A140LG23|A0A140LG23_DANRE:A8E503|A8E503_DANRE
GVKKPHRYRPGTVALR	75.54	1834.08	16	1.1	367.824	5	4.8613	8199	ID113919_01_SPD30_OA10034_10472_062924.raw	215000					43200			A0A8M6Z1M4|A0A8M6Z1M4_DANRE:B2GSF5|B2GSF5_DANRE:A0A8M3B0X6|A0A8M3B0X6_DANRE:Q4QRF4|H32_DANRE:A8KBJ5|A8KBJ5_DANRE:A0A8M6YZA4|A0A8M6YZA4_DANRE:Q6PI20|H33_DANRE:Q4QRF5|Q4QRF5_DANRE:A0A140LG23|A0A140LG23_DANRE:A8E503|A8E503_DANRE
KLPFQRLVR	76.78	1155.72	9	0.2	386.249	3	13.3111	42303	ID113919_01_SPD30_OA10034_10472_062924.raw						2190000			A0A8M6Z1M4|A0A8M6Z1M4_DANRE:B2GSF5|B2GSF5_DANRE:A0A8M3B0X6|A0A8M3B0X6_DANRE:Q4QRF4|H32_DANRE:A8KBJ5|A8KBJ5_DANRE:A0A8M6YZA4|A0A8M6YZA4_DANRE:Q6PI20|H33_DANRE:Q4QRF5|Q4QRF5_DANRE:A0A140LG23|A0A140LG23_DANRE:A8E503|A8E503_DANRE
KSTELLIR	25.12	958.581	8	2	320.535	3	10.2956	22475	ID113914_01_SPD30_OA10034_10472_062924.raw	110000								A0A8M6Z1M4|A0A8M6Z1M4_DANRE:B2GSF5|B2GSF5_DANRE:A0A8M3B0X6|A0A8M3B0X6_DANRE:Q4QRF4|H32_DANRE:A8KBJ5|A8KBJ5_DANRE:A0A8M6YZA4|A0A8M6YZA4_DANRE:Q6PI20|H33_DANRE:Q4QRF5|Q4QRF5_DANRE:A0A140LG23|A0A140LG23_DANRE:A8E503|A8E503_DANRE
LLIRKLPFQRL	82.27	1395.91	11	1.8	466.311	3	21.9828	78634	ID113919_01_SPD30_OA10034_10472_062924.raw						840000			A0A8M6Z1M4|A0A8M6Z1M4_DANRE:B2GSF5|B2GSF5_DANRE:A0A8M3B0X6|A0A8M3B0X6_DANRE:Q4QRF4|H32_DANRE:A8KBJ5|A8KBJ5_DANRE:A0A8M6YZA4|A0A8M6YZA4_DANRE:Q6PI20|H33_DANRE:Q4QRF5|Q4QRF5_DANRE:A0A140LG23|A0A140LG23_DANRE:A8E503|A8E503_DANRE
Q(-17.03)KSTELLIR	71.42	1069.61	9	1.7	535.815	2	16.6103	56224	ID113919_01_SPD30_OA10034_10472_062924.raw	4320000				904000	28000000	Pyro-glu from Q	Q1:Pyro-glu from Q:1000.00	A0A8M6Z1M4|A0A8M6Z1M4_DANRE:B2GSF5|B2GSF5_DANRE:A0A8M3B0X6|A0A8M3B0X6_DANRE:Q4QRF4|H32_DANRE:A8KBJ5|A8KBJ5_DANRE:A0A8M6YZA4|A0A8M6YZA4_DANRE:Q6PI20|H33_DANRE:Q4QRF5|Q4QRF5_DANRE:A0A140LG23|A0A140LG23_DANRE:A8E503|A8E503_DANRE
Q(-17.03)KSTELLIRKLPFQRL	89.26	1952.16	16	2.3	651.728	3	28.6346	79254	ID113917_01_SPD30_OA10034_10472_062924.raw	2720000				2770000	5590000	Pyro-glu from Q	Q1:Pyro-glu from Q:1000.00	A0A8M6Z1M4|A0A8M6Z1M4_DANRE:B2GSF5|B2GSF5_DANRE:A0A8M3B0X6|A0A8M3B0X6_DANRE:Q4QRF4|H32_DANRE:A8KBJ5|A8KBJ5_DANRE:A0A8M6YZA4|A0A8M6YZA4_DANRE:Q6PI20|H33_DANRE:Q4QRF5|Q4QRF5_DANRE:A0A140LG23|A0A140LG23_DANRE:A8E503|A8E503_DANRE
QKSTELL	52.06	817.455	7	1.5	409.735	2	11.2452	33544	ID113919_01_SPD30_OA10034_10472_062924.raw						881000			A0A8M6Z1M4|A0A8M6Z1M4_DANRE:B2GSF5|B2GSF5_DANRE:A0A8M3B0X6|A0A8M3B0X6_DANRE:Q4QRF4|H32_DANRE:A8KBJ5|A8KBJ5_DANRE:A0A8M6YZA4|A0A8M6YZA4_DANRE:Q6PI20|H33_DANRE:Q4QRF5|Q4QRF5_DANRE:A0A140LG23|A0A140LG23_DANRE:A8E503|A8E503_DANRE
REIRRYQKSTELLIRKLPFQRL	83.85	2842.68	22	2.5	474.788	6	20.1694	63117	ID113918_01_SPD30_OA10034_10472_062924.raw					17500000	37200000			A0A8M6Z1M4|A0A8M6Z1M4_DANRE:B2GSF5|B2GSF5_DANRE:A0A8M3B0X6|A0A8M3B0X6_DANRE:Q4QRF4|H32_DANRE:A8KBJ5|A8KBJ5_DANRE:A0A8M6YZA4|A0A8M6YZA4_DANRE:Q6PI20|H33_DANRE:Q4QRF5|Q4QRF5_DANRE:A0A140LG23|A0A140LG23_DANRE:A8E503|A8E503_DANRE
RYQKSTELLIR	82.29	1405.8	11	0.1	469.609	3	8.6869	23060	ID113919_01_SPD30_OA10034_10472_062924.raw	688000					1110000			A0A8M6Z1M4|A0A8M6Z1M4_DANRE:B2GSF5|B2GSF5_DANRE:A0A8M3B0X6|A0A8M3B0X6_DANRE:Q4QRF4|H32_DANRE:A8KBJ5|A8KBJ5_DANRE:A0A8M6YZA4|A0A8M6YZA4_DANRE:Q6PI20|H33_DANRE:Q4QRF5|Q4QRF5_DANRE:A0A140LG23|A0A140LG23_DANRE:A8E503|A8E503_DANRE
SEAYLVGLF	76.21	997.512	9	1.9	998.521	1	39.6286	143213	ID113919_01_SPD30_OA10034_10472_062924.raw						317000			A0A8M6Z1M4|A0A8M6Z1M4_DANRE:B2GSF5|B2GSF5_DANRE:A0A8M3B0X6|A0A8M3B0X6_DANRE:Q4QRF4|H32_DANRE:A8KBJ5|A8KBJ5_DANRE:A0A8M6YZA4|A0A8M6YZA4_DANRE:Q6PI20|H33_DANRE:Q4QRF5|Q4QRF5_DANRE:A0A140LG23|A0A140LG23_DANRE:A8E503|A8E503_DANRE
STELLIRKLPFQRL	76.84	1713.03	14	3.3	572.019	3	26.8253	98420	ID113919_01_SPD30_OA10034_10472_062924.raw						576000			A0A8M6Z1M4|A0A8M6Z1M4_DANRE:B2GSF5|B2GSF5_DANRE:A0A8M3B0X6|A0A8M3B0X6_DANRE:Q4QRF4|H32_DANRE:A8KBJ5|A8KBJ5_DANRE:A0A8M6YZA4|A0A8M6YZA4_DANRE:Q6PI20|H33_DANRE:Q4QRF5|Q4QRF5_DANRE:A0A140LG23|A0A140LG23_DANRE:A8E503|A8E503_DANRE
TELLIR	39.04	743.454	6	1	372.735	2	15.2888	50280	ID113919_01_SPD30_OA10034_10472_062924.raw						11300000			A0A8M6Z1M4|A0A8M6Z1M4_DANRE:B2GSF5|B2GSF5_DANRE:A0A8M3B0X6|A0A8M3B0X6_DANRE:Q4QRF4|H32_DANRE:A8KBJ5|A8KBJ5_DANRE:A0A8M6YZA4|A0A8M6YZA4_DANRE:Q6PI20|H33_DANRE:Q4QRF5|Q4QRF5_DANRE:A0A140LG23|A0A140LG23_DANRE:A8E503|A8E503_DANRE
TELLIRKLPFQRL	81.78	1626	13	2.5	543.008	3	26.8885	85913	ID113918_01_SPD30_OA10034_10472_062924.raw	500000				731000	4010000			A0A8M6Z1M4|A0A8M6Z1M4_DANRE:B2GSF5|B2GSF5_DANRE:A0A8M3B0X6|A0A8M3B0X6_DANRE:Q4QRF4|H32_DANRE:A8KBJ5|A8KBJ5_DANRE:A0A8M6YZA4|A0A8M6YZA4_DANRE:Q6PI20|H33_DANRE:Q4QRF5|Q4QRF5_DANRE:A0A140LG23|A0A140LG23_DANRE:A8E503|A8E503_DANRE
VREIAQDFKTD	77.01	1320.67	11	1.1	441.23	3	10.7189	31272	ID113919_01_SPD30_OA10034_10472_062924.raw	227000					1080000			A0A8M6Z1M4|A0A8M6Z1M4_DANRE:B2GSF5|B2GSF5_DANRE:A0A8M3B0X6|A0A8M3B0X6_DANRE:Q4QRF4|H32_DANRE:A8KBJ5|A8KBJ5_DANRE:A0A8M6YZA4|A0A8M6YZA4_DANRE:Q6PI20|H33_DANRE:Q4QRF5|Q4QRF5_DANRE:A0A140LG23|A0A140LG23_DANRE:A8E503|A8E503_DANRE
YLVGLF	70.58	710.4	6	2.1	711.409	1	38.1691	139076	ID113919_01_SPD30_OA10034_10472_062924.raw						4110000			A0A8M6Z1M4|A0A8M6Z1M4_DANRE:B2GSF5|B2GSF5_DANRE:A0A8M3B0X6|A0A8M3B0X6_DANRE:Q4QRF4|H32_DANRE:A8KBJ5|A8KBJ5_DANRE:A0A8M6YZA4|A0A8M6YZA4_DANRE:Q6PI20|H33_DANRE:Q4QRF5|Q4QRF5_DANRE:A0A140LG23|A0A140LG23_DANRE:A8E503|A8E503_DANRE
DFKTDLRF	80.72	1040.53	8	1.5	347.851	3	23.2268	83859	ID113919_01_SPD30_OA10034_10472_062924.raw	963000					5330000			A0A8M6Z1M4|A0A8M6Z1M4_DANRE:B2GSF5|B2GSF5_DANRE:A0A8M3B0X6|A0A8M3B0X6_DANRE:Q4QRF4|H32_DANRE:A8KBJ5|A8KBJ5_DANRE:A0A8M6YZA4|A0A8M6YZA4_DANRE:Q6PI20|H33_DANRE:Q4QRF5|Q4QRF5_DANRE:A8E503|A8E503_DANRE
DFKTDLRFQ	82.19	1168.59	9	1	585.302	2	20.844	73969	ID113919_01_SPD30_OA10034_10472_062924.raw	4230000				1550000	21900000			A0A8M6Z1M4|A0A8M6Z1M4_DANRE:B2GSF5|B2GSF5_DANRE:A0A8M3B0X6|A0A8M3B0X6_DANRE:Q4QRF4|H32_DANRE:A8KBJ5|A8KBJ5_DANRE:A0A8M6YZA4|A0A8M6YZA4_DANRE:Q6PI20|H33_DANRE:Q4QRF5|Q4QRF5_DANRE:A8E503|A8E503_DANRE
EIAQDFKTDLRFQ	88.82	1609.81	13	1.1	805.913	2	24.2141	66477	ID113917_01_SPD30_OA10034_10472_062924.raw	613000				471000	3910000			A0A8M6Z1M4|A0A8M6Z1M4_DANRE:B2GSF5|B2GSF5_DANRE:A0A8M3B0X6|A0A8M3B0X6_DANRE:Q4QRF4|H32_DANRE:A8KBJ5|A8KBJ5_DANRE:A0A8M6YZA4|A0A8M6YZA4_DANRE:Q6PI20|H33_DANRE:Q4QRF5|Q4QRF5_DANRE:A8E503|A8E503_DANRE
KLPFQRLVREIAQDFKTDLRFQ	36.06	2747.52	22	3.9	687.891	4	36.5619	133827	ID113919_01_SPD30_OA10034_10472_062924.raw						147000			A0A8M6Z1M4|A0A8M6Z1M4_DANRE:B2GSF5|B2GSF5_DANRE:A0A8M3B0X6|A0A8M3B0X6_DANRE:Q4QRF4|H32_DANRE:A8KBJ5|A8KBJ5_DANRE:A0A8M6YZA4|A0A8M6YZA4_DANRE:Q6PI20|H33_DANRE:Q4QRF5|Q4QRF5_DANRE:A8E503|A8E503_DANRE
KTDLRF	36.14	778.434	6	2.1	390.225	2	9.8464	21257	ID113914_01_SPD30_OA10034_10472_062924.raw	4300000								A0A8M6Z1M4|A0A8M6Z1M4_DANRE:B2GSF5|B2GSF5_DANRE:A0A8M3B0X6|A0A8M3B0X6_DANRE:Q4QRF4|H32_DANRE:A8KBJ5|A8KBJ5_DANRE:A0A8M6YZA4|A0A8M6YZA4_DANRE:Q6PI20|H33_DANRE:Q4QRF5|Q4QRF5_DANRE:A8E503|A8E503_DANRE
KTDLRFQ	68.96	906.492	7	1.5	454.254	2	7.9541	15088	ID113914_01_SPD30_OA10034_10472_062924.raw	8540000					1390000			A0A8M6Z1M4|A0A8M6Z1M4_DANRE:B2GSF5|B2GSF5_DANRE:A0A8M3B0X6|A0A8M3B0X6_DANRE:Q4QRF4|H32_DANRE:A8KBJ5|A8KBJ5_DANRE:A0A8M6YZA4|A0A8M6YZA4_DANRE:Q6PI20|H33_DANRE:Q4QRF5|Q4QRF5_DANRE:A8E503|A8E503_DANRE
REIAQDFKTDLRFQ	61.08	1765.91	14	1.3	589.645	3	20.8546	74001	ID113919_01_SPD30_OA10034_10472_062924.raw									A0A8M6Z1M4|A0A8M6Z1M4_DANRE:B2GSF5|B2GSF5_DANRE:A0A8M3B0X6|A0A8M3B0X6_DANRE:Q4QRF4|H32_DANRE:A8KBJ5|A8KBJ5_DANRE:A0A8M6YZA4|A0A8M6YZA4_DANRE:Q6PI20|H33_DANRE:Q4QRF5|Q4QRF5_DANRE:A8E503|A8E503_DANRE
VREIAQDFKTDL	76.98	1433.75	12	3.2	717.885	2	18.6107	65042	ID113919_01_SPD30_OA10034_10472_062924.raw									A0A8M6Z1M4|A0A8M6Z1M4_DANRE:B2GSF5|B2GSF5_DANRE:A0A8M3B0X6|A0A8M3B0X6_DANRE:Q4QRF4|H32_DANRE:A8KBJ5|A8KBJ5_DANRE:A0A8M6YZA4|A0A8M6YZA4_DANRE:Q6PI20|H33_DANRE:Q4QRF5|Q4QRF5_DANRE:A8E503|A8E503_DANRE
EDTNLC(+57.02)AIH	64.98	1071.47	9	1.1	536.741	2	11.2141	33318	ID113919_01_SPD30_OA10034_10472_062924.raw	788000			2230000		3220000	Carbamidomethylation		A0A8M6Z1M4|A0A8M6Z1M4_DANRE:B2GSF5|B2GSF5_DANRE:A0A8M3B0X6|A0A8M3B0X6_DANRE:Q4QRF4|H32_DANRE:A8KBJ5|A8KBJ5_DANRE:Q6PI20|H33_DANRE:A0A140LG23|A0A140LG23_DANRE:A8E503|A8E503_DANRE
FEDTNLC(+57.02)	82.99	897.354	7	2.2	898.363	1	14.7473	37540	ID113917_01_SPD30_OA10034_10472_062924.raw	3080000			491000	2150000	18500000	Carbamidomethylation		A0A8M6Z1M4|A0A8M6Z1M4_DANRE:B2GSF5|B2GSF5_DANRE:A0A8M3B0X6|A0A8M3B0X6_DANRE:Q4QRF4|H32_DANRE:A8KBJ5|A8KBJ5_DANRE:Q6PI20|H33_DANRE:A0A140LG23|A0A140LG23_DANRE:A8E503|A8E503_DANRE
FEDTNLC(+57.02)AIH	88.61	1218.53	10	1.4	610.275	2	17.4613	46249	ID113917_01_SPD30_OA10034_10472_062924.raw				1930000	3980000		Carbamidomethylation		A0A8M6Z1M4|A0A8M6Z1M4_DANRE:B2GSF5|B2GSF5_DANRE:A0A8M3B0X6|A0A8M3B0X6_DANRE:Q4QRF4|H32_DANRE:A8KBJ5|A8KBJ5_DANRE:Q6PI20|H33_DANRE:A0A140LG23|A0A140LG23_DANRE:A8E503|A8E503_DANRE
LVGLFEDTNLC(+57.02)AIH	82.06	1600.79	14	2.9	801.406	2	33.2409	107266	ID113918_01_SPD30_OA10034_10472_062924.raw				363000	671000	445000	Carbamidomethylation		A0A8M6Z1M4|A0A8M6Z1M4_DANRE:B2GSF5|B2GSF5_DANRE:A0A8M3B0X6|A0A8M3B0X6_DANRE:Q4QRF4|H32_DANRE:A8KBJ5|A8KBJ5_DANRE:Q6PI20|H33_DANRE:A0A140LG23|A0A140LG23_DANRE:A8E503|A8E503_DANRE
QEASEAYLVGLFEDTNLC(+57.02)AIH	89.41	2379.11	21	4.3	1190.57	2	40.0034	113889	ID113917_01_SPD30_OA10034_10472_062924.raw				256000			Carbamidomethylation		A0A8M6Z1M4|A0A8M6Z1M4_DANRE:B2GSF5|B2GSF5_DANRE:A0A8M3B0X6|A0A8M3B0X6_DANRE:Q4QRF4|H32_DANRE:Q6PI20|H33_DANRE:A0A140LG23|A0A140LG23_DANRE:A8E503|A8E503_DANRE
RVTIM(+15.99)PKDIQLARRIRGE	75.89	2167.24	18	1.4	434.455	5	13.2233	41837	ID113919_01_SPD30_OA10034_10472_062924.raw				799000		7870000	Oxidation (M)	M5:Oxidation (M):1000.00	A0A8M6Z1M4|A0A8M6Z1M4_DANRE:B2GSF5|B2GSF5_DANRE:Q4QRF4|H32_DANRE:A8KBJ5|A8KBJ5_DANRE:Q6PI20|H33_DANRE:Q4QRF5|Q4QRF5_DANRE:A0A140LG23|A0A140LG23_DANRE
RVTIMPKDIQLARRIRGERA	50.35	2378.38	20	1.4	476.684	5	14.0502	35410	ID113917_01_SPD30_OA10034_10472_062924.raw				915000					A0A8M6Z1M4|A0A8M6Z1M4_DANRE:B2GSF5|B2GSF5_DANRE:Q4QRF4|H32_DANRE:A8KBJ5|A8KBJ5_DANRE:Q6PI20|H33_DANRE:Q4QRF5|Q4QRF5_DANRE:A0A140LG23|A0A140LG23_DANRE
AKRVTIM(+15.99)PK	76.73	1058.63	9	1.6	353.884	3	3.9349	5558	ID113919_01_SPD30_OA10034_10472_062924.raw						42600	Oxidation (M)	M7:Oxidation (M):1000.00	A0A8M6Z1M4|A0A8M6Z1M4_DANRE:B2GSF5|B2GSF5_DANRE:Q4QRF4|H32_DANRE:A8KBJ5|A8KBJ5_DANRE:Q6PI20|H33_DANRE:Q4QRF5|Q4QRF5_DANRE:A0A140LG23|A0A140LG23_DANRE:A8E503|A8E503_DANRE
AKRVTIM(+15.99)PKDIQLA	77.04	1598.92	14	0.6	800.467	2	13.3643	42439	ID113919_01_SPD30_OA10034_10472_062924.raw	2300000					20100000	Oxidation (M)	M7:Oxidation (M):1000.00	A0A8M6Z1M4|A0A8M6Z1M4_DANRE:B2GSF5|B2GSF5_DANRE:Q4QRF4|H32_DANRE:A8KBJ5|A8KBJ5_DANRE:Q6PI20|H33_DANRE:Q4QRF5|Q4QRF5_DANRE:A0A140LG23|A0A140LG23_DANRE:A8E503|A8E503_DANRE
AKRVTIM(+15.99)PKDIQLAR	82.09	1755.02	15	1.1	586.014	3	10.4329	30036	ID113919_01_SPD30_OA10034_10472_062924.raw	2380000					11800000	Oxidation (M)	M7:Oxidation (M):1000.00	A0A8M6Z1M4|A0A8M6Z1M4_DANRE:B2GSF5|B2GSF5_DANRE:Q4QRF4|H32_DANRE:A8KBJ5|A8KBJ5_DANRE:Q6PI20|H33_DANRE:Q4QRF5|Q4QRF5_DANRE:A0A140LG23|A0A140LG23_DANRE:A8E503|A8E503_DANRE
RVTIM(+15.99)PKDIQLARRIR	70.27	1981.17	16	0.7	397.242	5	12.1321	37078	ID113919_01_SPD30_OA10034_10472_062924.raw						6620000	Oxidation (M)	M5:Oxidation (M):1000.00	A0A8M6Z1M4|A0A8M6Z1M4_DANRE:B2GSF5|B2GSF5_DANRE:Q4QRF4|H32_DANRE:A8KBJ5|A8KBJ5_DANRE:Q6PI20|H33_DANRE:Q4QRF5|Q4QRF5_DANRE:A0A140LG23|A0A140LG23_DANRE:A8E503|A8E503_DANRE
AIHAKRVTIM(+15.99)PK	69.02	1379.81	12	1.4	345.96	4	4.7133	6854	ID113917_01_SPD30_OA10034_10472_062924.raw				158000			Oxidation (M)	M10:Oxidation (M):1000.00	A0A8M6Z1M4|A0A8M6Z1M4_DANRE:B2GSF5|B2GSF5_DANRE:Q4QRF4|H32_DANRE:A8KBJ5|A8KBJ5_DANRE:Q6PI20|H33_DANRE:Q4QRF5|Q4QRF5_DANRE:A8E503|A8E503_DANRE:A0A140LG23|A0A140LG23_DANRE
IIRLAK	32.63	712.496	6	0.7	357.255	2	12.0903	36712	ID113919_01_SPD30_OA10034_10472_062924.raw					2300000	4100000			A0A8M6Z1Y1|A0A8M6Z1Y1_DANRE
RHYLNI	35.68	814.445	6	1.4	408.23	2	10.1002	28907	ID113919_01_SPD30_OA10034_10472_062924.raw						44500000			A0A8M6Z206|A0A8M6Z206_DANRE
Q(-17.03)HYIDLK	44.83	898.455	7	1.5	450.235	2	15.6256	40597	ID113917_01_SPD30_OA10034_10472_062924.raw				272000			Pyro-glu from Q	Q1:Pyro-glu from Q:1000.00	A0A8M6Z292|A0A8M6Z292_DANRE:Q7SXL4|Q7SXL4_DANRE:Q9IAD3|Q9IAD3_DANRE
VM(+15.99)LGETNPADSKPGTIR	88.66	1800.9	17	1.7	901.461	2	11.8383	28339	ID113917_01_SPD30_OA10034_10472_062924.raw		2020000		76700			Oxidation (M)	M2:Oxidation (M):1000.00	A0A8M6Z292|A0A8M6Z292_DANRE:Q9IAD3|Q9IAD3_DANRE
DISNADRLGFSEVELVQM(+15.99)	49.33	2037.97	18	2.7	1019.99	2	32.3385	90465	ID113917_01_SPD30_OA10034_10472_062924.raw							Oxidation (M)	M18:Oxidation (M):1000.00	A0A8M6Z2B4|A0A8M6Z2B4_DANRE:Q8AY63|Q8AY63_DANRE:Q08BV6|Q08BV6_DANRE
GTGGVDTAAVGGVFDISNADRLG	79.01	2148.04	23	7.8	717.028	3	28.6858	74869	ID113915_01_SPD30_OA10034_10472_062924.raw	83300	383000	153000						A0A8M6Z2B4|A0A8M6Z2B4_DANRE:Q8AY63|Q8AY63_DANRE:Q08BV6|Q08BV6_DANRE
LGFSEVELVQM(+15.99)VVDGVK	74.92	1863.97	17	1.6	622.33	3	39.5188	108165	ID113915_01_SPD30_OA10034_10472_062924.raw	240000	1850000	546000				Oxidation (M)	M11:Oxidation (M):1000.00	A0A8M6Z2B4|A0A8M6Z2B4_DANRE:Q8AY63|Q8AY63_DANRE:Q08BV6|Q08BV6_DANRE
VLTC(+57.02)PSNLGTGLR	80.12	1386.73	13	2.6	694.374	2	19.1939	47975	ID113915_01_SPD30_OA10034_10472_062924.raw	2620000	900000			2780000		Carbamidomethylation		A0A8M6Z2B4|A0A8M6Z2B4_DANRE:Q8AY63|Q8AY63_DANRE:Q08BV6|Q08BV6_DANRE:A0A2R9YJH5|A0A2R9YJH5_DANRE:A0A0R4IFJ7|A0A0R4IFJ7_DANRE:A2BHA3|A2BHA3_DANRE
TEILLR	39.04	743.454	6	1	372.735	2	15.2888	50280	ID113919_01_SPD30_OA10034_10472_062924.raw						11300000			A0A8M6Z2E9|A0A8M6Z2E9_DANRE:A0A8M3AZH9|A0A8M3AZH9_DANRE:E7FGW0|E7FGW0_DANRE:A0A8M9Q108|A0A8M9Q108_DANRE:A0A8M6Z3Z4|A0A8M6Z3Z4_DANRE:A0A8M9PU84|A0A8M9PU84_DANRE
AVVLAANHFGR	68.57	1153.64	11	1.5	385.553	3	13.1925	36699	ID113918_01_SPD30_OA10034_10472_062924.raw					379000				A0A8M6Z2N7|A0A8M6Z2N7_DANRE
KVLVIGGGVAGLAA	27.38	1223.76	14	3.9	612.89	2	32.8728	84450	ID113916_01_SPD30_OA10034_10472_062924.raw									A0A8M6Z2N7|A0A8M6Z2N7_DANRE
SAPLLLPGR	68.7	922.56	9	2.9	462.289	2	20.3543	63634	ID113918_01_SPD30_OA10034_10472_062924.raw					295000				A0A8M6Z2N7|A0A8M6Z2N7_DANRE
AISEELDHALNDM(+15.99)TSL	89.42	1773.81	16	2.5	887.914	2	28.2538	70012	ID113916_01_SPD30_OA10034_10472_062924.raw	11700000	26200000	19100000		12900000		Oxidation (M)	M13:Oxidation (M):1000.00	A0A8M6Z3C6|A0A8M6Z3C6_DANRE
AISEELDHALNDM(+15.99)TSL(-0.98)	66.51	1772.83	16	1.5	887.421	2	28.2207	78457	ID113914_01_SPD30_OA10034_10472_062924.raw							Oxidation (M);Amidation	M13:Oxidation (M):1000.00;L16:Amidation:1000.00	A0A8M6Z3C6|A0A8M6Z3C6_DANRE
ISEELDHALNDM(+15.99)TSL	76.03	1702.77	15	2	852.395	2	24.1028	61872	ID113915_01_SPD30_OA10034_10472_062924.raw	503000	559000					Oxidation (M)	M12:Oxidation (M):1000.00	A0A8M6Z3C6|A0A8M6Z3C6_DANRE
SKIEFA	37.06	693.37	6	1.6	347.693	2	12.3735	38376	ID113919_01_SPD30_OA10034_10472_062924.raw						292000			A0A8M6Z3J7|A0A8M6Z3J7_DANRE:A0A8M3B798|A0A8M3B798_DANRE:A0A8M3AY68|A0A8M3AY68_DANRE:A0A8M2B2R0|A0A8M2B2R0_DANRE:A0A8M3AY42|A0A8M3AY42_DANRE:A0A8M3B4G8|A0A8M3B4G8_DANRE:A0A8M3BE19|A0A8M3BE19_DANRE:A0A8M2B2Y5|A0A8M2B2Y5_DANRE
YLYELA	76.38	770.385	6	2.2	771.394	1	25.6516	93489	ID113919_01_SPD30_OA10034_10472_062924.raw		838000			60200000	253000000			A0A8M6Z3L7|A0A8M6Z3L7_DANRE:Q7ZVF4|Q7ZVF4_DANRE
AAFFVTLDDDEQGM(+15.99)M(+15.99)GDDPAGNLDRYAK	73.31	3093.33	28	9.9	1032.13	3	32.4851	86655	ID113915_01_SPD30_OA10034_10472_062924.raw		246000					Oxidation (M);Oxidation (M)	M14:Oxidation (M):1000.00;M15:Oxidation (M):1000.00	A0A8M6Z447|A0A8M6Z447_DANRE
LDKENALDRAEQAEGDKKA	83.28	2100.04	19	0.2	526.019	4	8.6547	20180	ID113918_01_SPD30_OA10034_10472_062924.raw	1090000								A0A8M6Z4C1|A0A8M6Z4C1_DANRE:A0A8M2BLL0|A0A8M2BLL0_DANRE:A0A1L6UW63|A0A1L6UW63_DANRE:A0A8M9PYA8|A0A8M9PYA8_DANRE:Q6NYQ0|Q6NYQ0_DANRE:A0A8M2BLW8|A0A8M2BLW8_DANRE:A0A8M2BLM4|A0A8M2BLM4_DANRE:Q7ZVK9|Q7ZVK9_DANRE:A0A8M3APV7|A0A8M3APV7_DANRE:E7FBZ3|E7FBZ3_DANRE
SEALKDAQEKLELAEKK	35.66	1929.04	17	2.8	483.269	4	14.3808	35869	ID113914_01_SPD30_OA10034_10472_062924.raw	273000								A0A8M6Z4C1|A0A8M6Z4C1_DANRE:A0A8M2BLL0|A0A8M2BLL0_DANRE:A0A8M9PYA8|A0A8M9PYA8_DANRE:A0A8M2BLW8|A0A8M2BLW8_DANRE:A0A8M2BLM4|A0A8M2BLM4_DANRE:Q7ZVK9|Q7ZVK9_DANRE:P13104|TPM1_DANRE
ALVTNKPRAASAY	31.33	1360.75	13	2.1	454.59	3	7.8796	15767	ID113917_01_SPD30_OA10034_10472_062924.raw				187000					A0A8M6Z4G7|A0A8M6Z4G7_DANRE:Q08BH1|Q08BH1_DANRE:A9C3T0|A9C3T0_DANRE
LTELLK	48.78	715.448	6	1.7	358.732	2	14.8244	34895	ID113915_01_SPD30_OA10034_10472_062924.raw	1780000	2170000			4560000				A0A8M6Z526|A0A8M6Z526_DANRE:A0A8M9PPV8|A0A8M9PPV8_DANRE:A0A8M9Q9S3|A0A8M9Q9S3_DANRE:A0A8M9P2X4|A0A8M9P2X4_DANRE:A0A8M9PJE6|A0A8M9PJE6_DANRE:A0A8M9PQD6|A0A8M9PQD6_DANRE:A0A8M9PPB0|A0A8M9PPB0_DANRE:E7EYP4|E7EYP4_DANRE:A0A8M9Q020|A0A8M9Q020_DANRE:A0A8M9Q5Y6|A0A8M9Q5Y6_DANRE:A0A8M9Q013|A0A8M9Q013_DANRE:A0A8M6YZK4|A0A8M6YZK4_DANRE:A0A8M9PWH4|A0A8M9PWH4_DANRE:B1H1J0|B1H1J0_DANRE:A0A8M9PC21|A0A8M9PC21_D…
PFGAPAAAGGFGQPINTGPSNL	41.97	2040.01	22	2.3	1021.01	2	32.2912	104040	ID113918_01_SPD30_OA10034_10472_062924.raw									A0A8M6Z6M9|A0A8M6Z6M9_DANRE
AIIEYL	58.46	720.406	6	2	721.414	1	33.5156	123829	ID113919_01_SPD30_OA10034_10472_062924.raw					369000	919000			A0A8M6Z7A3|A0A8M6Z7A3_DANRE:A0A8M6Z109|A0A8M6Z109_DANRE:A0A0R4IT16|A0A0R4IT16_DANRE
SAPTIV	72.98	586.333	6	1.8	587.341	1	17.9178	44311	ID113915_01_SPD30_OA10034_10472_062924.raw	5580000	3510000	2500000						A0A8M6Z7D4|A0A8M6Z7D4_DANRE:A0A8M6Z1S4|A0A8M6Z1S4_DANRE
LIALLEVLSQK	83.36	1225.76	11	2.3	409.596	3	38.3596	123443	ID113918_01_SPD30_OA10034_10472_062924.raw					1600000				A0A8M6Z8T4|A0A8M6Z8T4_DANRE:A0A8M3AV82|A0A8M3AV82_DANRE:A0A8M9PT53|A0A8M9PT53_DANRE:A0A8M9QDU6|A0A8M9QDU6_DANRE:A0A8M9PWT6|A0A8M9PWT6_DANRE
DAESDSGVKAKTEVLDNKDGTYTVT	29.67	2642.26	25	2	881.761	3	14.8806	38086	ID113917_01_SPD30_OA10034_10472_062924.raw									A0A8M6Z8T4|A0A8M6Z8T4_DANRE:A0A8M9QDU6|A0A8M9QDU6_DANRE
AEKDSLDSSFTH	76.84	1335.59	12	1.8	668.806	2	9.9335	27914	ID113919_01_SPD30_OA10034_10472_062924.raw						310000			A0A8M6Z928|A0A8M6Z928_DANRE:Q6NW56|Q6NW56_DANRE:A2CE73|A2CE73_DANRE
AEKDSLDSSFTHAM(+15.99)	83.91	1553.67	14	2.3	777.842	2	11.2911	29752	ID113918_01_SPD30_OA10034_10472_062924.raw					422000	721000	Oxidation (M)	M14:Oxidation (M):1000.00	A0A8M6Z928|A0A8M6Z928_DANRE:Q6NW56|Q6NW56_DANRE:A2CE73|A2CE73_DANRE
DEVKKFLM(+15.99)PVEGM(+15.99)	81.62	1553.75	13	2.2	777.882	2	20.0907	70745	ID113919_01_SPD30_OA10034_10472_062924.raw	297000			128000		1730000	Oxidation (M);Oxidation (M)	M8:Oxidation (M):1000.00;M13:Oxidation (M):1000.00	A0A8M6Z928|A0A8M6Z928_DANRE:Q6NW56|Q6NW56_DANRE:A2CE73|A2CE73_DANRE
DEVKKFLM(+15.99)PVEGM(+15.99)DEM(+15.99)HPD	88.88	2293.99	19	1.4	765.672	3	17.9283	47778	ID113917_01_SPD30_OA10034_10472_062924.raw				977000	272000		Oxidation (M);Oxidation (M);Oxidation (M)	M8:Oxidation (M):1000.00;M13:Oxidation (M):1000.00;M16:Oxidation (M):1000.00	A0A8M6Z928|A0A8M6Z928_DANRE:Q6NW56|Q6NW56_DANRE:A2CE73|A2CE73_DANRE
ERVLIPVK	70.2	952.607	8	1.7	318.543	3	12.6583	28654	ID113915_01_SPD30_OA10034_10472_062924.raw	94200	95600				159000			A0A8M6Z928|A0A8M6Z928_DANRE:Q6NW56|Q6NW56_DANRE:A2CE73|A2CE73_DANRE
ERVLIPVKQYPRFN	77.12	1757.99	14	3.1	587.007	3	18.5563	64728	ID113919_01_SPD30_OA10034_10472_062924.raw						2190000			A0A8M6Z928|A0A8M6Z928_DANRE:Q6NW56|Q6NW56_DANRE:A2CE73|A2CE73_DANRE
ERVLIPVKQYPRFNFVGK	77.05	2189.25	18	0.8	548.32	4	22.3912	80638	ID113919_01_SPD30_OA10034_10472_062924.raw						18600000			A0A8M6Z928|A0A8M6Z928_DANRE:Q6NW56|Q6NW56_DANRE:A2CE73|A2CE73_DANRE
ERVLIPVKQYPRFNFVGKIL	76.99	2415.42	20	3.6	604.863	4	29.7322	109660	ID113919_01_SPD30_OA10034_10472_062924.raw						1970000			A0A8M6Z928|A0A8M6Z928_DANRE:Q6NW56|Q6NW56_DANRE:A2CE73|A2CE73_DANRE
GKGSM(+15.99)RDKNKEEELRKGGDPKYAHL	82.41	2858.45	25	1.4	572.697	5	5.3121	9721	ID113919_01_SPD30_OA10034_10472_062924.raw					60500	2820000	Oxidation (M)	M5:Oxidation (M):1000.00	A0A8M6Z928|A0A8M6Z928_DANRE:Q6NW56|Q6NW56_DANRE:A2CE73|A2CE73_DANRE
GM(+15.99)ELHVHIE	66.84	1079.51	9	1.8	540.762	2	11.6308	30907	ID113918_01_SPD30_OA10034_10472_062924.raw				179000	231000	479000	Oxidation (M)	M2:Oxidation (M):1000.00	A0A8M6Z928|A0A8M6Z928_DANRE:Q6NW56|Q6NW56_DANRE:A2CE73|A2CE73_DANRE
GPQGSTIKRLQEDTGAKIS	78.4	1985.05	19	1.6	662.693	3	13.1737	36708	ID113918_01_SPD30_OA10034_10472_062924.raw					442000				A0A8M6Z928|A0A8M6Z928_DANRE:Q6NW56|Q6NW56_DANRE:A2CE73|A2CE73_DANRE
GPQGSTIKRLQEDTGAKISVL	89.11	2197.21	21	1.2	733.41	3	21.9777	59904	ID113917_01_SPD30_OA10034_10472_062924.raw				228000					A0A8M6Z928|A0A8M6Z928_DANRE:Q6NW56|Q6NW56_DANRE:A2CE73|A2CE73_DANRE
GRGGPPPMGA	34.55	895.433	10	8.4	448.728	2	8.0608	17917	ID113918_01_SPD30_OA10034_10472_062924.raw					433000				A0A8M6Z928|A0A8M6Z928_DANRE:Q6NW56|Q6NW56_DANRE:A2CE73|A2CE73_DANRE
M(+42.01)(+15.99)DPNSNKRKNNAGDGKYLPELL	30.35	2531.24	22	2	844.757	3	20.9858	65852	ID113918_01_SPD30_OA10034_10472_062924.raw					619000	2520000	Acetylation (Protein N-term);Oxidation (M)	M1:Acetylation (Protein N-term):1000.00;M1:Oxidation (M):1000.00	A0A8M6Z928|A0A8M6Z928_DANRE:Q6NW56|Q6NW56_DANRE:A2CE73|A2CE73_DANRE
M(+42.01)(+15.99)DPNSNKRKNNAGDGKYLPELLAEKD	38.7	2974.45	26	2	992.491	3	17.7103	47161	ID113917_01_SPD30_OA10034_10472_062924.raw							Acetylation (Protein N-term);Oxidation (M)	M1:Acetylation (Protein N-term):1000.00;M1:Oxidation (M):1000.00	A0A8M6Z928|A0A8M6Z928_DANRE:Q6NW56|Q6NW56_DANRE:A2CE73|A2CE73_DANRE
M(+42.01)(+15.99)DPNSNKRKNNAGDGKYLPELLAEKDSLDSSFTHAM(+15.99)	45.98	4066.9	36	-0.3	814.387	5	25.6147	70480	ID113917_01_SPD30_OA10034_10472_062924.raw				523000			Acetylation (Protein N-term);Oxidation (M);Oxidation (M)	M1:Acetylation (Protein N-term):1000.00;M1:Oxidation (M):1000.00;M36:Oxidation (M):1000.00	A0A8M6Z928|A0A8M6Z928_DANRE:Q6NW56|Q6NW56_DANRE:A2CE73|A2CE73_DANRE
RVQKGEPKKDSELYLDLF	76.83	2164.15	18	1.2	722.392	3	22.846	82131	ID113919_01_SPD30_OA10034_10472_062924.raw						1630000			A0A8M6Z928|A0A8M6Z928_DANRE:Q6NW56|Q6NW56_DANRE:A2CE73|A2CE73_DANRE
RVQKGEPKKDSELYLDLFASK	88.98	2450.32	21	0.6	613.587	4	19.7857	53505	ID113917_01_SPD30_OA10034_10472_062924.raw				266000					A0A8M6Z928|A0A8M6Z928_DANRE:Q6NW56|Q6NW56_DANRE:A2CE73|A2CE73_DANRE
RVQKGEPKKDSELYLDLFASK(-0.98)	51.75	2449.33	21	-8.2	817.445	3	19.764	53425	ID113917_01_SPD30_OA10034_10472_062924.raw							Amidation	K21:Amidation:1000.00	A0A8M6Z928|A0A8M6Z928_DANRE:Q6NW56|Q6NW56_DANRE:A2CE73|A2CE73_DANRE
SAEIERVQKGEPKKDSELYLDLF	86.94	2693.39	23	2.3	674.357	4	26.0553	71735	ID113917_01_SPD30_OA10034_10472_062924.raw				946000	1560000	4580000			A0A8M6Z928|A0A8M6Z928_DANRE:Q6NW56|Q6NW56_DANRE:A2CE73|A2CE73_DANRE
SAEIERVQKGEPKKDSELYLDLF(-0.98)	88.68	2692.41	23	-3.2	898.473	3	26.0547	71828	ID113917_01_SPD30_OA10034_10472_062924.raw							Amidation	F23:Amidation:1000.00	A0A8M6Z928|A0A8M6Z928_DANRE:Q6NW56|Q6NW56_DANRE:A2CE73|A2CE73_DANRE
SAEIERVQKGEPKKDSELYLDLFASK	89.63	2979.56	26	0.7	745.897	4	22.3284	54452	ID113916_01_SPD30_OA10034_10472_062924.raw		1180000	388000	4540000	1620000	667000			A0A8M6Z928|A0A8M6Z928_DANRE:Q6NW56|Q6NW56_DANRE:A2CE73|A2CE73_DANRE
SAEIERVQKGEPKKDSELYLDLFASK(-0.98)	70.61	2978.57	26	-2.1	993.862	3	22.2696	56559	ID113915_01_SPD30_OA10034_10472_062924.raw							Amidation	K26:Amidation:1000.00	A0A8M6Z928|A0A8M6Z928_DANRE:Q6NW56|Q6NW56_DANRE:A2CE73|A2CE73_DANRE
SLDSSFTH	81.01	892.393	8	1.5	447.204	2	11.5754	34949	ID113919_01_SPD30_OA10034_10472_062924.raw						538000			A0A8M6Z928|A0A8M6Z928_DANRE:Q6NW56|Q6NW56_DANRE:A2CE73|A2CE73_DANRE
SLDSSFTHAM(+15.99)	69.36	1110.47	10	-0.2	556.24	2	12.8092	40230	ID113919_01_SPD30_OA10034_10472_062924.raw				429000	687000	462000	Oxidation (M)	M10:Oxidation (M):1000.00	A0A8M6Z928|A0A8M6Z928_DANRE:Q6NW56|Q6NW56_DANRE:A2CE73|A2CE73_DANRE
SLDSSFTHAM(+15.99)KLL	88.87	1464.73	13	-0.7	733.371	2	23.7235	65036	ID113917_01_SPD30_OA10034_10472_062924.raw		41800		191000			Oxidation (M)	M10:Oxidation (M):1000.00	A0A8M6Z928|A0A8M6Z928_DANRE:Q6NW56|Q6NW56_DANRE:A2CE73|A2CE73_DANRE
SVRVKERVLIPVKQYPRFNFVGK	76.85	2758.61	23	1.8	460.777	6	19.0726	66758	ID113919_01_SPD30_OA10034_10472_062924.raw						3180000			A0A8M6Z928|A0A8M6Z928_DANRE:Q6NW56|Q6NW56_DANRE:A2CE73|A2CE73_DANRE
SVRVKERVLIPVKQYPRFNFVGKIL	82.36	2984.78	25	2.8	498.472	6	26.1852	95934	ID113919_01_SPD30_OA10034_10472_062924.raw						2740000			A0A8M6Z928|A0A8M6Z928_DANRE:Q6NW56|Q6NW56_DANRE:A2CE73|A2CE73_DANRE
VFAPIPDC(+57.02)YLR	76.79	1349.68	11	2.1	675.849	2	29.0293	106776	ID113919_01_SPD30_OA10034_10472_062924.raw				733000		6680000	Carbamidomethylation		A0A8M6Z928|A0A8M6Z928_DANRE:Q6NW56|Q6NW56_DANRE:A2CE73|A2CE73_DANRE
VFAPIPDC(+57.02)YLRM(+15.99)	41.23	1496.72	12	1.8	749.366	2	29.4608	81557	ID113917_01_SPD30_OA10034_10472_062924.raw				321000			Carbamidomethylation;Oxidation (M)	M12:Oxidation (M):1000.00	A0A8M6Z928|A0A8M6Z928_DANRE:Q6NW56|Q6NW56_DANRE:A2CE73|A2CE73_DANRE
VFAPIPDC(+57.02)YLRM(+15.99)AHAM(+15.99)	88.98	1922.88	16	2.9	962.452	2	25.7548	70973	ID113917_01_SPD30_OA10034_10472_062924.raw		3910000		547000			Carbamidomethylation;Oxidation (M);Oxidation (M)	M12:Oxidation (M):1000.00;M16:Oxidation (M):1000.00	A0A8M6Z928|A0A8M6Z928_DANRE:Q6NW56|Q6NW56_DANRE:A2CE73|A2CE73_DANRE
EQILQESDGVM(+15.99)VAR	48.5	1589.77	14	1.6	795.894	2	16.5178	56207	ID113919_01_SPD30_OA10034_10472_062924.raw							Oxidation (M)	M11:Oxidation (M):1000.00	A0A8M9NZ14|A0A8M9NZ14_DANRE
DIGKARGFFRSGDM(+15.99)VIVVT	29.58	2083.09	19	2.3	695.372	3	23.8603	65519	ID113917_01_SPD30_OA10034_10472_062924.raw				194000			Oxidation (M)	M14:Oxidation (M):1000.00	A0A8M9NZ14|A0A8M9NZ14_DANRE:Q7SXK3|Q7SXK3_DANRE
DVDNRVTF	51.73	964.461	8	1.1	483.238	2	16.0472	53869	ID113919_01_SPD30_OA10034_10472_062924.raw						626000			A0A8M9NZ14|A0A8M9NZ14_DANRE:Q7SXK3|Q7SXK3_DANRE
DVDNRVTFAM(+15.99)	48.24	1182.53	10	3	592.276	2	14.9544	43597	ID113918_01_SPD30_OA10034_10472_062924.raw				523000	410000		Oxidation (M)	M10:Oxidation (M):1000.00	A0A8M9NZ14|A0A8M9NZ14_DANRE:Q7SXK3|Q7SXK3_DANRE
GDLGIEIPAEK	47.54	1140.6	11	1.5	571.309	2	22.7733	72012	ID113918_01_SPD30_OA10034_10472_062924.raw		446000		560000	548000				A0A8M9NZ14|A0A8M9NZ14_DANRE:Q7SXK3|Q7SXK3_DANRE
GDLGIEIPAEKVFIA	34.69	1570.86	15	2.5	786.44	2	35.4419	130220	ID113919_01_SPD30_OA10034_10472_062924.raw						507000			A0A8M9NZ14|A0A8M9NZ14_DANRE:Q7SXK3|Q7SXK3_DANRE
GDLGIEIPAEKVFIAQ	68.13	1698.92	16	2.4	850.469	2	34.4744	126989	ID113919_01_SPD30_OA10034_10472_062924.raw					126000	519000			A0A8M9NZ14|A0A8M9NZ14_DANRE:Q7SXK3|Q7SXK3_DANRE
GSSKGVNLPGAELL	70.24	1340.73	14	1.6	671.373	2	28.2705	104123	ID113919_01_SPD30_OA10034_10472_062924.raw						456000			A0A8M9NZ14|A0A8M9NZ14_DANRE:Q7SXK3|Q7SXK3_DANRE
GWSPGSGHTNIM(+15.99)RAVTVP	39.78	1881.92	18	-2.5	941.963	2	18.3195	49072	ID113917_01_SPD30_OA10034_10472_062924.raw							Oxidation (M)	M12:Oxidation (M):1000.00	A0A8M9NZ14|A0A8M9NZ14_DANRE:Q7SXK3|Q7SXK3_DANRE
QLLRGVFPALF	30.96	1259.74	11	1.6	630.878	2	38.7152	140520	ID113919_01_SPD30_OA10034_10472_062924.raw						86800			A0A8M9NZ14|A0A8M9NZ14_DANRE:Q7SXK3|Q7SXK3_DANRE
RLNFSHGTHQYHAE	83.84	1695.79	14	1.7	424.955	4	5.6194	9753	ID113918_01_SPD30_OA10034_10472_062924.raw				587000	229000	262000			A0A8M9NZ14|A0A8M9NZ14_DANRE:Q7SXK3|Q7SXK3_DANRE
SGETAKGHFPVEAV	70.15	1427.7	14	0.7	476.909	3	13.3643	42677	ID113919_01_SPD30_OA10034_10472_062924.raw						571000			A0A8M9NZ14|A0A8M9NZ14_DANRE:Q7SXK3|Q7SXK3_DANRE
SGETAKGHFPVEAVAM(+15.99)	74.36	1645.78	16	0.3	823.896	2	13.7374	34435	ID113917_01_SPD30_OA10034_10472_062924.raw				304000			Oxidation (M)	M16:Oxidation (M):1000.00	A0A8M9NZ14|A0A8M9NZ14_DANRE:Q7SXK3|Q7SXK3_DANRE
TSDPLYYRPVAIAL	83.59	1577.85	14	3.6	789.933	2	33.0438	106495	ID113918_01_SPD30_OA10034_10472_062924.raw				298000	345000	482000			A0A8M9NZ14|A0A8M9NZ14_DANRE:Q7SXK3|Q7SXK3_DANRE
KGVTVTSAQAQ	35.11	1088.58	11	0.5	363.868	3	8.959	18395	ID113915_01_SPD30_OA10034_10472_062924.raw		441000							A0A8M9NZI6|A0A8M9NZI6_DANRE:A0A8M9P848|A0A8M9P848_DANRE:A0A8M3AQA0|A0A8M3AQA0_DANRE:A0A8M9PDD2|A0A8M9PDD2_DANRE:A0A8M9PMT2|A0A8M9PMT2_DANRE:A0A8M9PJU1|A0A8M9PJU1_DANRE:A0A8M9P852|A0A8M9P852_DANRE:A0A8M9PMS6|A0A8M9PMS6_DANRE:A0A8M9PJT1|A0A8M9PJT1_DANRE:A0A8M9NZI2|A0A8M9NZI2_DANRE:A0A8M9PDC8|A0A8M9PDC8_DANRE:A0A8M9PDD8|A0A8M9PDD8_DANRE:A0A8M9PJT6|A0A8M9PJT6_DANRE
DLDDLEITLAK	82.76	1244.65	11	2.6	623.334	2	31.0521	99561	ID113918_01_SPD30_OA10034_10472_062924.raw	9180000	8420000	3770000		11600000	1860000			A0A8M9P5E5|A0A8M9P5E5_DANRE:E9QF07|E9QF07_DANRE:A0A8M9PFC7|A0A8M9PFC7_DANRE
DLDDLEITLAKVEK	83.57	1600.86	14	3	801.438	2	31.4487	79767	ID113916_01_SPD30_OA10034_10472_062924.raw	1990000	1080000	925000		1140000	99900			A0A8M9P5E5|A0A8M9P5E5_DANRE:E9QF07|E9QF07_DANRE:A0A8M9PFC7|A0A8M9PFC7_DANRE
IQHDLDEAEER	80.18	1353.62	11	1.7	452.213	3	5.7705	9516	ID113915_01_SPD30_OA10034_10472_062924.raw	559000	658000							A0A8M9P5E5|A0A8M9P5E5_DANRE:E9QF07|E9QF07_DANRE:A0A8M9PFC7|A0A8M9PFC7_DANRE
KDLDDLEITLAK	82.7	1372.74	12	2.4	687.381	2	22.9221	72589	ID113918_01_SPD30_OA10034_10472_062924.raw	329000	283000			485000				A0A8M9P5E5|A0A8M9P5E5_DANRE:E9QF07|E9QF07_DANRE:A0A8M9PFC7|A0A8M9PFC7_DANRE
KIQHDLDEAEER	89.05	1481.71	12	1	494.911	3	4.9207	8086	ID113916_01_SPD30_OA10034_10472_062924.raw	1040000	1060000	173000		2150000				A0A8M9P5E5|A0A8M9P5E5_DANRE:E9QF07|E9QF07_DANRE:A0A8M9PFC7|A0A8M9PFC7_DANRE
LDDLEITLAK	71.05	1129.62	10	3.7	565.821	2	25.8993	71515	ID113914_01_SPD30_OA10034_10472_062924.raw									A0A8M9P5E5|A0A8M9P5E5_DANRE:E9QF07|E9QF07_DANRE:A0A8M9PFC7|A0A8M9PFC7_DANRE
QAAILI	39.97	627.396	6	2.7	628.404	1	30.813	81473	ID113915_01_SPD30_OA10034_10472_062924.raw		4150000	3860000	4740000		4650000			A0A8M9P5K3|A0A8M9P5K3_DANRE:A0A8M9PL98|A0A8M9PL98_DANRE:A0A8M3ANU5|A0A8M3ANU5_DANRE:A0A8M9PX14|A0A8M9PX14_DANRE:A0A8M9Q3X1|A0A8M9Q3X1_DANRE:A0A8M2B977|A0A8M2B977_DANRE:A0A8M9PFK5|A0A8M9PFK5_DANRE:A0A8M2BID3|A0A8M2BID3_DANRE:A0A8M9PNV6|A0A8M9PNV6_DANRE:A0A8M9P5K7|A0A8M9P5K7_DANRE:A0A8M6Z3X4|A0A8M6Z3X4_DANRE:A0A8M9Q822|A0A8M9Q822_DANRE:A0A8M9PWY3|A0A8M9PWY3_DANRE:A0A8M9PHT2|A0A8M9PHT2_DANRE:A0A8M9P…
ESVEDI	24.38	690.307	6	1.9	691.316	1	16.2146	38784	ID113916_01_SPD30_OA10034_10472_062924.raw			69100						A0A8M9P6Q8|A0A8M9P6Q8_DANRE:A0A8M9PAK5|A0A8M9PAK5_DANRE:A0A8M9PYU5|A0A8M9PYU5_DANRE:A0A8M3B361|A0A8M3B361_DANRE:A0A8M3AS77|A0A8M3AS77_DANRE:A0A8M9PH76|A0A8M9PH76_DANRE:A0A8M9PVD9|A0A8M9PVD9_DANRE:A0A8M3AKN3|A0A8M3AKN3_DANRE:A0A8M9PN43|A0A8M9PN43_DANRE:A0A8M9PFZ6|A0A8M9PFZ6_DANRE:A0A8M3AV59|A0A8M3AV59_DANRE:A0A8M9PVE3|A0A8M9PVE3_DANRE:A0A8M3AWE0|A0A8M3AWE0_DANRE:A0A8M2B5V3|A0A8M2B5V3_DANRE:A0A8M9P…
LIAVAL	55.84	598.405	6	2.8	599.414	1	32.7734	121540	ID113919_01_SPD30_OA10034_10472_062924.raw						783000			A0A8M9P6W1|A0A8M9P6W1_DANRE
IIGVIA	24.87	584.39	6	3.5	585.399	1	26.8462	98450	ID113919_01_SPD30_OA10034_10472_062924.raw						375000			A0A8M9P700|A0A8M9P700_DANRE:Q4G5K8|Q4G5K8_DANRE:A0A8M9PXM2|A0A8M9PXM2_DANRE:A0A8M2B494|A0A8M2B494_DANRE:A0A8M2B4B6|A0A8M2B4B6_DANRE
LLRIAK	32.63	712.496	6	0.7	357.255	2	12.0903	36712	ID113919_01_SPD30_OA10034_10472_062924.raw					2300000	4100000			A0A8M9P7V0|A0A8M9P7V0_DANRE:A0A8M6Z1R7|A0A8M6Z1R7_DANRE:A0A8M9NZ73|A0A8M9NZ73_DANRE:A0A8M9PD15|A0A8M9PD15_DANRE:A0A8M9PD11|A0A8M9PD11_DANRE:A0A8M3B1U0|A0A8M3B1U0_DANRE:A0A8M6YSP1|A0A8M6YSP1_DANRE:A1L1F5|A1L1F5_DANRE:A0A8M3AJ93|A0A8M3AJ93_DANRE:A0A8M3AI93|A0A8M3AI93_DANRE:Q6P0U5|Q6P0U5_DANRE:A0A8M3ATL0|A0A8M3ATL0_DANRE:A0A8M9PMD2|A0A8M9PMD2_DANRE:A0A8M9NZ77|A0A8M9NZ77_DANRE:A0A8M3AQQ8|A0A8M3AQQ8_D…
RKYILL	66.31	804.522	6	0.4	403.268	2	16.25	55015	ID113919_01_SPD30_OA10034_10472_062924.raw									A0A8M9PAD7|A0A8M9PAD7_DANRE
DAKINFDDNAEFRQK	50.78	1809.86	15	3.3	604.297	3	14.1893	35916	ID113917_01_SPD30_OA10034_10472_062924.raw				50300					A0A8M9PAQ3|A0A8M9PAQ3_DANRE:F1R7X5|F1R7X5_DANRE:A0A8M1QKY6|A0A8M1QKY6_DANRE
DTASEALEAAKRLKAK	39.76	1700.94	16	3.3	567.99	3	15.9946	41771	ID113917_01_SPD30_OA10034_10472_062924.raw				166000					A0A8M9PAQ3|A0A8M9PAQ3_DANRE:F1R7X5|F1R7X5_DANRE:A0A8M1QKY6|A0A8M1QKY6_DANRE
KETLKGF	75.45	821.465	7	1.7	411.74	2	7.3654	17814	ID113919_01_SPD30_OA10034_10472_062924.raw						264000			A0A8M9PBH8|A0A8M9PBH8_DANRE
AVGVVL	25.4	556.358	6	1.5	557.367	1	22.5973	81485	ID113919_01_SPD30_OA10034_10472_062924.raw						1000000			A0A8M9PC36|A0A8M9PC36_DANRE:Q498W2|Q498W2_DANRE:A0A8M9PNM7|A0A8M9PNM7_DANRE
LAGAGL	24.52	500.296	6	1.1	501.304	1	18.0111	44487	ID113915_01_SPD30_OA10034_10472_062924.raw		219000							A0A8M9PC61|A0A8M9PC61_DANRE:A0A8M2B521|A0A8M2B521_DANRE:A0A8M2B9D5|A0A8M2B9D5_DANRE:A0A8M6YVF4|A0A8M6YVF4_DANRE:A0A8M9PUX1|A0A8M9PUX1_DANRE:A0A8M9PNR2|A0A8M9PNR2_DANRE:A0A8M9Q5L0|A0A8M9Q5L0_DANRE:A0A8M9Q812|A0A8M9Q812_DANRE:A0A8M9PE41|A0A8M9PE41_DANRE:A0A8M9PX07|A0A8M9PX07_DANRE:A0A8M3AVJ4|A0A8M3AVJ4_DANRE:F1QGN0|F1QGN0_DANRE:F6PDP0|F6PDP0_DANRE:A0A8M9Q1Y5|A0A8M9Q1Y5_DANRE:A0A8M9NZR2|A0A8M9NZR2_D…
GIPGPVG	29.11	595.333	7	2.1	596.341	1	15.3791	37044	ID113915_01_SPD30_OA10034_10472_062924.raw		456000							A0A8M9PCA7|A0A8M9PCA7_DANRE:A2RUX5|A2RUX5_DANRE:A0A8M9PXL6|A0A8M9PXL6_DANRE:F1QSJ2|F1QSJ2_DANRE:A0A8M9PLW6|A0A8M9PLW6_DANRE:A0A8M2BA28|A0A8M2BA28_DANRE:A0A8M9PS14|A0A8M9PS14_DANRE:A0A8M2B9U1|A0A8M2B9U1_DANRE:A0A8M2B9X3|A0A8M2B9X3_DANRE
SFGGSY	61.5	616.249	6	1.5	617.258	1	12.682	30422	ID113914_01_SPD30_OA10034_10472_062924.raw	398000								A0A8M9PCS2|A0A8M9PCS2_DANRE:P13645|K1C10_HUMAN
EIAIGLLEA	65.54	927.528	9	4	928.539	1	35.8811	97106	ID113915_01_SPD30_OA10034_10472_062924.raw		460000	846000		787000				A0A8M9PDE5|A0A8M9PDE5_DANRE:A0A8M3AQA0|A0A8M3AQA0_DANRE:A0A8M9PJU1|A0A8M9PJU1_DANRE:A0A8M9PJU6|A0A8M9PJU6_DANRE:A0A8M9PMS6|A0A8M9PMS6_DANRE:A0A8M9PJT1|A0A8M9PJT1_DANRE:A0A8M9PJV9|A0A8M9PJV9_DANRE:A0A8M9NZI2|A0A8M9NZI2_DANRE:A0A0R4IJ71|A0A0R4IJ71_DANRE:A0A8M9PDF9|A0A8M9PDF9_DANRE:A0A8M9P862|A0A8M9P862_DANRE:A0A8M9PDC8|A0A8M9PDC8_DANRE:A0A8M9PJT6|A0A8M9PJT6_DANRE:A0A8M9NZJ5|A0A8M9NZJ5_DANRE:A0A8M9P…
KASLPSRPGLIVL	41.52	1349.84	13	1.6	675.928	2	23.6258	85435	ID113919_01_SPD30_OA10034_10472_062924.raw				214000	478000	2250000			A0A8M9PEB6|A0A8M9PEB6_DANRE
ILNPAAIPEGQFIDSR	84.64	1739.92	16	2.3	580.982	3	30.0196	75277	ID113916_01_SPD30_OA10034_10472_062924.raw	37500000	31200000	13600000		46900000	6200000			A0A8M9PEC3|A0A8M9PEC3_DANRE:F1QZW1|F1QZW1_DANRE
LNPAAIPEGQFIDSR	69.8	1626.84	15	1.6	814.427	2	26.7053	73854	ID113914_01_SPD30_OA10034_10472_062924.raw	503000	266000							A0A8M9PEC3|A0A8M9PEC3_DANRE:F1QZW1|F1QZW1_DANRE
NPAAIPEGQFIDSR	38.88	1513.75	14	-1.6	757.882	2	30.0262	78763	ID113915_01_SPD30_OA10034_10472_062924.raw									A0A8M9PEC3|A0A8M9PEC3_DANRE:F1QZW1|F1QZW1_DANRE
SVVVLY	54.97	678.395	6	3	679.405	1	26.5853	97829	ID113919_01_SPD30_OA10034_10472_062924.raw						435000			A0A8M9PED7|A0A8M9PED7_DANRE:A0A8M9PNX0|A0A8M9PNX0_DANRE:A0A8M9PKW5|A0A8M9PKW5_DANRE:A0A8M9P088|A0A8M9P088_DANRE:A0A8M1RHB2|A0A8M1RHB2_DANRE:A0A8M2B400|A0A8M2B400_DANRE:A0A8M3AHE0|A0A8M3AHE0_DANRE:A0A8M2B5R3|A0A8M2B5R3_DANRE:A0A8M9P921|A0A8M9P921_DANRE:Q4KMH7|Q4KMH7_DANRE:E7EXY5|E7EXY5_DANRE:A0A2R8RMY7|A0A2R8RMY7_DANRE
LLEVVK	58.65	699.453	6	1.8	350.734	2	13.278	36876	ID113918_01_SPD30_OA10034_10472_062924.raw	974000				1950000				A0A8M9PES5|A0A8M9PES5_DANRE:A0A8M2BC59|A0A8M2BC59_DANRE:A0A8M2BC51|A0A8M2BC51_DANRE:A0A8N7UVB9|A0A8N7UVB9_DANRE:A0A8M9Q6C7|A0A8M9Q6C7_DANRE
KTPDINIGAPK	55.85	1152.65	11	0.6	385.224	3	9.6767	26850	ID113919_01_SPD30_OA10034_10472_062924.raw									A0A8M9PET9|A0A8M9PET9_DANRE:A0A8M9PFQ0|A0A8M9PFQ0_DANRE:A0A8M2B557|A0A8M2B557_DANRE:A0A8M9Q4Z4|A0A8M9Q4Z4_DANRE
LRYGQHPNIITLK	33.62	1551.89	13	1.3	518.304	3	13.6397	43349	ID113919_01_SPD30_OA10034_10472_062924.raw						805000			A0A8M9PFT4|A0A8M9PFT4_DANRE:E7F164|E7F164_DANRE:A0A8M9Q888|A0A8M9Q888_DANRE:A0A0R4ID09|A0A0R4ID09_DANRE:Q7ZVH8|Q7ZVH8_DANRE:Q08CV8|Q08CV8_DANRE
LRHYLNL	49.4	927.529	7	1.4	310.184	3	13.225	41875	ID113919_01_SPD30_OA10034_10472_062924.raw						23700000			A0A8M9PG81|A0A8M9PG81_DANRE
RHYLNL	35.68	814.445	6	1.4	408.23	2	10.1002	28907	ID113919_01_SPD30_OA10034_10472_062924.raw						44500000			A0A8M9PG81|A0A8M9PG81_DANRE
LLDIPGL	30.21	739.448	7	2.4	740.457	1	36.4065	117500	ID113918_01_SPD30_OA10034_10472_062924.raw					283000				A0A8M9PGI2|A0A8M9PGI2_DANRE:A0A8N7T801|A0A8N7T801_DANRE:A0A8N7T8M6|A0A8N7T8M6_DANRE:A0A0R4IKD0|A0A0R4IKD0_DANRE:A0A8M9Q804|A0A8M9Q804_DANRE
LIAVAI	55.84	598.405	6	2.8	599.414	1	32.7734	121540	ID113919_01_SPD30_OA10034_10472_062924.raw						783000			A0A8M9PIB9|A0A8M9PIB9_DANRE:A0A8M9PLA6|A0A8M9PLA6_DANRE:A0A0R4IIK0|A0A0R4IIK0_DANRE
DLSNNDLQDSGVKIL	39.32	1629.82	15	1.6	815.919	2	30.3089	84047	ID113917_01_SPD30_OA10034_10472_062924.raw				197000					A0A8M9PIK3|A0A8M9PIK3_DANRE
ILIYGG	50.04	634.369	6	2.2	635.378	1	25.9219	94747	ID113919_01_SPD30_OA10034_10472_062924.raw						504000			A0A8M9PIT8|A0A8M9PIT8_DANRE
LNLVQR	49.23	741.45	6	1.6	371.733	2	10.8005	31484	ID113919_01_SPD30_OA10034_10472_062924.raw						623000			A0A8M9PJ31|A0A8M9PJ31_DANRE:Q6DGK2|LDHBB_DANRE:A0A8M9PGE2|A0A8M9PGE2_DANRE:B2GRW6|B2GRW6_DANRE:A0A8M9P1U9|A0A8M9P1U9_DANRE:A0A8M9PAY2|A0A8M9PAY2_DANRE:Q9PVK4|LDHBA_DANRE:A0A8M9PQ30|A0A8M9PQ30_DANRE:A0A8M9PGF5|A0A8M9PGF5_DANRE:A0A8M9PAZ4|A0A8M9PAZ4_DANRE:A0A8M2BIE4|A0A8M2BIE4_DANRE:A0A8M9PRJ5|A0A8M9PRJ5_DANRE:X1WDM7|X1WDM7_DANRE:A0A8M6YU07|A0A8M6YU07_DANRE:A0A8M2BAP4|A0A8M2BAP4_DANRE:Q9PVK5|LDHA_D…
NAIIVR	80.12	684.428	6	1.3	343.222	2	10.2	21963	ID113916_01_SPD30_OA10034_10472_062924.raw	1910000	565000	1040000	1750000	3550000	25800000			A0A8M9PJM2|A0A8M9PJM2_DANRE:A0A8M9Q1M2|A0A8M9Q1M2_DANRE
GDVKLL	31.72	643.39	6	1.1	322.703	2	13.7977	44434	ID113919_01_SPD30_OA10034_10472_062924.raw						12800000			A0A8M9PJU9|A0A8M9PJU9_DANRE:Q6NWK3|Q6NWK3_DANRE
LSTEIFK	70.06	836.464	7	1.3	419.24	2	18.9285	58435	ID113918_01_SPD30_OA10034_10472_062924.raw	760000	178000			1390000				A0A8M9PJW6|A0A8M9PJW6_DANRE
SLSTEIFK	49.05	923.496	8	1.9	462.756	2	21.8812	68879	ID113918_01_SPD30_OA10034_10472_062924.raw					10600000				A0A8M9PJW6|A0A8M9PJW6_DANRE
STEIFK	77.38	723.38	6	1.6	362.698	2	11.5298	25242	ID113915_01_SPD30_OA10034_10472_062924.raw	757000	369000			431000				A0A8M9PJW6|A0A8M9PJW6_DANRE
LM(+15.99)GIPILK	28.18	899.551	8	-1.2	900.558	1	29.337	94290	ID113918_01_SPD30_OA10034_10472_062924.raw					2400000		Oxidation (M)	M2:Oxidation (M):1000.00	A0A8M9PKT9|A0A8M9PKT9_DANRE:A0A8M9P566|A0A8M9P566_DANRE:A0A0R4IJ40|A0A0R4IJ40_DANRE:A0A8M3B648|A0A8M3B648_DANRE:A0A8M9PKT2|A0A8M9PKT2_DANRE:A0A8M9PT52|A0A8M9PT52_DANRE:A0A8M9PWK3|A0A8M9PWK3_DANRE:A0A8M9PF41|A0A8M9PF41_DANRE:A0A8M3AYE9|A0A8M3AYE9_DANRE:A0A8M3ANN0|A0A8M3ANN0_DANRE:A0A8M9PT59|A0A8M9PT59_DANRE:A0A8M9PWJ8|A0A8M9PWJ8_DANRE:A0A8M9P562|A0A8M9P562_DANRE:B3GQ72|B3GQ72_DANRE
IGGSLI	23.99	558.338	6	0.7	559.345	1	22.4959	80669	ID113919_01_SPD30_OA10034_10472_062924.raw						6380000			A0A8M9PLB8|A0A8M9PLB8_DANRE
QAAIII	39.97	627.396	6	2.7	628.404	1	30.813	81473	ID113915_01_SPD30_OA10034_10472_062924.raw		4150000				4650000			A0A8M9PLT0|A0A8M9PLT0_DANRE
AALRPL	29.33	639.407	6	1.2	320.711	2	11.5749	35368	ID113919_01_SPD30_OA10034_10472_062924.raw						1240000			A0A8M9PMC7|A0A8M9PMC7_DANRE:Q24JV1|Q24JV1_DANRE:A0A8M9QAJ1|A0A8M9QAJ1_DANRE
DQSDNDM(+15.99)SAVYRAY	49.41	1649.66	14	1.1	825.84	2	14.1856	35865	ID113917_01_SPD30_OA10034_10472_062924.raw				65900			Oxidation (M)	M7:Oxidation (M):1000.00	A0A8M9PMQ5|A0A8M9PMQ5_DANRE:Q5RKN4|GLYR1_DANRE:A0A8M2BBK6|A0A8M2BBK6_DANRE:A0A8M2BBE0|A0A8M2BBE0_DANRE:B2GT29|B2GT29_DANRE
TIVVAA	24.79	572.353	6	2.5	573.362	1	16.2497	41677	ID113914_01_SPD30_OA10034_10472_062924.raw	2170000								A0A8M9PMS8|A0A8M9PMS8_DANRE:A0A8M9Q0H0|A0A8M9Q0H0_DANRE:O93548|O93548_DANRE:E7FE33|E7FE33_DANRE
VALTGI	59.75	572.353	6	1.5	573.361	1	24.3811	88939	ID113919_01_SPD30_OA10034_10472_062924.raw					477000	817000			A0A8M9PMV7|A0A8M9PMV7_DANRE:A0A8M9PDG5|A0A8M9PDG5_DANRE
FTLGSVAGAVGATAVYPIDLVK	89.57	2148.18	22	3.7	1075.1	2	39.3676	104557	ID113916_01_SPD30_OA10034_10472_062924.raw	650000	2100000	2020000		1100000	1550000			A0A8M9PNN6|A0A8M9PNN6_DANRE
SSPQFGVTLVTYELLQR	76.77	1937.03	17	2.4	969.522	2	37.6443	137488	ID113919_01_SPD30_OA10034_10472_062924.raw		77000				148000			A0A8M9PNN6|A0A8M9PNN6_DANRE
LQVAGEITTGPR	49.53	1240.68	12	1.8	621.347	2	16.1735	39109	ID113915_01_SPD30_OA10034_10472_062924.raw		138000			291000				A0A8M9PNN6|A0A8M9PNN6_DANRE:Q6PFM3|Q6PFM3_DANRE
QIIQANPILEAFGNAK	33.1	1725.94	16	2.2	863.98	2	35.8797	97451	ID113915_01_SPD30_OA10034_10472_062924.raw		95500							A0A8M9PNU1|A0A8M9PNU1_DANRE:A0A8M9PKU5|A0A8M9PKU5_DANRE
DFGKVHLF	74.82	961.502	8	1.1	481.759	2	26.2192	72387	ID113917_01_SPD30_OA10034_10472_062924.raw				1130000		2020000			A0A8M9PNX0|A0A8M9PNX0_DANRE:A0A8M9PED7|A0A8M9PED7_DANRE:A0A8M9P088|A0A8M9P088_DANRE:A0A8M9PKW5|A0A8M9PKW5_DANRE:A0A8M2B400|A0A8M2B400_DANRE:A0A8M2B5R3|A0A8M2B5R3_DANRE:A0A8M3AHE0|A0A8M3AHE0_DANRE:A0A8M9P921|A0A8M9P921_DANRE:Q4KMH7|Q4KMH7_DANRE:E7EXY5|E7EXY5_DANRE:A0A2R8RMY7|A0A2R8RMY7_DANRE
ILRLAK	32.63	712.496	6	0.7	357.255	2	12.0903	36712	ID113919_01_SPD30_OA10034_10472_062924.raw					2300000	4100000			A0A8M9PP63|A0A8M9PP63_DANRE:A0A8M9Q5Q4|A0A8M9Q5Q4_DANRE:A0A8M9PI63|A0A8M9PI63_DANRE
LEAQTRPF	55.13	960.503	8	2	481.26	2	12.9569	35722	ID113918_01_SPD30_OA10034_10472_062924.raw	905000	1090000	141000		4210000				A0A8M9PPA1|A0A8M9PPA1_DANRE:B6IDE0|B6IDE0_DANRE:A0A8M9PEC3|A0A8M9PEC3_DANRE:B6IDE1|B6IDE1_DANRE:F1QZW1|F1QZW1_DANRE:A0A8M9PR47|A0A8M9PR47_DANRE
SIYPHGSTDKLPYVTM(+15.99)	85.6	1823.88	16	1.8	912.947	2	19.5553	52793	ID113917_01_SPD30_OA10034_10472_062924.raw							Oxidation (M)	M16:Oxidation (M):1000.00	A0A8M9PQK9|A0A8M9PQK9_DANRE:Q7T002|Q7T002_DANRE
AAVDNPIFYKPNTAM(+15.99)LLGDAK	68.68	2264.15	21	2.8	755.726	3	28.2321	73585	ID113915_01_SPD30_OA10034_10472_062924.raw	250000						Oxidation (M)	M15:Oxidation (M):1000.00	A0A8M9PQL0|A0A8M9PQL0_DANRE:A0A8M6Z2N7|A0A8M6Z2N7_DANRE
FGIHPVAGR	68.02	952.524	9	1.4	318.516	3	10.571	23120	ID113916_01_SPD30_OA10034_10472_062924.raw	189000		95500						A0A8M9PQL0|A0A8M9PQL0_DANRE:Q6NYQ7|Q6NYQ7_DANRE:A0A8M6Z2N7|A0A8M6Z2N7_DANRE
GGFQSPILHGL	77.3	1124.6	11	1.4	563.307	2	29.2169	107690	ID113919_01_SPD30_OA10034_10472_062924.raw						173000			A0A8M9PQQ8|A0A8M9PQQ8_DANRE:Q8AYH1|Q8AYH1_DANRE
KAVAVL	48.49	599.401	6	1.7	300.708	2	11.5702	30719	ID113918_01_SPD30_OA10034_10472_062924.raw									A0A8M9PR40|A0A8M9PR40_DANRE:A0A0R4IHW6|A0A0R4IHW6_DANRE:A0A8M3B017|A0A8M3B017_DANRE:A0A8M9QEY6|A0A8M9QEY6_DANRE:A0A8M3ASW0|A0A8M3ASW0_DANRE
ANDDLKENIAIVER	28.57	1598.83	14	0.4	800.421	2	17.7241	42856	ID113916_01_SPD30_OA10034_10472_062924.raw									A0A8M9PR47|A0A8M9PR47_DANRE
SAYLM(+15.99)GLNSADLLK	89.69	1510.77	14	2.6	756.394	2	29.2605	73073	ID113916_01_SPD30_OA10034_10472_062924.raw	3160000	4570000	2510000		5030000	614000	Oxidation (M)	M5:Oxidation (M):1000.00	A0A8M9PR47|A0A8M9PR47_DANRE
AVPEGSVIPRGNVL	42.67	1406.79	14	1.3	704.402	2	24.1845	66392	ID113917_01_SPD30_OA10034_10472_062924.raw						4220000			A0A8M9PR57|A0A8M9PR57_DANRE:A0A8M9QE05|A0A8M9QE05_DANRE:E7F8T6|E7F8T6_DANRE:A0A8M3AKJ6|A0A8M3AKJ6_DANRE
AVPEGSVIPRGNVLFTVE	38.93	1883.02	18	5.4	942.52	2	32.1556	89907	ID113917_01_SPD30_OA10034_10472_062924.raw									A0A8M9PR57|A0A8M9PR57_DANRE:A0A8M9QE05|A0A8M9QE05_DANRE:E7F8T6|E7F8T6_DANRE:A0A8M3AKJ6|A0A8M3AKJ6_DANRE
LATDSYKVT	27.38	996.513	9	3.3	499.265	2	10.7419	24721	ID113917_01_SPD30_OA10034_10472_062924.raw				144000					A0A8M9PR57|A0A8M9PR57_DANRE:A0A8M9QE05|A0A8M9QE05_DANRE:E7F8T6|E7F8T6_DANRE:A0A8M3AKJ6|A0A8M3AKJ6_DANRE
ESPESLRSKVDEAVAVL	40.95	1827.96	17	3.1	914.989	2	29.1979	80818	ID113917_01_SPD30_OA10034_10472_062924.raw				207000					A0A8M9PRE3|A0A8M9PRE3_DANRE:F1QB54|PABPA_DANRE:Q6P3L1|Q6P3L1_DANRE
ESPESLRSKVDEAVAVLQ	48.33	1956.02	18	1.3	979.017	2	28.9727	80128	ID113917_01_SPD30_OA10034_10472_062924.raw				199000					A0A8M9PRE3|A0A8M9PRE3_DANRE:F1QB54|PABPA_DANRE:Q6P3L1|Q6P3L1_DANRE
STPLIL	65.1	642.395	6	2.9	643.404	1	31.0747	114974	ID113919_01_SPD30_OA10034_10472_062924.raw						1660000			A0A8M9PSG1|A0A8M9PSG1_DANRE:A0A8M9P4Q9|A0A8M9P4Q9_DANRE:B2GSR7|B2GSR7_DANRE:A0A8M1P2D8|A0A8M1P2D8_DANRE:A0A8M9P535|A0A8M9P535_DANRE:Q7ZVX0|CCNL1_DANRE:A0A8M3B5M7|A0A8M3B5M7_DANRE:A0A8M3AMD2|A0A8M3AMD2_DANRE:A0A8N7UVY2|A0A8N7UVY2_DANRE:A0A8M9PEI9|A0A8M9PEI9_DANRE
LGVSGI	60.32	544.322	6	2.3	545.331	1	21.1247	75373	ID113919_01_SPD30_OA10034_10472_062924.raw						580000			A0A8M9PSP5|A0A8M9PSP5_DANRE:F1QC74|F1QC74_DANRE:E7FGJ9|E7FGJ9_DANRE:A0A8M3BDY2|A0A8M3BDY2_DANRE
EAGNFLI	56.45	762.391	7	2.3	763.4	1	31.2545	100589	ID113918_01_SPD30_OA10034_10472_062924.raw				458000	834000				A0A8M9PT07|A0A8M9PT07_DANRE
AVGVVI	25.4	556.358	6	1.5	557.367	1	22.5973	81485	ID113919_01_SPD30_OA10034_10472_062924.raw						1000000			A0A8M9PT30|A0A8M9PT30_DANRE:A0A8M6Z2R2|A0A8M6Z2R2_DANRE
LVRIIQ	25.61	740.491	6	0.8	371.253	2	15.2689	50623	ID113919_01_SPD30_OA10034_10472_062924.raw									A0A8M9PT78|A0A8M9PT78_DANRE
KTLNNIT	33.62	802.455	7	1.1	402.235	2	5.9042	10666	ID113918_01_SPD30_OA10034_10472_062924.raw									A0A8M9PT81|A0A8M9PT81_DANRE
ALVEIL	59.65	656.411	6	2.3	657.42	1	34.6857	128098	ID113919_01_SPD30_OA10034_10472_062924.raw					995000	7300000			A0A8M9PTM1|A0A8M9PTM1_DANRE:A0A2R8QSE0|A0A2R8QSE0_DANRE:A0A0R4IFS9|A0A0R4IFS9_DANRE:Q5EAP5|RFX2_DANRE:Q5MD89|VGFR3_DANRE:A0A8M2BEA3|A0A8M2BEA3_DANRE:A0A8M2BEC2|A0A8M2BEC2_DANRE:B2GSV8|B2GSV8_DANRE:A0JMF8|RFX3_DANRE:A0A8M3AZL8|A0A8M3AZL8_DANRE
DLSNNDLQDSGVKLI	39.32	1629.82	15	1.6	815.919	2	30.3089	84047	ID113917_01_SPD30_OA10034_10472_062924.raw				197000					A0A8M9PTS4|A0A8M9PTS4_DANRE
M(+15.99)ISRETENVKSSEEIESAFRAL	44.8	2541.24	22	2.1	848.088	3	25.6554	70662	ID113917_01_SPD30_OA10034_10472_062924.raw							Oxidation (M)	M1:Oxidation (M):1000.00	A0A8M9PTV0|A0A8M9PTV0_DANRE:A0A8M9P3B0|A0A8M9P3B0_DANRE:A3FG33|A3FG33_DANRE:A0A8M9PCM4|A0A8M9PCM4_DANRE:A0A8M9PQF8|A0A8M9PQF8_DANRE:A0A8M9PI94|A0A8M9PI94_DANRE:A0A8M9PCN5|A0A8M9PCN5_DANRE:A0A8M9PI97|A0A8M9PI97_DANRE:A0A8M9PQF2|A0A8M9PQF2_DANRE:A0A8M9PCN0|A0A8M9PCN0_DANRE:A0A8M9P3A5|A0A8M9P3A5_DANRE
IKRPVI	35.52	724.496	6	1.9	363.256	2	8.4218	17253	ID113916_01_SPD30_OA10034_10472_062924.raw									A0A8M9PTX7|A0A8M9PTX7_DANRE:A0A8M3AXW9|A0A8M3AXW9_DANRE
GLPGGAAGVGLGG	32.47	981.524	13	1.2	491.77	2	23.4743	85407	ID113919_01_SPD30_OA10034_10472_062924.raw						2890000			A0A8M9PTX8|A0A8M9PTX8_DANRE:A0A8M6Z3N0|A0A8M6Z3N0_DANRE:A0A8M6YUG6|A0A8M6YUG6_DANRE:A0A8M6YV34|A0A8M6YV34_DANRE:A0A8M6YWX5|A0A8M6YWX5_DANRE:A0A8M9PQI3|A0A8M9PQI3_DANRE:A0A8M6Z2Z8|A0A8M6Z2Z8_DANRE:A0A8M1NAS7|A0A8M1NAS7_DANRE
GLPGGTAGVGLGG(-0.98)	26.61	1010.55	13	5.1	506.285	2	20.253	54768	ID113917_01_SPD30_OA10034_10472_062924.raw				115000			Amidation	G13:Amidation:1000.00	A0A8M9PTX8|A0A8M9PTX8_DANRE:A0A8M6Z3N0|A0A8M6Z3N0_DANRE:A0A8M6YUG6|A0A8M6YUG6_DANRE:A0A8M6YV34|A0A8M6YV34_DANRE:A0A8M6Z2Z8|A0A8M6Z2Z8_DANRE:A0A8M1NAS7|A0A8M1NAS7_DANRE
PGGGAGGLPGSGI	27.35	995.504	13	5.4	498.762	2	24.3992	77895	ID113918_01_SPD30_OA10034_10472_062924.raw					422000				A0A8M9PTX8|A0A8M9PTX8_DANRE:A0A8M6Z3N0|A0A8M6Z3N0_DANRE:A0A8M6YUG6|A0A8M6YUG6_DANRE:A0A8M6YV34|A0A8M6YV34_DANRE:A0A8M6Z2Z8|A0A8M6Z2Z8_DANRE:A0A8M1NAS7|A0A8M1NAS7_DANRE
AAGIPGVGGIPGAGGATPGGL	61.03	1645.88	21	1.7	823.948	2	32.1523	119163	ID113919_01_SPD30_OA10034_10472_062924.raw									A0A8M9PTX8|A0A8M9PTX8_DANRE:A0A8M6Z3N0|A0A8M6Z3N0_DANRE:A0A8M6YUG6|A0A8M6YUG6_DANRE:A0A8M9P3C9|A0A8M9P3C9_DANRE:A0A8M6YV34|A0A8M6YV34_DANRE:A0A8M6YWX5|A0A8M6YWX5_DANRE:A0A8M9PQI3|A0A8M9PQI3_DANRE:A0A8M6Z2Z8|A0A8M6Z2Z8_DANRE:A0A8M1NAS7|A0A8M1NAS7_DANRE
AGGVGLPGGQLG	65.36	981.524	12	2.4	982.534	1	23.8224	74820	ID113918_01_SPD30_OA10034_10472_062924.raw					6840000				A0A8M9PTX8|A0A8M9PTX8_DANRE:A0A8M6Z3N0|A0A8M6Z3N0_DANRE:A0A8M6YUG6|A0A8M6YUG6_DANRE:A0A8M9P3C9|A0A8M9P3C9_DANRE:A0A8M6YV34|A0A8M6YV34_DANRE:A0A8M6YWX5|A0A8M6YWX5_DANRE:A0A8M9PQI3|A0A8M9PQI3_DANRE:A0A8M6Z2Z8|A0A8M6Z2Z8_DANRE:A0A8M1NAS7|A0A8M1NAS7_DANRE
AGIGGAGPGVGPGGVGTGLG	39.95	1506.78	20	-2.9	754.395	2	24.1077	66002	ID113914_01_SPD30_OA10034_10472_062924.raw	333000								A0A8M9PTX8|A0A8M9PTX8_DANRE:A0A8M6Z3N0|A0A8M6Z3N0_DANRE:A0A8M6YUG6|A0A8M6YUG6_DANRE:A0A8M9P3C9|A0A8M9P3C9_DANRE:A0A8M6YV34|A0A8M6YV34_DANRE:A0A8M6YWX5|A0A8M6YWX5_DANRE:A0A8M9PQI3|A0A8M9PQI3_DANRE:A0A8M6Z2Z8|A0A8M6Z2Z8_DANRE:A0A8M1NAS7|A0A8M1NAS7_DANRE
GAGGVGLPGGQL	39.5	981.524	12	2	982.534	1	23.4757	84803	ID113919_01_SPD30_OA10034_10472_062924.raw						14900000			A0A8M9PTX8|A0A8M9PTX8_DANRE:A0A8M6Z3N0|A0A8M6Z3N0_DANRE:A0A8M6YUG6|A0A8M6YUG6_DANRE:A0A8M9P3C9|A0A8M9P3C9_DANRE:A0A8M6YV34|A0A8M6YV34_DANRE:A0A8M6YWX5|A0A8M6YWX5_DANRE:A0A8M9PQI3|A0A8M9PQI3_DANRE:A0A8M6Z2Z8|A0A8M6Z2Z8_DANRE:A0A8M1NAS7|A0A8M1NAS7_DANRE
GGPGAGLGAGVGTGAGLGIGTGPGGG(-0.98)	25.01	1919.98	26	3.1	641.003	3	22.4957	61224	ID113917_01_SPD30_OA10034_10472_062924.raw				778000			Amidation	G26:Amidation:1000.00	A0A8M9PTX8|A0A8M9PTX8_DANRE:A0A8M6Z3N0|A0A8M6Z3N0_DANRE:A0A8M6YUG6|A0A8M6YUG6_DANRE:A0A8M9P3C9|A0A8M9P3C9_DANRE:A0A8M6YV34|A0A8M6YV34_DANRE:A0A8M6YWX5|A0A8M6YWX5_DANRE:A0A8M9PQI3|A0A8M9PQI3_DANRE:A0A8M6Z2Z8|A0A8M6Z2Z8_DANRE:A0A8M1NAS7|A0A8M1NAS7_DANRE
GGVGGVPGGVGGVPGGVGSG(-0.98)	32.12	1477.76	20	4.4	739.892	2	22.5714	61609	ID113917_01_SPD30_OA10034_10472_062924.raw							Amidation	G20:Amidation:1000.00	A0A8M9PTX8|A0A8M9PTX8_DANRE:A0A8M6Z3N0|A0A8M6Z3N0_DANRE:A0A8M6YUG6|A0A8M6YUG6_DANRE:A0A8M9P3C9|A0A8M9P3C9_DANRE:A0A8M6YV34|A0A8M6YV34_DANRE:A0A8M6YWX5|A0A8M6YWX5_DANRE:A0A8M9PQI3|A0A8M9PQI3_DANRE:A0A8M6Z2Z8|A0A8M6Z2Z8_DANRE:A0A8M1NAS7|A0A8M1NAS7_DANRE
GIGGVGGGPGGVGATPGGVGGVP	39.95	1731.89	23	0	866.952	2	23.9762	86986	ID113919_01_SPD30_OA10034_10472_062924.raw									A0A8M9PTX8|A0A8M9PTX8_DANRE:A0A8M6Z3N0|A0A8M6Z3N0_DANRE:A0A8M6YUG6|A0A8M6YUG6_DANRE:A0A8M9P3C9|A0A8M9P3C9_DANRE:A0A8M6YV34|A0A8M6YV34_DANRE:A0A8M6YWX5|A0A8M6YWX5_DANRE:A0A8M9PQI3|A0A8M9PQI3_DANRE:A0A8M6Z2Z8|A0A8M6Z2Z8_DANRE:A0A8M1NAS7|A0A8M1NAS7_DANRE
GLGTGTGIRPGTGAGGL	59.4	1440.77	17	5.1	721.395	2	20.3987	71996	ID113919_01_SPD30_OA10034_10472_062924.raw						626000			A0A8M9PTX8|A0A8M9PTX8_DANRE:A0A8M6Z3N0|A0A8M6Z3N0_DANRE:A0A8M6YUG6|A0A8M6YUG6_DANRE:A0A8M9P3C9|A0A8M9P3C9_DANRE:A0A8M6YV34|A0A8M6YV34_DANRE:A0A8M6YWX5|A0A8M6YWX5_DANRE:A0A8M9PQI3|A0A8M9PQI3_DANRE:A0A8M6Z2Z8|A0A8M6Z2Z8_DANRE:A0A8M1NAS7|A0A8M1NAS7_DANRE
GPGGVGATPGGVGGVPGGVGG	32.12	1561.78	21	2.6	781.902	2	20.6554	64880	ID113918_01_SPD30_OA10034_10472_062924.raw					247000				A0A8M9PTX8|A0A8M9PTX8_DANRE:A0A8M6Z3N0|A0A8M6Z3N0_DANRE:A0A8M6YUG6|A0A8M6YUG6_DANRE:A0A8M9P3C9|A0A8M9P3C9_DANRE:A0A8M6YV34|A0A8M6YV34_DANRE:A0A8M6YWX5|A0A8M6YWX5_DANRE:A0A8M9PQI3|A0A8M9PQI3_DANRE:A0A8M6Z2Z8|A0A8M6Z2Z8_DANRE:A0A8M1NAS7|A0A8M1NAS7_DANRE
GVGLPGGGLGA	69.08	853.466	11	2	427.741	2	23.9109	86758	ID113919_01_SPD30_OA10034_10472_062924.raw									A0A8M9PTX8|A0A8M9PTX8_DANRE:A0A8M6Z3N0|A0A8M6Z3N0_DANRE:A0A8M6YUG6|A0A8M6YUG6_DANRE:A0A8M9P3C9|A0A8M9P3C9_DANRE:A0A8M6YV34|A0A8M6YV34_DANRE:A0A8M6YWX5|A0A8M6YWX5_DANRE:A0A8M9PQI3|A0A8M9PQI3_DANRE:A0A8M6Z2Z8|A0A8M6Z2Z8_DANRE:A0A8M1NAS7|A0A8M1NAS7_DANRE
LGVGPGGAGGIGGGLGVGP	29.94	1447.78	19	-1.7	724.895	2	30.3259	97284	ID113918_01_SPD30_OA10034_10472_062924.raw									A0A8M9PTX8|A0A8M9PTX8_DANRE:A0A8M6Z3N0|A0A8M6Z3N0_DANRE:A0A8M6YUG6|A0A8M6YUG6_DANRE:A0A8M9P3C9|A0A8M9P3C9_DANRE:A0A8M6YV34|A0A8M6YV34_DANRE:A0A8M6YWX5|A0A8M6YWX5_DANRE:A0A8M9PQI3|A0A8M9PQI3_DANRE:A0A8M6Z2Z8|A0A8M6Z2Z8_DANRE:A0A8M1NAS7|A0A8M1NAS7_DANRE
PGGAGGIGGGLGVGPGGVGGGP(-0.98)	29.26	1601.83	22	3.2	801.924	2	18.8264	50549	ID113917_01_SPD30_OA10034_10472_062924.raw							Amidation	P22:Amidation:1000.00	A0A8M9PTX8|A0A8M9PTX8_DANRE:A0A8M6Z3N0|A0A8M6Z3N0_DANRE:A0A8M6YUG6|A0A8M6YUG6_DANRE:A0A8M9P3C9|A0A8M9P3C9_DANRE:A0A8M6YV34|A0A8M6YV34_DANRE:A0A8M6YWX5|A0A8M6YWX5_DANRE:A0A8M9PQI3|A0A8M9PQI3_DANRE:A0A8M6Z2Z8|A0A8M6Z2Z8_DANRE:A0A8M1NAS7|A0A8M1NAS7_DANRE
KNGDLDEVKNILVK	76.96	1583.89	14	2.2	528.971	3	19.4473	68376	ID113919_01_SPD30_OA10034_10472_062924.raw					83400	1280000			A0A8M9PUB2|A0A8M9PUB2_DANRE:Q7T2B9|MTPN_DANRE
DDHDAVDRIVIQ	88.99	1394.68	12	2.9	698.349	2	18.6852	49896	ID113917_01_SPD30_OA10034_10472_062924.raw		777000	518000	3990000	3110000	6340000			A0A8M9PUQ8|A0A8M9PUQ8_DANRE:A0A8M9QLI0|A0A8M9QLI0_DANRE:A0A8M9QCY6|A0A8M9QCY6_DANRE:Q7SXQ3|Q7SXQ3_DANRE:A0A8M9QHJ0|A0A8M9QHJ0_DANRE
DESLRAHFE	83.3	1102.5	9	0.4	552.26	2	11.8789	31907	ID113918_01_SPD30_OA10034_10472_062924.raw				510000	1620000	1720000			A0A8M9PUQ8|A0A8M9PUQ8_DANRE:A0A8M9QLI0|A0A8M9QLI0_DANRE:A0A8M9QCY6|A0A8M9QCY6_DANRE:Q7SXQ3|Q7SXQ3_DANRE:A0A8M9QHJ0|A0A8M9QHJ0_DANRE
DESLRAHFEQWGTLT	88.97	1788.84	15	-0.7	895.428	2	28.6067	79220	ID113917_01_SPD30_OA10034_10472_062924.raw				70500					A0A8M9PUQ8|A0A8M9PUQ8_DANRE:A0A8M9QLI0|A0A8M9QLI0_DANRE:A0A8M9QCY6|A0A8M9QCY6_DANRE:Q7SXQ3|Q7SXQ3_DANRE:A0A8M9QHJ0|A0A8M9QHJ0_DANRE
FDDHDAVDRIVIQ	51.92	1541.75	13	1.1	771.882	2	21.3483	76020	ID113919_01_SPD30_OA10034_10472_062924.raw									A0A8M9PUQ8|A0A8M9PUQ8_DANRE:A0A8M9QLI0|A0A8M9QLI0_DANRE:A0A8M9QCY6|A0A8M9QCY6_DANRE:Q7SXQ3|Q7SXQ3_DANRE:A0A8M9QHJ0|A0A8M9QHJ0_DANRE
GGGSGGGGGYGGGSGGGGGGYGGGSGGRRF	76.86	2318.98	30	1.8	774.001	3	7.3664	17734	ID113919_01_SPD30_OA10034_10472_062924.raw						250000			A0A8M9PUQ8|A0A8M9PUQ8_DANRE:A0A8M9QLI0|A0A8M9QLI0_DANRE:A0A8M9QCY6|A0A8M9QCY6_DANRE:Q7SXQ3|Q7SXQ3_DANRE:A0A8M9QHJ0|A0A8M9QHJ0_DANRE
GKIDEVNIM(+15.99)	65.87	1033.51	9	0.7	517.763	2	12.6691	39449	ID113919_01_SPD30_OA10034_10472_062924.raw						991000	Oxidation (M)	M9:Oxidation (M):1000.00	A0A8M9PUQ8|A0A8M9PUQ8_DANRE:A0A8M9QLI0|A0A8M9QLI0_DANRE:A0A8M9QCY6|A0A8M9QCY6_DANRE:Q7SXQ3|Q7SXQ3_DANRE:A0A8M9QHJ0|A0A8M9QHJ0_DANRE
ITFDDHDAVDRIVIQ	84.4	1755.88	15	0.3	878.947	2	26.776	73892	ID113917_01_SPD30_OA10034_10472_062924.raw									A0A8M9PUQ8|A0A8M9PUQ8_DANRE:A0A8M9QLI0|A0A8M9QLI0_DANRE:A0A8M9QCY6|A0A8M9QCY6_DANRE:Q7SXQ3|Q7SXQ3_DANRE:A0A8M9QHJ0|A0A8M9QHJ0_DANRE
KLFIGGLSFETTDESLR	82.13	1911.99	17	2	957.006	2	30.5729	98128	ID113918_01_SPD30_OA10034_10472_062924.raw									A0A8M9PUQ8|A0A8M9PUQ8_DANRE:A0A8M9QLI0|A0A8M9QLI0_DANRE:A0A8M9QCY6|A0A8M9QCY6_DANRE:Q7SXQ3|Q7SXQ3_DANRE:A0A8M9QHJ0|A0A8M9QHJ0_DANRE
LFIGGLSFETTDESLR	81.67	1783.9	16	3.1	892.96	2	34.473	111225	ID113918_01_SPD30_OA10034_10472_062924.raw		233000			662000				A0A8M9PUQ8|A0A8M9PUQ8_DANRE:A0A8M9QLI0|A0A8M9QLI0_DANRE:A0A8M9QCY6|A0A8M9QCY6_DANRE:Q7SXQ3|Q7SXQ3_DANRE:A0A8M9QHJ0|A0A8M9QHJ0_DANRE
LFIGGLSFETTDESLRA	64.26	1854.94	17	4.8	928.48	2	34.3008	110577	ID113918_01_SPD30_OA10034_10472_062924.raw					235000				A0A8M9PUQ8|A0A8M9PUQ8_DANRE:A0A8M9QLI0|A0A8M9QLI0_DANRE:A0A8M9QCY6|A0A8M9QCY6_DANRE:Q7SXQ3|Q7SXQ3_DANRE:A0A8M9QHJ0|A0A8M9QHJ0_DANRE
SFETTDESLRAHFE	82.15	1667.74	14	2.5	834.881	2	19.6281	61099	ID113918_01_SPD30_OA10034_10472_062924.raw				890000	189000				A0A8M9PUQ8|A0A8M9PUQ8_DANRE:A0A8M9QLI0|A0A8M9QLI0_DANRE:A0A8M9QCY6|A0A8M9QCY6_DANRE:Q7SXQ3|Q7SXQ3_DANRE:A0A8M9QHJ0|A0A8M9QHJ0_DANRE
TEKNSDKRRGFAF	76.86	1554.79	13	1.8	389.706	4	6.5952	12881	ID113918_01_SPD30_OA10034_10472_062924.raw				2960000	3990000	6480000			A0A8M9PUQ8|A0A8M9PUQ8_DANRE:A0A8M9QLI0|A0A8M9QLI0_DANRE:A0A8M9QCY6|A0A8M9QCY6_DANRE:Q7SXQ3|Q7SXQ3_DANRE:A0A8M9QHJ0|A0A8M9QHJ0_DANRE
TEKNSDKRRGFAFITF	88.88	1915.99	16	2.8	639.673	3	22.9793	62514	ID113917_01_SPD30_OA10034_10472_062924.raw		688000	852000	3260000	292000	427000			A0A8M9PUQ8|A0A8M9PUQ8_DANRE:A0A8M9QLI0|A0A8M9QLI0_DANRE:A0A8M9QCY6|A0A8M9QCY6_DANRE:Q7SXQ3|Q7SXQ3_DANRE:A0A8M9QHJ0|A0A8M9QHJ0_DANRE
DC(+57.02)VVM(+15.99)RDPNTKRSRGFGFVTY	70.88	2520.2	21	2.4	631.059	4	16.8916	44437	ID113917_01_SPD30_OA10034_10472_062924.raw				696000			Carbamidomethylation;Oxidation (M)	M5:Oxidation (M):1000.00	A0A8M9PUQ8|A0A8M9PUQ8_DANRE:Q7SXQ3|Q7SXQ3_DANRE:A0A8M9QHJ0|A0A8M9QHJ0_DANRE
TDC(+57.02)VVM(+15.99)RDPNTKRSRGFGFVTY	34.12	2621.25	22	0.5	656.32	4	16.216	42240	ID113917_01_SPD30_OA10034_10472_062924.raw				91200			Carbamidomethylation;Oxidation (M)	M6:Oxidation (M):1000.00	A0A8M9PUQ8|A0A8M9PUQ8_DANRE:Q7SXQ3|Q7SXQ3_DANRE:A0A8M9QHJ0|A0A8M9QHJ0_DANRE
ADVESL	41.07	632.302	6	2.4	633.31	1	14.4914	36861	ID113917_01_SPD30_OA10034_10472_062924.raw				1840000					A0A8M9PUW2|A0A8M9PUW2_DANRE:A0A8M2B5B8|A0A8M2B5B8_DANRE:F1QJA1|F1QJA1_DANRE:E7F049|E7F049_DANRE:A0A8M2B5C3|A0A8M2B5C3_DANRE:A0A8M2B5E8|A0A8M2B5E8_DANRE:A0ZYT5|A0ZYT5_DANRE
AILGVS	48.44	558.338	6	1.9	559.346	1	20.4591	72642	ID113919_01_SPD30_OA10034_10472_062924.raw						975000			A0A8M9PV75|A0A8M9PV75_DANRE:Q6IQP5|Q6IQP5_DANRE:A0A8M3AU02|A0A8M3AU02_DANRE:A0A8N7TBA8|A0A8N7TBA8_DANRE:A0A8M9NZK7|A0A8M9NZK7_DANRE:P00924|ENO1_YEAST:A0A2R8Q1X2|A0A2R8Q1X2_DANRE:Q6PC89|Q6PC89_DANRE:A0A8M3B3A2|A0A8M3B3A2_DANRE:Q6GQM9|Q6GQM9_DANRE:A0A8M2B4W1|A0A8M2B4W1_DANRE:Q6TH14|Q6TH14_DANRE:Q08CV3|Q08CV3_DANRE
ELAAVNPVGIKPGTM(+15.99)	25.94	1511.8	15	4.1	756.911	2	21.3302	58079	ID113917_01_SPD30_OA10034_10472_062924.raw							Oxidation (M)	M15:Oxidation (M):1000.00	A0A8M9PVG8|A0A8M9PVG8_DANRE
TAM(+15.99)DVVYALKRQGRTLYGF	26.85	2204.14	19	6.3	735.726	3	25.1759	69343	ID113914_01_SPD30_OA10034_10472_062924.raw	1230000						Oxidation (M)	M3:Oxidation (M):1000.00	A0A8M9PVQ6|A0A8M9PVQ6_DANRE:A0A8M3B0X6|A0A8M3B0X6_DANRE:Q0D294|Q0D294_DANRE:A0A8M6YZA4|A0A8M6YZA4_DANRE:A3KPR4|A3KPR4_DANRE
ALKRQGRTLYGF	88.89	1408.79	12	1.7	470.606	3	11.797	28047	ID113917_01_SPD30_OA10034_10472_062924.raw	2190000	361000	234000	1370000	3890000	5970000			A0A8M9PVQ6|A0A8M9PVQ6_DANRE:A0A8M3B0X6|A0A8M3B0X6_DANRE:Q0D294|Q0D294_DANRE:A0A8M9Q225|A0A8M9Q225_DANRE:A0A8M6YZA4|A0A8M6YZA4_DANRE:A3KPR4|A3KPR4_DANRE
ALKRQGRTLYGFGG	89.68	1522.84	14	1.3	762.427	2	11.2725	25114	ID113916_01_SPD30_OA10034_10472_062924.raw	858000	5360000	6480000	10100000	5580000	4220000			A0A8M9PVQ6|A0A8M9PVQ6_DANRE:A0A8M3B0X6|A0A8M3B0X6_DANRE:Q0D294|Q0D294_DANRE:A0A8M9Q225|A0A8M9Q225_DANRE:A0A8M6YZA4|A0A8M6YZA4_DANRE:A3KPR4|A3KPR4_DANRE
DVVYALKRQGRTLY	89	1680.93	14	0.9	841.474	2	17.6943	47007	ID113917_01_SPD30_OA10034_10472_062924.raw	12500000	3870000	2130000	1250000					A0A8M9PVQ6|A0A8M9PVQ6_DANRE:A0A8M3B0X6|A0A8M3B0X6_DANRE:Q0D294|Q0D294_DANRE:A0A8M9Q225|A0A8M9Q225_DANRE:A0A8M6YZA4|A0A8M6YZA4_DANRE:A3KPR4|A3KPR4_DANRE
DVVYALKRQGRTLYG	88.99	1737.95	15	1.6	869.985	2	17.5772	46604	ID113917_01_SPD30_OA10034_10472_062924.raw	1020000	2450000	2180000	7510000	1600000	5660000			A0A8M9PVQ6|A0A8M9PVQ6_DANRE:A0A8M3B0X6|A0A8M3B0X6_DANRE:Q0D294|Q0D294_DANRE:A0A8M9Q225|A0A8M9Q225_DANRE:A0A8M6YZA4|A0A8M6YZA4_DANRE:A3KPR4|A3KPR4_DANRE
DVVYALKRQGRTLYGF	89.4	1885.02	16	-0.7	943.517	2	25.21	61874	ID113916_01_SPD30_OA10034_10472_062924.raw	88600000	31300000	24400000	31800000	8130000	14800000			A0A8M9PVQ6|A0A8M9PVQ6_DANRE:A0A8M3B0X6|A0A8M3B0X6_DANRE:Q0D294|Q0D294_DANRE:A0A8M9Q225|A0A8M9Q225_DANRE:A0A8M6YZA4|A0A8M6YZA4_DANRE:A3KPR4|A3KPR4_DANRE
DVVYALKRQGRTLYGFG	71.74	1942.04	17	1.5	648.356	3	24.959	64160	ID113915_01_SPD30_OA10034_10472_062924.raw	4330000	324000	219000	207000	105000	487000			A0A8M9PVQ6|A0A8M9PVQ6_DANRE:A0A8M3B0X6|A0A8M3B0X6_DANRE:Q0D294|Q0D294_DANRE:A0A8M9Q225|A0A8M9Q225_DANRE:A0A8M6YZA4|A0A8M6YZA4_DANRE:A3KPR4|A3KPR4_DANRE
DVVYALKRQGRTLYGFGG	89.68	1999.06	18	2.6	1000.54	2	24.1829	59229	ID113916_01_SPD30_OA10034_10472_062924.raw	400000000	437000000	398000000	257000000	71100000	294000000			A0A8M9PVQ6|A0A8M9PVQ6_DANRE:A0A8M3B0X6|A0A8M3B0X6_DANRE:Q0D294|Q0D294_DANRE:A0A8M9Q225|A0A8M9Q225_DANRE:A0A8M6YZA4|A0A8M6YZA4_DANRE:A3KPR4|A3KPR4_DANRE
KRQGRTLYGF	77.19	1224.67	10	-0.4	613.343	2	9.4031	25704	ID113919_01_SPD30_OA10034_10472_062924.raw	77400000	10300000		48400000	127000000	363000000			A0A8M9PVQ6|A0A8M9PVQ6_DANRE:A0A8M3B0X6|A0A8M3B0X6_DANRE:Q0D294|Q0D294_DANRE:A0A8M9Q225|A0A8M9Q225_DANRE:A0A8M6YZA4|A0A8M6YZA4_DANRE:A3KPR4|A3KPR4_DANRE
KRQGRTLYGFG	69.75	1281.69	11	-0.4	428.238	3	9.1764	25211	ID113919_01_SPD30_OA10034_10472_062924.raw					521000	15400000			A0A8M9PVQ6|A0A8M9PVQ6_DANRE:A0A8M3B0X6|A0A8M3B0X6_DANRE:Q0D294|Q0D294_DANRE:A0A8M9Q225|A0A8M9Q225_DANRE:A0A8M6YZA4|A0A8M6YZA4_DANRE:A3KPR4|A3KPR4_DANRE
KRQGRTLYGFGG	89.12	1338.72	12	1.5	670.366	2	9.5409	20832	ID113917_01_SPD30_OA10034_10472_062924.raw	62600000	99800000	107000000	220000000	161000000	82500000			A0A8M9PVQ6|A0A8M9PVQ6_DANRE:A0A8M3B0X6|A0A8M3B0X6_DANRE:Q0D294|Q0D294_DANRE:A0A8M9Q225|A0A8M9Q225_DANRE:A0A8M6YZA4|A0A8M6YZA4_DANRE:A3KPR4|A3KPR4_DANRE
LKRQGRTLYGF	82.37	1337.76	11	1.3	446.927	3	10.8005	31454	ID113919_01_SPD30_OA10034_10472_062924.raw	1580000			815000	1770000	6260000			A0A8M9PVQ6|A0A8M9PVQ6_DANRE:A0A8M3B0X6|A0A8M3B0X6_DANRE:Q0D294|Q0D294_DANRE:A0A8M9Q225|A0A8M9Q225_DANRE:A0A8M6YZA4|A0A8M6YZA4_DANRE:A3KPR4|A3KPR4_DANRE
LKRQGRTLYGFGG	80.03	1451.8	13	1.9	484.941	3	10.6867	22898	ID113915_01_SPD30_OA10034_10472_062924.raw	1120000	1110000		3080000		1580000			A0A8M9PVQ6|A0A8M9PVQ6_DANRE:A0A8M3B0X6|A0A8M3B0X6_DANRE:Q0D294|Q0D294_DANRE:A0A8M9Q225|A0A8M9Q225_DANRE:A0A8M6YZA4|A0A8M6YZA4_DANRE:A3KPR4|A3KPR4_DANRE
VVYALKRQGRTLYGFGG	54.54	1884.04	17	0.8	629.02	3	24.227	59399	ID113916_01_SPD30_OA10034_10472_062924.raw									A0A8M9PVQ6|A0A8M9PVQ6_DANRE:A0A8M3B0X6|A0A8M3B0X6_DANRE:Q0D294|Q0D294_DANRE:A0A8M9Q225|A0A8M9Q225_DANRE:A0A8M6YZA4|A0A8M6YZA4_DANRE:A3KPR4|A3KPR4_DANRE
VYALKRQGRTLYGF	42.35	1670.93	14	6.2	836.475	2	25.1759	69359	ID113914_01_SPD30_OA10034_10472_062924.raw	2300000	933000	652000	709000					A0A8M9PVQ6|A0A8M9PVQ6_DANRE:A0A8M3B0X6|A0A8M3B0X6_DANRE:Q0D294|Q0D294_DANRE:A0A8M9Q225|A0A8M9Q225_DANRE:A0A8M6YZA4|A0A8M6YZA4_DANRE:A3KPR4|A3KPR4_DANRE
VYALKRQGRTLYGFGG	77.07	1784.97	16	2	893.493	2	24.1028	61737	ID113915_01_SPD30_OA10034_10472_062924.raw	4690000	5940000	5200000	3140000		1280000			A0A8M9PVQ6|A0A8M9PVQ6_DANRE:A0A8M3B0X6|A0A8M3B0X6_DANRE:Q0D294|Q0D294_DANRE:A0A8M9Q225|A0A8M9Q225_DANRE:A0A8M6YZA4|A0A8M6YZA4_DANRE:A3KPR4|A3KPR4_DANRE
YALKRQGRTLYGFGG	43.8	1685.9	15	1.9	562.975	3	24.1722	62011	ID113915_01_SPD30_OA10034_10472_062924.raw	3090000	4180000	3920000						A0A8M9PVQ6|A0A8M9PVQ6_DANRE:A0A8M3B0X6|A0A8M3B0X6_DANRE:Q0D294|Q0D294_DANRE:A0A8M9Q225|A0A8M9Q225_DANRE:A0A8M6YZA4|A0A8M6YZA4_DANRE:A3KPR4|A3KPR4_DANRE
QGRTLYGFGG	25.02	1054.52	10	1	528.268	2	17.8919	47752	ID113917_01_SPD30_OA10034_10472_062924.raw									A0A8M9PVQ6|A0A8M9PVQ6_DANRE:A0A8M3B0X6|A0A8M3B0X6_DANRE:Q0D294|Q0D294_DANRE:A0A8M9Q225|A0A8M9Q225_DANRE:A0A8M6YZA4|A0A8M6YZA4_DANRE:Q0D272|Q0D272_DANRE:A3KPR4|A3KPR4_DANRE
RQGRTLYGFGG	80.93	1210.62	11	1.3	606.318	2	13.1317	30313	ID113916_01_SPD30_OA10034_10472_062924.raw	2840000		1630000	5490000	4920000	4350000			A0A8M9PVQ6|A0A8M9PVQ6_DANRE:A0A8M3B0X6|A0A8M3B0X6_DANRE:Q0D294|Q0D294_DANRE:A0A8M9Q225|A0A8M9Q225_DANRE:A0A8M6YZA4|A0A8M6YZA4_DANRE:Q0D272|Q0D272_DANRE:A3KPR4|A3KPR4_DANRE
TLYGFGG	71.71	713.338	7	2.3	714.347	1	24.722	78569	ID113918_01_SPD30_OA10034_10472_062924.raw					1700000				A0A8M9PVQ6|A0A8M9PVQ6_DANRE:A0A8M3B0X6|A0A8M3B0X6_DANRE:Q0D294|Q0D294_DANRE:A0A8M9Q225|A0A8M9Q225_DANRE:A0A8M6YZA4|A0A8M6YZA4_DANRE:Q0D272|Q0D272_DANRE:A3KPR4|A3KPR4_DANRE
RQGRTLYGF	58.08	1096.58	9	1.8	549.297	2	13.8151	33896	ID113914_01_SPD30_OA10034_10472_062924.raw	2450000					20400000			A0A8M9PVQ6|A0A8M9PVQ6_DANRE:A0A8M3B0X6|A0A8M3B0X6_DANRE:Q0D294|Q0D294_DANRE:A0A8M9Q225|A0A8M9Q225_DANRE:Q0D272|Q0D272_DANRE:A0A8M6YZA4|A0A8M6YZA4_DANRE:A3KPR4|A3KPR4_DANRE
TRGVLKVF	81.8	918.565	8	0.7	307.196	3	15.4471	51421	ID113919_01_SPD30_OA10034_10472_062924.raw						244000			A0A8M9PVQ6|A0A8M9PVQ6_DANRE:A0A8M6Z1M4|A0A8M6Z1M4_DANRE:A0A8M3B0X6|A0A8M3B0X6_DANRE:A0A8M6YZA4|A0A8M6YZA4_DANRE:Q0D272|Q0D272_DANRE:A3KPR4|A3KPR4_DANRE
TRGVLKVFLE	24.05	1160.69	10	1.2	581.354	2	23.0503	63030	ID113917_01_SPD30_OA10034_10472_062924.raw				199000					A0A8M9PVQ6|A0A8M9PVQ6_DANRE:A0A8M6Z1M4|A0A8M6Z1M4_DANRE:A0A8M3B0X6|A0A8M3B0X6_DANRE:A0A8M6YZA4|A0A8M6YZA4_DANRE:Q0D272|Q0D272_DANRE:A3KPR4|A3KPR4_DANRE
YEETRGVLKVFL(-0.98)	35.06	1451.81	12	-0.7	484.945	3	24.1177	76800	ID113918_01_SPD30_OA10034_10472_062924.raw							Amidation	L12:Amidation:1000.00	A0A8M9PVQ6|A0A8M9PVQ6_DANRE:A0A8M6Z1M4|A0A8M6Z1M4_DANRE:A0A8M3B0X6|A0A8M3B0X6_DANRE:A0A8M6YZA4|A0A8M6YZA4_DANRE:Q0D272|Q0D272_DANRE:A3KPR4|A3KPR4_DANRE
ARRGGVKRISGLIYEETRGVLKVF	83.68	2703.57	24	2.4	541.722	5	28.5823	91628	ID113918_01_SPD30_OA10034_10472_062924.raw					724000	1160000			A0A8M9PVQ6|A0A8M9PVQ6_DANRE:A0A8M6Z1M4|A0A8M6Z1M4_DANRE:A0A8M3B0X6|A0A8M3B0X6_DANRE:Q0D272|Q0D272_DANRE:A0A8M6YZA4|A0A8M6YZA4_DANRE:A3KPR4|A3KPR4_DANRE
EETRGVLKVF	82.01	1176.65	10	1.3	393.225	3	19.2698	59773	ID113918_01_SPD30_OA10034_10472_062924.raw	2410000			4770000	20700000	23500000			A0A8M9PVQ6|A0A8M9PVQ6_DANRE:A0A8M6Z1M4|A0A8M6Z1M4_DANRE:A0A8M3B0X6|A0A8M3B0X6_DANRE:Q0D272|Q0D272_DANRE:A0A8M6YZA4|A0A8M6YZA4_DANRE:A3KPR4|A3KPR4_DANRE
EETRGVLKVFLE	75.67	1418.78	12	2.7	710.398	2	26.9655	69700	ID113915_01_SPD30_OA10034_10472_062924.raw	533000	461000	533000	2500000	3210000	807000			A0A8M9PVQ6|A0A8M9PVQ6_DANRE:A0A8M6Z1M4|A0A8M6Z1M4_DANRE:A0A8M3B0X6|A0A8M3B0X6_DANRE:Q0D272|Q0D272_DANRE:A0A8M6YZA4|A0A8M6YZA4_DANRE:A3KPR4|A3KPR4_DANRE
GLIYEETRGVLK	68.76	1376.77	12	2	689.392	2	18.8839	65880	ID113919_01_SPD30_OA10034_10472_062924.raw	227000				219000	975000			A0A8M9PVQ6|A0A8M9PVQ6_DANRE:A0A8M6Z1M4|A0A8M6Z1M4_DANRE:A0A8M3B0X6|A0A8M3B0X6_DANRE:Q0D272|Q0D272_DANRE:A0A8M6YZA4|A0A8M6YZA4_DANRE:A3KPR4|A3KPR4_DANRE
GLIYEETRGVLKVF	81.96	1622.9	14	4.5	812.462	2	31.597	101660	ID113918_01_SPD30_OA10034_10472_062924.raw				79000	219000	131000			A0A8M9PVQ6|A0A8M9PVQ6_DANRE:A0A8M6Z1M4|A0A8M6Z1M4_DANRE:A0A8M3B0X6|A0A8M3B0X6_DANRE:Q0D272|Q0D272_DANRE:A0A8M6YZA4|A0A8M6YZA4_DANRE:A3KPR4|A3KPR4_DANRE
IYEETRGVL	75.16	1078.57	9	1.7	540.291	2	15.4238	51605	ID113919_01_SPD30_OA10034_10472_062924.raw	2810000					23900000			A0A8M9PVQ6|A0A8M9PVQ6_DANRE:A0A8M6Z1M4|A0A8M6Z1M4_DANRE:A0A8M3B0X6|A0A8M3B0X6_DANRE:Q0D272|Q0D272_DANRE:A0A8M6YZA4|A0A8M6YZA4_DANRE:A3KPR4|A3KPR4_DANRE
IYEETRGVLK	72.9	1206.66	10	1.7	403.228	3	9.6907	20365	ID113915_01_SPD30_OA10034_10472_062924.raw		4350000				332000000			A0A8M9PVQ6|A0A8M9PVQ6_DANRE:A0A8M6Z1M4|A0A8M6Z1M4_DANRE:A0A8M3B0X6|A0A8M3B0X6_DANRE:Q0D272|Q0D272_DANRE:A0A8M6YZA4|A0A8M6YZA4_DANRE:A3KPR4|A3KPR4_DANRE
IYEETRGVLKVF	89.36	1452.8	12	2.1	727.408	2	24.3422	59583	ID113916_01_SPD30_OA10034_10472_062924.raw	26600000	2300000	3590000	37500000	96600000	197000000			A0A8M9PVQ6|A0A8M9PVQ6_DANRE:A0A8M6Z1M4|A0A8M6Z1M4_DANRE:A0A8M3B0X6|A0A8M3B0X6_DANRE:Q0D272|Q0D272_DANRE:A0A8M6YZA4|A0A8M6YZA4_DANRE:A3KPR4|A3KPR4_DANRE
IYEETRGVLKVFLE	89.02	1694.92	14	2.3	565.983	3	30.4976	76846	ID113916_01_SPD30_OA10034_10472_062924.raw	616000	777000	580000	8290000	11900000	5170000			A0A8M9PVQ6|A0A8M9PVQ6_DANRE:A0A8M6Z1M4|A0A8M6Z1M4_DANRE:A0A8M3B0X6|A0A8M3B0X6_DANRE:Q0D272|Q0D272_DANRE:A0A8M6YZA4|A0A8M6YZA4_DANRE:A3KPR4|A3KPR4_DANRE
RISGLIYEETRGVLK	88.98	1732.98	15	1.2	578.669	3	21.6849	58967	ID113917_01_SPD30_OA10034_10472_062924.raw	325000			958000	1810000	1480000			A0A8M9PVQ6|A0A8M9PVQ6_DANRE:A0A8M6Z1M4|A0A8M6Z1M4_DANRE:A0A8M3B0X6|A0A8M3B0X6_DANRE:Q0D272|Q0D272_DANRE:A0A8M6YZA4|A0A8M6YZA4_DANRE:A3KPR4|A3KPR4_DANRE
RISGLIYEETRGVLKVF	88.89	1979.12	17	1.3	660.715	3	31.7841	88612	ID113917_01_SPD30_OA10034_10472_062924.raw				662000	1630000	661000			A0A8M9PVQ6|A0A8M9PVQ6_DANRE:A0A8M6Z1M4|A0A8M6Z1M4_DANRE:A0A8M3B0X6|A0A8M3B0X6_DANRE:Q0D272|Q0D272_DANRE:A0A8M6YZA4|A0A8M6YZA4_DANRE:A3KPR4|A3KPR4_DANRE
YEETRGVLK	63.66	1093.58	9	1.6	547.797	2	9.5843	23375	ID113918_01_SPD30_OA10034_10472_062924.raw	4870000			821000	3350000	21100000			A0A8M9PVQ6|A0A8M9PVQ6_DANRE:A0A8M6Z1M4|A0A8M6Z1M4_DANRE:A0A8M3B0X6|A0A8M3B0X6_DANRE:Q0D272|Q0D272_DANRE:A0A8M6YZA4|A0A8M6YZA4_DANRE:A3KPR4|A3KPR4_DANRE
YEETRGVLKVF	68.86	1339.71	11	2.1	670.865	2	24.1103	76597	ID113918_01_SPD30_OA10034_10472_062924.raw	660000			995000	3250000	6270000			A0A8M9PVQ6|A0A8M9PVQ6_DANRE:A0A8M6Z1M4|A0A8M6Z1M4_DANRE:A0A8M3B0X6|A0A8M3B0X6_DANRE:Q0D272|Q0D272_DANRE:A0A8M6YZA4|A0A8M6YZA4_DANRE:A3KPR4|A3KPR4_DANRE
YEETRGVLKVFL	35.92	1452.8	12	2	485.274	3	24.0928	76449	ID113918_01_SPD30_OA10034_10472_062924.raw		1330000			37700000				A0A8M9PVQ6|A0A8M9PVQ6_DANRE:A0A8M6Z1M4|A0A8M6Z1M4_DANRE:A0A8M3B0X6|A0A8M3B0X6_DANRE:Q0D272|Q0D272_DANRE:A0A8M6YZA4|A0A8M6YZA4_DANRE:A3KPR4|A3KPR4_DANRE
TVTAM(+15.99)DVVYALK	79.18	1325.69	12	2.8	663.854	2	26.0668	67200	ID113915_01_SPD30_OA10034_10472_062924.raw	585000	965000	238000		295000		Oxidation (M)	M5:Oxidation (M):1000.00	A0A8M9PVQ6|A0A8M9PVQ6_DANRE:A0A8M6Z1M4|A0A8M6Z1M4_DANRE:A0A8M3B0X6|A0A8M3B0X6_DANRE:Q0D294|Q0D294_DANRE:A0A8M6YZA4|A0A8M6YZA4_DANRE:A3KPR4|A3KPR4_DANRE
TVTAM(+15.99)DVVYALKR	79.58	1481.79	13	1.5	494.938	3	22.5773	57335	ID113915_01_SPD30_OA10034_10472_062924.raw	238000	235000					Oxidation (M)	M5:Oxidation (M):1000.00	A0A8M9PVQ6|A0A8M9PVQ6_DANRE:A0A8M6Z1M4|A0A8M6Z1M4_DANRE:A0A8M3B0X6|A0A8M3B0X6_DANRE:Q0D294|Q0D294_DANRE:A0A8M6YZA4|A0A8M6YZA4_DANRE:A3KPR4|A3KPR4_DANRE
LENVIR	67.14	742.434	6	-0.3	372.224	2	9.3748	25767	ID113919_01_SPD30_OA10034_10472_062924.raw	13000000		3210000	1170000	2150000	12300000			A0A8M9PVQ6|A0A8M9PVQ6_DANRE:A0A8M6Z1M4|A0A8M6Z1M4_DANRE:A0A8M3B0X6|A0A8M3B0X6_DANRE:Q0D294|Q0D294_DANRE:A0A8M6YZA4|A0A8M6YZA4_DANRE:Q0D272|Q0D272_DANRE:A3KPR4|A3KPR4_DANRE
LENVIRDAVTYT	77.42	1392.72	12	0.9	697.37	2	25.532	70215	ID113917_01_SPD30_OA10034_10472_062924.raw				1370000	2230000	8640000			A0A8M9PVQ6|A0A8M9PVQ6_DANRE:A0A8M6Z1M4|A0A8M6Z1M4_DANRE:A0A8M3B0X6|A0A8M3B0X6_DANRE:Q0D294|Q0D294_DANRE:A0A8M6YZA4|A0A8M6YZA4_DANRE:Q0D272|Q0D272_DANRE:A3KPR4|A3KPR4_DANRE
DVVYALK	79.92	806.454	7	2	404.235	2	15.6429	51808	ID113919_01_SPD30_OA10034_10472_062924.raw	1310000	792000	749000		2300000	8930000			A0A8M9PVQ6|A0A8M9PVQ6_DANRE:A0A8M6Z1M4|A0A8M6Z1M4_DANRE:A0A8M3B0X6|A0A8M3B0X6_DANRE:Q0D294|Q0D294_DANRE:A0A8M9Q225|A0A8M9Q225_DANRE:A0A8M6YZA4|A0A8M6YZA4_DANRE:A3KPR4|A3KPR4_DANRE
DVVYALKRQ	89.6	1090.61	9	1.8	546.315	2	11.4596	25624	ID113916_01_SPD30_OA10034_10472_062924.raw	435000	340000	654000	1120000					A0A8M9PVQ6|A0A8M9PVQ6_DANRE:A0A8M6Z1M4|A0A8M6Z1M4_DANRE:A0A8M3B0X6|A0A8M3B0X6_DANRE:Q0D294|Q0D294_DANRE:A0A8M9Q225|A0A8M9Q225_DANRE:A0A8M6YZA4|A0A8M6YZA4_DANRE:A3KPR4|A3KPR4_DANRE
DVVYALKRQGRTL	82.88	1517.87	13	1.6	506.964	3	14.7329	34675	ID113916_01_SPD30_OA10034_10472_062924.raw	1290000	4840000	2870000	2170000					A0A8M9PVQ6|A0A8M9PVQ6_DANRE:A0A8M6Z1M4|A0A8M6Z1M4_DANRE:A0A8M3B0X6|A0A8M3B0X6_DANRE:Q0D294|Q0D294_DANRE:A0A8M9Q225|A0A8M9Q225_DANRE:A0A8M6YZA4|A0A8M6YZA4_DANRE:A3KPR4|A3KPR4_DANRE
ARRGGVKRISGL	83.68	1268.78	12	1.3	423.934	3	4.6994	7017	ID113918_01_SPD30_OA10034_10472_062924.raw					5100000	5000000			A0A8M9PVQ6|A0A8M9PVQ6_DANRE:A0A8M6Z1M4|A0A8M6Z1M4_DANRE:A0A8M3B0X6|A0A8M3B0X6_DANRE:Q0D294|Q0D294_DANRE:A0A8M9Q225|A0A8M9Q225_DANRE:A0A8M6YZA4|A0A8M6YZA4_DANRE:Q0D272|Q0D272_DANRE:A3KPR4|A3KPR4_DANRE
VIRDAVTY	70.96	935.508	8	0.5	468.761	2	11.4103	34065	ID113919_01_SPD30_OA10034_10472_062924.raw	1390000		243000	1540000	2860000	8090000			A0A8M9PVQ6|A0A8M9PVQ6_DANRE:A0A8M6Z1M4|A0A8M6Z1M4_DANRE:A0A8M3B0X6|A0A8M3B0X6_DANRE:Q0D294|Q0D294_DANRE:A0A8M9Q225|A0A8M9Q225_DANRE:A0A8M6YZA4|A0A8M6YZA4_DANRE:Q0D272|Q0D272_DANRE:A3KPR4|A3KPR4_DANRE
DAVTYTEHAK	84.47	1133.54	10	1.2	567.776	2	5.4458	9525	ID113916_01_SPD30_OA10034_10472_062924.raw		834000	211000						A0A8M9PVQ6|A0A8M9PVQ6_DANRE:A0A8M6Z1M4|A0A8M6Z1M4_DANRE:A0A8M3B0X6|A0A8M3B0X6_DANRE:Q0D294|Q0D294_DANRE:A0A8M9Q225|A0A8M9Q225_DANRE:Q0D272|Q0D272_DANRE:A0A8M6YZA4|A0A8M6YZA4_DANRE:A3KPR4|A3KPR4_DANRE
GGVKRISGL	73.66	885.54	9	0.8	443.777	2	7.7759	19372	ID113919_01_SPD30_OA10034_10472_062924.raw						388000			A0A8M9PVQ6|A0A8M9PVQ6_DANRE:A0A8M6Z1M4|A0A8M6Z1M4_DANRE:A0A8M3B0X6|A0A8M3B0X6_DANRE:Q0D294|Q0D294_DANRE:A0A8M9Q225|A0A8M9Q225_DANRE:Q0D272|Q0D272_DANRE:A0A8M6YZA4|A0A8M6YZA4_DANRE:A3KPR4|A3KPR4_DANRE
NVIRDAVTY	88.61	1049.55	9	1.5	525.783	2	15.7845	40694	ID113917_01_SPD30_OA10034_10472_062924.raw	18700000		10300000	48800000	82400000	113000000			A0A8M9PVQ6|A0A8M9PVQ6_DANRE:A0A8M6Z1M4|A0A8M6Z1M4_DANRE:A0A8M3B0X6|A0A8M3B0X6_DANRE:Q0D294|Q0D294_DANRE:A0A8M9Q225|A0A8M9Q225_DANRE:Q0D272|Q0D272_DANRE:A0A8M6YZA4|A0A8M6YZA4_DANRE:A3KPR4|A3KPR4_DANRE
NVIRDAVTY(-0.98)	65.05	1048.57	9	-6.8	525.287	2	15.2912	50720	ID113919_01_SPD30_OA10034_10472_062924.raw							Amidation	Y9:Amidation:1000.00	A0A8M9PVQ6|A0A8M9PVQ6_DANRE:A0A8M6Z1M4|A0A8M6Z1M4_DANRE:A0A8M3B0X6|A0A8M3B0X6_DANRE:Q0D294|Q0D294_DANRE:A0A8M9Q225|A0A8M9Q225_DANRE:Q0D272|Q0D272_DANRE:A0A8M6YZA4|A0A8M6YZA4_DANRE:A3KPR4|A3KPR4_DANRE
NVIRDAVTYT	75.98	1150.6	10	0.9	576.307	2	16.4368	55738	ID113919_01_SPD30_OA10034_10472_062924.raw				1360000	2320000	3860000			A0A8M9PVQ6|A0A8M9PVQ6_DANRE:A0A8M6Z1M4|A0A8M6Z1M4_DANRE:A0A8M3B0X6|A0A8M3B0X6_DANRE:Q0D294|Q0D294_DANRE:A0A8M9Q225|A0A8M9Q225_DANRE:Q0D272|Q0D272_DANRE:A0A8M6YZA4|A0A8M6YZA4_DANRE:A3KPR4|A3KPR4_DANRE
RLARRGGVKRISGL	82.3	1537.96	14	1.3	769.99	2	5.2283	9419	ID113919_01_SPD30_OA10034_10472_062924.raw	8140000				20300000	22200000			A0A8M9PVQ6|A0A8M9PVQ6_DANRE:A0A8M6Z1M4|A0A8M6Z1M4_DANRE:A0A8M3B0X6|A0A8M3B0X6_DANRE:Q0D294|Q0D294_DANRE:A0A8M9Q225|A0A8M9Q225_DANRE:Q0D272|Q0D272_DANRE:A0A8M6YZA4|A0A8M6YZA4_DANRE:A3KPR4|A3KPR4_DANRE
DAVTYTEHAKRKTVTAM(+15.99)	82.3	1936.97	17	1.7	646.664	3	5.6788	9469	ID113917_01_SPD30_OA10034_10472_062924.raw		344000	295000	700000			Oxidation (M)	M17:Oxidation (M):1000.00	A0A8M9PVQ6|A0A8M9PVQ6_DANRE:A0A8M6Z1M4|A0A8M6Z1M4_DANRE:A0A8M3B0X6|A0A8M3B0X6_DANRE:Q0D294|Q0D294_DANRE:Q0D272|Q0D272_DANRE:A0A8M6YZA4|A0A8M6YZA4_DANRE:A3KPR4|A3KPR4_DANRE
DNIQGITKPAIR	88.59	1324.75	12	2.1	663.382	2	13.2708	30762	ID113916_01_SPD30_OA10034_10472_062924.raw	4720000	15400000	3350000		10500000	4550000			A0A8M9PVQ6|A0A8M9PVQ6_DANRE:A0A8M6Z1M4|A0A8M6Z1M4_DANRE:A0A8M3B0X6|A0A8M3B0X6_DANRE:Q0D294|Q0D294_DANRE:Q0D272|Q0D272_DANRE:A0A8M6YZA4|A0A8M6YZA4_DANRE:A3KPR4|A3KPR4_DANRE
DNIQGITKPAIRR	41.01	1480.85	13	1.1	371.22	4	10.0389	21179	ID113915_01_SPD30_OA10034_10472_062924.raw		438000							A0A8M9PVQ6|A0A8M9PVQ6_DANRE:A0A8M6Z1M4|A0A8M6Z1M4_DANRE:A0A8M3B0X6|A0A8M3B0X6_DANRE:Q0D294|Q0D294_DANRE:Q0D272|Q0D272_DANRE:A0A8M6YZA4|A0A8M6YZA4_DANRE:A3KPR4|A3KPR4_DANRE
ENVIRDAVTY	40.87	1178.59	10	2.6	590.305	2	18.5626	49734	ID113917_01_SPD30_OA10034_10472_062924.raw									A0A8M9PVQ6|A0A8M9PVQ6_DANRE:A0A8M6Z1M4|A0A8M6Z1M4_DANRE:A0A8M3B0X6|A0A8M3B0X6_DANRE:Q0D294|Q0D294_DANRE:Q0D272|Q0D272_DANRE:A0A8M6YZA4|A0A8M6YZA4_DANRE:A3KPR4|A3KPR4_DANRE
GITKPAIR	69.96	854.534	8	0.5	428.274	2	9.2885	25458	ID113919_01_SPD30_OA10034_10472_062924.raw	2310000					808000			A0A8M9PVQ6|A0A8M9PVQ6_DANRE:A0A8M6Z1M4|A0A8M6Z1M4_DANRE:A0A8M3B0X6|A0A8M3B0X6_DANRE:Q0D294|Q0D294_DANRE:Q0D272|Q0D272_DANRE:A0A8M6YZA4|A0A8M6YZA4_DANRE:A3KPR4|A3KPR4_DANRE
IQGITKPAIR	76.15	1095.68	10	1.3	366.233	3	9.8804	27574	ID113919_01_SPD30_OA10034_10472_062924.raw	484000	227000				1330000			A0A8M9PVQ6|A0A8M9PVQ6_DANRE:A0A8M6Z1M4|A0A8M6Z1M4_DANRE:A0A8M3B0X6|A0A8M3B0X6_DANRE:Q0D294|Q0D294_DANRE:Q0D272|Q0D272_DANRE:A0A8M6YZA4|A0A8M6YZA4_DANRE:A3KPR4|A3KPR4_DANRE
IRDAVTYTEHAKRKTVTAM(+15.99)	72.77	2206.15	19	0.5	552.546	4	14.8212	35111	ID113915_01_SPD30_OA10034_10472_062924.raw		892000	429000	928000			Oxidation (M)	M19:Oxidation (M):1000.00	A0A8M9PVQ6|A0A8M9PVQ6_DANRE:A0A8M6Z1M4|A0A8M6Z1M4_DANRE:A0A8M3B0X6|A0A8M3B0X6_DANRE:Q0D294|Q0D294_DANRE:Q0D272|Q0D272_DANRE:A0A8M6YZA4|A0A8M6YZA4_DANRE:A3KPR4|A3KPR4_DANRE
ISGLIYEETR	75.88	1179.61	10	1.5	590.815	2	18.7254	46262	ID113915_01_SPD30_OA10034_10472_062924.raw	591000	2970000	494000		4400000	678000			A0A8M9PVQ6|A0A8M9PVQ6_DANRE:A0A8M6Z1M4|A0A8M6Z1M4_DANRE:A0A8M3B0X6|A0A8M3B0X6_DANRE:Q0D294|Q0D294_DANRE:Q0D272|Q0D272_DANRE:A0A8M6YZA4|A0A8M6YZA4_DANRE:A3KPR4|A3KPR4_DANRE
KVFLENVIRDAVTY	82.55	1665.91	14	2.2	833.964	2	31.4096	101011	ID113918_01_SPD30_OA10034_10472_062924.raw						146000			A0A8M9PVQ6|A0A8M9PVQ6_DANRE:A0A8M6Z1M4|A0A8M6Z1M4_DANRE:A0A8M3B0X6|A0A8M3B0X6_DANRE:Q0D294|Q0D294_DANRE:Q0D272|Q0D272_DANRE:A0A8M6YZA4|A0A8M6YZA4_DANRE:A3KPR4|A3KPR4_DANRE
LENVIRDA	42.36	928.498	8	1.6	465.257	2	12.7255	39603	ID113919_01_SPD30_OA10034_10472_062924.raw		737000				28100000			A0A8M9PVQ6|A0A8M9PVQ6_DANRE:A0A8M6Z1M4|A0A8M6Z1M4_DANRE:A0A8M3B0X6|A0A8M3B0X6_DANRE:Q0D294|Q0D294_DANRE:Q0D272|Q0D272_DANRE:A0A8M6YZA4|A0A8M6YZA4_DANRE:A3KPR4|A3KPR4_DANRE
LENVIRDAVTY	88.97	1291.68	11	2.1	646.847	2	23.7817	64955	ID113917_01_SPD30_OA10034_10472_062924.raw	38100000	5670000	5780000	37800000	74600000	220000000			A0A8M9PVQ6|A0A8M9PVQ6_DANRE:A0A8M6Z1M4|A0A8M6Z1M4_DANRE:A0A8M3B0X6|A0A8M3B0X6_DANRE:Q0D294|Q0D294_DANRE:Q0D272|Q0D272_DANRE:A0A8M6YZA4|A0A8M6YZA4_DANRE:A3KPR4|A3KPR4_DANRE
LENVIRDAVTYTEHAKRKTVTAM(+15.99)	89.91	2661.39	23	1.9	888.139	3	20.7832	50409	ID113916_01_SPD30_OA10034_10472_062924.raw	14600000	6920000	9350000	25000000	4440000	16500000	Oxidation (M)	M23:Oxidation (M):1000.00	A0A8M9PVQ6|A0A8M9PVQ6_DANRE:A0A8M6Z1M4|A0A8M6Z1M4_DANRE:A0A8M3B0X6|A0A8M3B0X6_DANRE:Q0D294|Q0D294_DANRE:Q0D272|Q0D272_DANRE:A0A8M6YZA4|A0A8M6YZA4_DANRE:A3KPR4|A3KPR4_DANRE
NIQGITKPAIR	76.97	1209.72	11	1.5	404.248	3	11.0495	32809	ID113919_01_SPD30_OA10034_10472_062924.raw	1080000					3170000			A0A8M9PVQ6|A0A8M9PVQ6_DANRE:A0A8M6Z1M4|A0A8M6Z1M4_DANRE:A0A8M3B0X6|A0A8M3B0X6_DANRE:Q0D294|Q0D294_DANRE:Q0D272|Q0D272_DANRE:A0A8M6YZA4|A0A8M6YZA4_DANRE:A3KPR4|A3KPR4_DANRE
NVIRDAVTYTEHAKRKTVTAM(+15.99)	89.69	2419.26	21	1.2	605.824	4	14.8197	34868	ID113916_01_SPD30_OA10034_10472_062924.raw	25100000	70900000	26800000	86100000	17900000	22500000	Oxidation (M)	M21:Oxidation (M):1000.00	A0A8M9PVQ6|A0A8M9PVQ6_DANRE:A0A8M6Z1M4|A0A8M6Z1M4_DANRE:A0A8M3B0X6|A0A8M3B0X6_DANRE:Q0D294|Q0D294_DANRE:Q0D272|Q0D272_DANRE:A0A8M6YZA4|A0A8M6YZA4_DANRE:A3KPR4|A3KPR4_DANRE
Q(-17.03)GITKPAIR	80.17	965.566	9	1.6	483.791	2	13.3527	30801	ID113915_01_SPD30_OA10034_10472_062924.raw	651000						Pyro-glu from Q	Q1:Pyro-glu from Q:1000.00	A0A8M9PVQ6|A0A8M9PVQ6_DANRE:A0A8M6Z1M4|A0A8M6Z1M4_DANRE:A0A8M3B0X6|A0A8M3B0X6_DANRE:Q0D294|Q0D294_DANRE:Q0D272|Q0D272_DANRE:A0A8M6YZA4|A0A8M6YZA4_DANRE:A3KPR4|A3KPR4_DANRE
QGITKPAIR	48.22	982.592	9	2	492.304	2	9.6184	20337	ID113914_01_SPD30_OA10034_10472_062924.raw	849000								A0A8M9PVQ6|A0A8M9PVQ6_DANRE:A0A8M6Z1M4|A0A8M6Z1M4_DANRE:A0A8M3B0X6|A0A8M3B0X6_DANRE:Q0D294|Q0D294_DANRE:Q0D272|Q0D272_DANRE:A0A8M6YZA4|A0A8M6YZA4_DANRE:A3KPR4|A3KPR4_DANRE
RDNIQGITKPA	65.28	1211.66	11	1	404.895	3	7.7923	14690	ID113914_01_SPD30_OA10034_10472_062924.raw	241000								A0A8M9PVQ6|A0A8M9PVQ6_DANRE:A0A8M6Z1M4|A0A8M6Z1M4_DANRE:A0A8M3B0X6|A0A8M3B0X6_DANRE:Q0D294|Q0D294_DANRE:Q0D272|Q0D272_DANRE:A0A8M6YZA4|A0A8M6YZA4_DANRE:A3KPR4|A3KPR4_DANRE
RDNIQGITKPAIR	89.72	1480.85	13	1	494.624	3	9.6307	20452	ID113916_01_SPD30_OA10034_10472_062924.raw	43000000	2990000	1240000	682000	330000	14100000			A0A8M9PVQ6|A0A8M9PVQ6_DANRE:A0A8M6Z1M4|A0A8M6Z1M4_DANRE:A0A8M3B0X6|A0A8M3B0X6_DANRE:Q0D294|Q0D294_DANRE:Q0D272|Q0D272_DANRE:A0A8M6YZA4|A0A8M6YZA4_DANRE:A3KPR4|A3KPR4_DANRE
RDNIQGITKPAIRRLARRGGVK	70.53	2474.48	22	1.7	413.421	6	9.7162	20659	ID113914_01_SPD30_OA10034_10472_062924.raw	3160000								A0A8M9PVQ6|A0A8M9PVQ6_DANRE:A0A8M6Z1M4|A0A8M6Z1M4_DANRE:A0A8M3B0X6|A0A8M3B0X6_DANRE:Q0D294|Q0D294_DANRE:Q0D272|Q0D272_DANRE:A0A8M6YZA4|A0A8M6YZA4_DANRE:A3KPR4|A3KPR4_DANRE
RDNIQGITKPAIRRLARRGGVKRISGL	62.93	3000.8	27	2.7	601.169	5	14.9569	37627	ID113914_01_SPD30_OA10034_10472_062924.raw	621000								A0A8M9PVQ6|A0A8M9PVQ6_DANRE:A0A8M6Z1M4|A0A8M6Z1M4_DANRE:A0A8M3B0X6|A0A8M3B0X6_DANRE:Q0D294|Q0D294_DANRE:Q0D272|Q0D272_DANRE:A0A8M6YZA4|A0A8M6YZA4_DANRE:A3KPR4|A3KPR4_DANRE
RISGLIYEETR	74.22	1335.71	11	1.9	668.866	2	14.9279	35424	ID113915_01_SPD30_OA10034_10472_062924.raw		488000			442000				A0A8M9PVQ6|A0A8M9PVQ6_DANRE:A0A8M6Z1M4|A0A8M6Z1M4_DANRE:A0A8M3B0X6|A0A8M3B0X6_DANRE:Q0D294|Q0D294_DANRE:Q0D272|Q0D272_DANRE:A0A8M6YZA4|A0A8M6YZA4_DANRE:A3KPR4|A3KPR4_DANRE
SGLIYEETR	70.24	1066.53	9	2.7	534.273	2	13.6269	31630	ID113915_01_SPD30_OA10034_10472_062924.raw		230000							A0A8M9PVQ6|A0A8M9PVQ6_DANRE:A0A8M6Z1M4|A0A8M6Z1M4_DANRE:A0A8M3B0X6|A0A8M3B0X6_DANRE:Q0D294|Q0D294_DANRE:Q0D272|Q0D272_DANRE:A0A8M6YZA4|A0A8M6YZA4_DANRE:A3KPR4|A3KPR4_DANRE
TEHAKRKTVTAM(+15.99)DVVYAL	67.54	2048.07	18	0.9	683.699	3	16.1773	39167	ID113915_01_SPD30_OA10034_10472_062924.raw			56500				Oxidation (M)	M12:Oxidation (M):1000.00	A0A8M9PVQ6|A0A8M9PVQ6_DANRE:A0A8M6Z1M4|A0A8M6Z1M4_DANRE:A0A8M3B0X6|A0A8M3B0X6_DANRE:Q0D294|Q0D294_DANRE:Q0D272|Q0D272_DANRE:A0A8M6YZA4|A0A8M6YZA4_DANRE:A3KPR4|A3KPR4_DANRE
TKPAIR	46.64	684.428	6	0.9	343.222	2	6.2172	13036	ID113919_01_SPD30_OA10034_10472_062924.raw						662000			A0A8M9PVQ6|A0A8M9PVQ6_DANRE:A0A8M6Z1M4|A0A8M6Z1M4_DANRE:A0A8M3B0X6|A0A8M3B0X6_DANRE:Q0D294|Q0D294_DANRE:Q0D272|Q0D272_DANRE:A0A8M6YZA4|A0A8M6YZA4_DANRE:A3KPR4|A3KPR4_DANRE
TVTAM(+15.99)DVVY	76.15	1013.47	9	2.9	1014.48	1	19.4088	52035	ID113914_01_SPD30_OA10034_10472_062924.raw	222000						Oxidation (M)	M5:Oxidation (M):1000.00	A0A8M9PVQ6|A0A8M9PVQ6_DANRE:A0A8M6Z1M4|A0A8M6Z1M4_DANRE:A0A8M3B0X6|A0A8M3B0X6_DANRE:Q0D294|Q0D294_DANRE:Q0D272|Q0D272_DANRE:A0A8M6YZA4|A0A8M6YZA4_DANRE:A3KPR4|A3KPR4_DANRE
TYTEHAKRKTVTAM(+15.99)	24.61	1651.84	14	1.4	826.926	2	14.6154	37213	ID113917_01_SPD30_OA10034_10472_062924.raw							Oxidation (M)	M14:Oxidation (M):1000.00	A0A8M9PVQ6|A0A8M9PVQ6_DANRE:A0A8M6Z1M4|A0A8M6Z1M4_DANRE:A0A8M3B0X6|A0A8M3B0X6_DANRE:Q0D294|Q0D294_DANRE:Q0D272|Q0D272_DANRE:A0A8M6YZA4|A0A8M6YZA4_DANRE:A3KPR4|A3KPR4_DANRE
VFLENVIR	86.16	988.571	8	1.5	495.293	2	26.3695	65015	ID113916_01_SPD30_OA10034_10472_062924.raw		3390000	1210000		9300000	9120000			A0A8M9PVQ6|A0A8M9PVQ6_DANRE:A0A8M6Z1M4|A0A8M6Z1M4_DANRE:A0A8M3B0X6|A0A8M3B0X6_DANRE:Q0D294|Q0D294_DANRE:Q0D272|Q0D272_DANRE:A0A8M6YZA4|A0A8M6YZA4_DANRE:A3KPR4|A3KPR4_DANRE
VFLENVIRD	59.93	1103.6	9	1.6	552.807	2	26.3642	96769	ID113919_01_SPD30_OA10034_10472_062924.raw						331000			A0A8M9PVQ6|A0A8M9PVQ6_DANRE:A0A8M6Z1M4|A0A8M6Z1M4_DANRE:A0A8M3B0X6|A0A8M3B0X6_DANRE:Q0D294|Q0D294_DANRE:Q0D272|Q0D272_DANRE:A0A8M6YZA4|A0A8M6YZA4_DANRE:A3KPR4|A3KPR4_DANRE
VFLENVIRDA	63.15	1174.63	10	2.2	588.326	2	30.0742	96443	ID113918_01_SPD30_OA10034_10472_062924.raw					314000				A0A8M9PVQ6|A0A8M9PVQ6_DANRE:A0A8M6Z1M4|A0A8M6Z1M4_DANRE:A0A8M3B0X6|A0A8M3B0X6_DANRE:Q0D294|Q0D294_DANRE:Q0D272|Q0D272_DANRE:A0A8M6YZA4|A0A8M6YZA4_DANRE:A3KPR4|A3KPR4_DANRE
VFLENVIRDAVTY	89.06	1537.81	13	2.5	769.916	2	36.308	102790	ID113917_01_SPD30_OA10034_10472_062924.raw	3060000	773000	700000	5730000	11100000	23300000			A0A8M9PVQ6|A0A8M9PVQ6_DANRE:A0A8M6Z1M4|A0A8M6Z1M4_DANRE:A0A8M3B0X6|A0A8M3B0X6_DANRE:Q0D294|Q0D294_DANRE:Q0D272|Q0D272_DANRE:A0A8M6YZA4|A0A8M6YZA4_DANRE:A3KPR4|A3KPR4_DANRE
VFLENVIRDAVTY(-0.98)	66.4	1536.83	13	8.9	769.429	2	36.264	104227	ID113914_01_SPD30_OA10034_10472_062924.raw							Amidation	Y13:Amidation:1000.00	A0A8M9PVQ6|A0A8M9PVQ6_DANRE:A0A8M6Z1M4|A0A8M6Z1M4_DANRE:A0A8M3B0X6|A0A8M3B0X6_DANRE:Q0D294|Q0D294_DANRE:Q0D272|Q0D272_DANRE:A0A8M6YZA4|A0A8M6YZA4_DANRE:A3KPR4|A3KPR4_DANRE
VFLENVIRDAVTYT	81.8	1638.86	14	4.3	820.442	2	37.6693	121471	ID113918_01_SPD30_OA10034_10472_062924.raw					92200	513000			A0A8M9PVQ6|A0A8M9PVQ6_DANRE:A0A8M6Z1M4|A0A8M6Z1M4_DANRE:A0A8M3B0X6|A0A8M3B0X6_DANRE:Q0D294|Q0D294_DANRE:Q0D272|Q0D272_DANRE:A0A8M6YZA4|A0A8M6YZA4_DANRE:A3KPR4|A3KPR4_DANRE
VFLENVIRDAVTYTEHAK	71.38	2104.1	18	2.2	702.374	3	34.7361	93789	ID113915_01_SPD30_OA10034_10472_062924.raw									A0A8M9PVQ6|A0A8M9PVQ6_DANRE:A0A8M6Z1M4|A0A8M6Z1M4_DANRE:A0A8M3B0X6|A0A8M3B0X6_DANRE:Q0D294|Q0D294_DANRE:Q0D272|Q0D272_DANRE:A0A8M6YZA4|A0A8M6YZA4_DANRE:A3KPR4|A3KPR4_DANRE
VFLENVIRDAVTYTEHAKRKTVTAM(+15.99)	85.5	2907.53	25	2	727.891	4	31.4407	87505	ID113917_01_SPD30_OA10034_10472_062924.raw		298000		3110000		1350000	Oxidation (M)	M25:Oxidation (M):1000.00	A0A8M9PVQ6|A0A8M9PVQ6_DANRE:A0A8M6Z1M4|A0A8M6Z1M4_DANRE:A0A8M3B0X6|A0A8M3B0X6_DANRE:Q0D294|Q0D294_DANRE:Q0D272|Q0D272_DANRE:A0A8M6YZA4|A0A8M6YZA4_DANRE:A3KPR4|A3KPR4_DANRE
VIRDAVTYTEHAKRKTVTAM(+15.99)	88.97	2305.22	20	1.3	577.313	4	7.2888	14039	ID113917_01_SPD30_OA10034_10472_062924.raw		730000	181000	439000			Oxidation (M)	M20:Oxidation (M):1000.00	A0A8M9PVQ6|A0A8M9PVQ6_DANRE:A0A8M6Z1M4|A0A8M6Z1M4_DANRE:A0A8M3B0X6|A0A8M3B0X6_DANRE:Q0D294|Q0D294_DANRE:Q0D272|Q0D272_DANRE:A0A8M6YZA4|A0A8M6YZA4_DANRE:A3KPR4|A3KPR4_DANRE
VLRDNIQGITKPAIR	66.7	1693	15	2.4	565.342	3	14.3254	35587	ID113914_01_SPD30_OA10034_10472_062924.raw	5230000								A0A8M9PVQ6|A0A8M9PVQ6_DANRE:A0A8M6Z1M4|A0A8M6Z1M4_DANRE:A0A8M3B0X6|A0A8M3B0X6_DANRE:Q0D294|Q0D294_DANRE:Q0D272|Q0D272_DANRE:A0A8M6YZA4|A0A8M6YZA4_DANRE:A3KPR4|A3KPR4_DANRE
VTYTEHAKRKTVTAM(+15.99)	77.81	1750.9	15	1.3	584.643	3	4.1082	6065	ID113916_01_SPD30_OA10034_10472_062924.raw		86500	6350	218000	19100	69900	Oxidation (M)	M15:Oxidation (M):1000.00	A0A8M9PVQ6|A0A8M9PVQ6_DANRE:A0A8M6Z1M4|A0A8M6Z1M4_DANRE:A0A8M3B0X6|A0A8M3B0X6_DANRE:Q0D294|Q0D294_DANRE:Q0D272|Q0D272_DANRE:A0A8M6YZA4|A0A8M6YZA4_DANRE:A3KPR4|A3KPR4_DANRE
DVVYAL	34.02	678.359	6	1.9	679.367	1	28.1554	104041	ID113919_01_SPD30_OA10034_10472_062924.raw	40000000					103000000			A0A8M9PVQ6|A0A8M9PVQ6_DANRE:A0A8M9QJM4|A0A8M9QJM4_DANRE:A0A8M9Q4K4|A0A8M9Q4K4_DANRE:A0A8M6Z1M4|A0A8M6Z1M4_DANRE:A0A8M3B0X6|A0A8M3B0X6_DANRE:A0A8M2BF23|A0A8M2BF23_DANRE:Q0D294|Q0D294_DANRE:B0S771|B0S771_DANRE:A0A8M2BEZ3|A0A8M2BEZ3_DANRE:A0A8M9Q225|A0A8M9Q225_DANRE:A0A2R8Q515|A0A2R8Q515_DANRE:A0A8M6YZA4|A0A8M6YZA4_DANRE:Q0D272|Q0D272_DANRE:A3KPR4|A3KPR4_DANRE
IEELFKK	60.58	905.522	7	1.6	302.848	3	10.257	25926	ID113918_01_SPD30_OA10034_10472_062924.raw	2510000				2350000				A0A8M9PW40|A0A8M9PW40_DANRE
EGNGTVM(+15.99)GAELR	83.76	1248.58	12	0.9	625.296	2	8.1491	18322	ID113918_01_SPD30_OA10034_10472_062924.raw	561000	318000			674000		Oxidation (M)	M7:Oxidation (M):1000.00	A0A8M9PWC9|A0A8M9PWC9_DANRE:Q6TNS5|Q6TNS5_DANRE:A0A8N7UZM3|A0A8N7UZM3_DANRE:F1QWU4|F1QWU4_DANRE:A4QN91|A4QN91_DANRE:Q9I8U7|Q9I8U7_DANRE:A0A8M9PKL9|A0A8M9PKL9_DANRE:Q6P0G6|MYL1_DANRE:E9QG86|E9QG86_DANRE:A0A8M2B9A6|A0A8M2B9A6_DANRE:Q5XJ62|Q5XJ62_DANRE:A0A8M6Z3P2|A0A8M6Z3P2_DANRE:E9QB41|E9QB41_DANRE:Q4QRD2|Q4QRD2_DANRE:Q7ZUB0|Q7ZUB0_DANRE:Q5XJC3|Q5XJC3_DANRE
VFDKEGNGTVM(+15.99)GAELR	89.65	1737.84	16	1.4	869.926	2	11.6561	26246	ID113916_01_SPD30_OA10034_10472_062924.raw	1290000	5880000	1550000		10400000		Oxidation (M)	M11:Oxidation (M):1000.00	A0A8M9PWC9|A0A8M9PWC9_DANRE:Q6TNS5|Q6TNS5_DANRE:A0A8N7UZM3|A0A8N7UZM3_DANRE:F1QWU4|F1QWU4_DANRE:A4QN91|A4QN91_DANRE:Q9I8U7|Q9I8U7_DANRE:A0A8M9PKL9|A0A8M9PKL9_DANRE:Q6P0G6|MYL1_DANRE:E9QG86|E9QG86_DANRE:A0A8M2B9A6|A0A8M2B9A6_DANRE:Q5XJ62|Q5XJ62_DANRE:A0A8M6Z3P2|A0A8M6Z3P2_DANRE:E9QB41|E9QB41_DANRE:Q4QRD2|Q4QRD2_DANRE:Q7ZUB0|Q7ZUB0_DANRE:Q5XJC3|Q5XJC3_DANRE
ALKRLGDASTRVVAL	58.21	1568.94	15	0.2	523.986	3	15.7127	40780	ID113917_01_SPD30_OA10034_10472_062924.raw									A0A8M9PWD4|A0A8M9PWD4_DANRE:Q6PHI8|Q6PHI8_DANRE
ATGGRVITVEDHYKEGGLGEAVLS	88.55	2457.25	24	3.1	820.093	3	20.2008	54692	ID113917_01_SPD30_OA10034_10472_062924.raw				274000					A0A8M9PWD4|A0A8M9PWD4_DANRE:Q6PHI8|Q6PHI8_DANRE
ATRERTVSFASTF	44.37	1471.74	13	1.6	736.879	2	17.2778	45778	ID113917_01_SPD30_OA10034_10472_062924.raw				161000					A0A8M9PWD4|A0A8M9PWD4_DANRE:Q6PHI8|Q6PHI8_DANRE
AVGEEPGIVVH	77.04	1105.58	11	1.1	553.796	2	14.13	45687	ID113919_01_SPD30_OA10034_10472_062924.raw						2380000			A0A8M9PWD4|A0A8M9PWD4_DANRE:Q6PHI8|Q6PHI8_DANRE
AVGEEPGIVVHRL	88.99	1374.76	13	0.9	688.389	2	17.0928	45181	ID113917_01_SPD30_OA10034_10472_062924.raw				250000	328000				A0A8M9PWD4|A0A8M9PWD4_DANRE:Q6PHI8|Q6PHI8_DANRE
AVGEEPGIVVHRLAVS	88.9	1631.9	16	-0.4	816.957	2	20.5902	55929	ID113917_01_SPD30_OA10034_10472_062924.raw									A0A8M9PWD4|A0A8M9PWD4_DANRE:Q6PHI8|Q6PHI8_DANRE
C(+57.02)IVAAVKRTFAN	33.58	1348.73	12	0.8	450.584	3	16.5336	43443	ID113917_01_SPD30_OA10034_10472_062924.raw				115000			Carbamidomethylation		A0A8M9PWD4|A0A8M9PWD4_DANRE:Q6PHI8|Q6PHI8_DANRE
DASTIVASAR	40.8	989.514	10	1.8	495.765	2	11.5618	27281	ID113917_01_SPD30_OA10034_10472_062924.raw				217000					A0A8M9PWD4|A0A8M9PWD4_DANRE:Q6PHI8|Q6PHI8_DANRE
DHYKEGGLGEAVLS(-0.98)	56.36	1472.73	14	-2.1	737.369	2	15.9437	53570	ID113919_01_SPD30_OA10034_10472_062924.raw							Amidation	S14:Amidation:1000.00	A0A8M9PWD4|A0A8M9PWD4_DANRE:Q6PHI8|Q6PHI8_DANRE
DLLNLRKIDSDLEGHPTPKLAFVD	41.38	2705.44	24	9.1	677.373	4	32.1859	89997	ID113917_01_SPD30_OA10034_10472_062924.raw									A0A8M9PWD4|A0A8M9PWD4_DANRE:Q6PHI8|Q6PHI8_DANRE
DVNRLGQSEPAPLQHNVNVY	89.07	2249.12	20	2.7	1125.57	2	20.3413	55154	ID113917_01_SPD30_OA10034_10472_062924.raw				248000	243000	440000			A0A8M9PWD4|A0A8M9PWD4_DANRE:Q6PHI8|Q6PHI8_DANRE
DVNRLGQSEPAPLQHNVNVYKERC(+57.02)EAF	88.99	3169.54	27	1.2	793.392	4	18.8078	50585	ID113917_01_SPD30_OA10034_10472_062924.raw				323000			Carbamidomethylation		A0A8M9PWD4|A0A8M9PWD4_DANRE:Q6PHI8|Q6PHI8_DANRE
GQSEPAPLQHNVNVY	58.47	1651.8	15	3	826.907	2	16.6144	56643	ID113919_01_SPD30_OA10034_10472_062924.raw									A0A8M9PWD4|A0A8M9PWD4_DANRE:Q6PHI8|Q6PHI8_DANRE
HDQLAKEGVNIR	71.14	1378.73	12	-0.5	460.584	3	7.1201	16715	ID113919_01_SPD30_OA10034_10472_062924.raw						239000			A0A8M9PWD4|A0A8M9PWD4_DANRE:Q6PHI8|Q6PHI8_DANRE
RYKAGDPRNPC(+57.02)NDRFIL	70.54	2091.04	17	0.3	523.768	4	13.672	43634	ID113919_01_SPD30_OA10034_10472_062924.raw						3790000	Carbamidomethylation		A0A8M9PWD4|A0A8M9PWD4_DANRE:Q6PHI8|Q6PHI8_DANRE
SKDQVTVIGA	72.17	1016.55	10	1.5	509.283	2	12.2775	37807	ID113919_01_SPD30_OA10034_10472_062924.raw						241000			A0A8M9PWD4|A0A8M9PWD4_DANRE:Q6PHI8|Q6PHI8_DANRE
TAPEYKLGDKISTR	82.37	1577.84	14	0.9	526.955	3	9.9335	27825	ID113919_01_SPD30_OA10034_10472_062924.raw						4010000			A0A8M9PWD4|A0A8M9PWD4_DANRE:Q6PHI8|Q6PHI8_DANRE
VVDGHDVEEL	80.5	1110.52	10	0.9	556.267	2	15.2876	39312	ID113917_01_SPD30_OA10034_10472_062924.raw				469000	630000	1720000			A0A8M9PWD4|A0A8M9PWD4_DANRE:Q6PHI8|Q6PHI8_DANRE
VVDGHDVEELC(+57.02)KAM(+15.99)	88.97	1616.72	14	0.1	809.366	2	13.0466	32232	ID113917_01_SPD30_OA10034_10472_062924.raw				262000			Carbamidomethylation;Oxidation (M)	M14:Oxidation (M):1000.00	A0A8M9PWD4|A0A8M9PWD4_DANRE:Q6PHI8|Q6PHI8_DANRE
WHAEGVKGKPTAIVAK	89.16	1690.95	16	1.3	423.746	4	7.8785	15843	ID113917_01_SPD30_OA10034_10472_062924.raw				293000	151000				A0A8M9PWD4|A0A8M9PWD4_DANRE:Q6PHI8|Q6PHI8_DANRE
DGERVDFDDIHR	71.67	1472.66	12	1.6	369.174	4	12.5744	34327	ID113918_01_SPD30_OA10034_10472_062924.raw	167000				197000				A0A8M9PWK7|A0A8M9PWK7_DANRE:Q90Y46|Q90Y46_DANRE:F1R0K6|F1R0K6_DANRE
FM(+15.99)LPNLVPPKIPDGERVDFDDIHR	86.88	2835.44	24	2.7	709.869	4	28.8162	71772	ID113916_01_SPD30_OA10034_10472_062924.raw	958000	1890000	4680000		2330000	2500000	Oxidation (M)	M2:Oxidation (M):1000.00	A0A8M9PWK7|A0A8M9PWK7_DANRE:Q90Y46|Q90Y46_DANRE:F1R0K6|F1R0K6_DANRE
FM(+15.99)LPNLVPPKIPDGERVDFDDIHRK	66.91	2963.53	25	2.3	593.715	5	26.3884	67918	ID113915_01_SPD30_OA10034_10472_062924.raw		1420000	1060000		1000000		Oxidation (M)	M2:Oxidation (M):1000.00	A0A8M9PWK7|A0A8M9PWK7_DANRE:Q90Y46|Q90Y46_DANRE:F1R0K6|F1R0K6_DANRE
KEEEEIISLK	54.88	1216.65	10	6.1	609.338	2	15.4234	39070	ID113914_01_SPD30_OA10034_10472_062924.raw									A0A8M9PWK7|A0A8M9PWK7_DANRE:Q90Y46|Q90Y46_DANRE:F1R0K6|F1R0K6_DANRE
KKEEEEIISLK	86.29	1344.75	11	1.6	449.258	3	11.7439	26500	ID113916_01_SPD30_OA10034_10472_062924.raw	107000	134000			494000				A0A8M9PWK7|A0A8M9PWK7_DANRE:Q90Y46|Q90Y46_DANRE:F1R0K6|F1R0K6_DANRE
KKEEEEIISLKDR	74.66	1615.88	13	2.2	539.634	3	9.5617	19824	ID113915_01_SPD30_OA10034_10472_062924.raw	786000	305000							A0A8M9PWK7|A0A8M9PWK7_DANRE:Q90Y46|Q90Y46_DANRE:F1R0K6|F1R0K6_DANRE
KTILDF	65.14	735.417	6	0.8	368.716	2	23.5076	85113	ID113919_01_SPD30_OA10034_10472_062924.raw									A0A8M9PWR8|A0A8M9PWR8_DANRE:A0A0R4IM01|A0A0R4IM01_DANRE
ALLGVS	48.44	558.338	6	1.9	559.346	1	20.4591	72642	ID113919_01_SPD30_OA10034_10472_062924.raw						975000			A0A8M9PX21|A0A8M9PX21_DANRE:A0A8M9QIE4|A0A8M9QIE4_DANRE:F1R8E2|F1R8E2_DANRE
LSAVSQTALL	29.56	1001.58	10	2.7	501.796	2	28.6178	105409	ID113919_01_SPD30_OA10034_10472_062924.raw									A0A8M9PX37|A0A8M9PX37_DANRE:A0A8M3ARU2|A0A8M3ARU2_DANRE:O73791|TIE2_DANRE
GLDPVKINADRVFNIF	89.17	1816.98	16	1	909.5	2	34.82	98240	ID113917_01_SPD30_OA10034_10472_062924.raw				221000					A0A8M9PX80|A0A8M9PX80_DANRE:A0A0R4IVC0|A0A0R4IVC0_DANRE:Q7SYM9|Q7SYM9_DANRE:A8KC22|A8KC22_DANRE:A0A8M3ASF7|A0A8M3ASF7_DANRE:Q7ZW09|Q7ZW09_DANRE
GIKSPVSVK	56.42	913.56	9	1.2	305.528	3	8.1264	18272	ID113918_01_SPD30_OA10034_10472_062924.raw					145000				A0A8M9PX80|A0A8M9PX80_DANRE:Q7ZW09|Q7ZW09_DANRE
SEIC(+57.02)EELGIKSPVSVK	43.62	1773.92	16	5.7	887.971	2	23.3031	63708	ID113917_01_SPD30_OA10034_10472_062924.raw							Carbamidomethylation		A0A8M9PX80|A0A8M9PX80_DANRE:Q7ZW09|Q7ZW09_DANRE
DYAKKNEPKYRLQ	88.94	1651.87	13	-0.1	551.63	3	5.5305	9052	ID113917_01_SPD30_OA10034_10472_062924.raw				13800	35500				A0A8M9PXR0|A0A8M9PXR0_DANRE:Q642J7|Q642J7_DANRE:A0A8M2B343|A0A8M2B343_DANRE:Q6TEN7|Q6TEN7_DANRE:B7ZD34|B7ZD34_DANRE
GFKTQFGGGKTTGFGM(+15.99)IY	88.99	1911.92	18	2.4	956.969	2	22.8773	62312	ID113917_01_SPD30_OA10034_10472_062924.raw		59800	105000	784000	770000		Oxidation (M)	M16:Oxidation (M):1000.00	A0A8M9PXR0|A0A8M9PXR0_DANRE:Q642J7|Q642J7_DANRE:A0A8M2B343|A0A8M2B343_DANRE:Q6TEN7|Q6TEN7_DANRE:B7ZD34|B7ZD34_DANRE
GFKTQFGGGKTTGFGM(+15.99)IYDSL	72.81	2227.06	21	2	1114.54	2	29.032	75855	ID113915_01_SPD30_OA10034_10472_062924.raw							Oxidation (M)	M16:Oxidation (M):1000.00	A0A8M9PXR0|A0A8M9PXR0_DANRE:Q642J7|Q642J7_DANRE:A0A8M2B343|A0A8M2B343_DANRE:Q6TEN7|Q6TEN7_DANRE:B7ZD34|B7ZD34_DANRE
KTTPDVVFVF	62.54	1151.62	10	2.1	576.82	2	32.6588	105290	ID113918_01_SPD30_OA10034_10472_062924.raw				535000	704000				A0A8M9PXR0|A0A8M9PXR0_DANRE:Q642J7|Q642J7_DANRE:A0A8M2B343|A0A8M2B343_DANRE:Q6TEN7|Q6TEN7_DANRE:B7ZD34|B7ZD34_DANRE
GDPTEKQLK	24.69	1014.53	9	1.8	508.275	2	6.2949	11650	ID113916_01_SPD30_OA10034_10472_062924.raw			111000						A0A8M9PXW3|A0A8M9PXW3_DANRE:A0A8M1RSL4|A0A8M1RSL4_DANRE
KLIYEL	55.63	777.464	6	1.6	778.472	1	24.2391	66335	ID113917_01_SPD30_OA10034_10472_062924.raw				2750000					A0A8M9PYA5|A0A8M9PYA5_DANRE
TDKLKEAETRAEFAER	40.54	1892.96	16	2.1	631.995	3	10.1482	22828	ID113917_01_SPD30_OA10034_10472_062924.raw				100000					A0A8M9PYA8|A0A8M9PYA8_DANRE:A0A8M3APV7|A0A8M3APV7_DANRE:E7FBZ3|E7FBZ3_DANRE:A0A1L6UW63|A0A1L6UW63_DANRE:A0A8M2BLW9|A0A8M2BLW9_DANRE:A0A8M2B2D1|A0A8M2B2D1_DANRE:A0A0R4IAL5|A0A0R4IAL5_DANRE:A0A8M9PUV7|A0A8M9PUV7_DANRE:A0A2R8RQ88|A0A2R8RQ88_DANRE:A0A8M9P6D8|A0A8M9P6D8_DANRE:A0A8M2BLM4|A0A8M2BLM4_DANRE:A0A8M2B695|A0A8M2B695_DANRE:P13104|TPM1_DANRE:A0A8M2BLL0|A0A8M2BLL0_DANRE:A0A8M2B1K3|A0A8M2B1K3_DAN…
KLFKDI	73.89	762.464	6	1.5	382.24	2	11.5749	34959	ID113919_01_SPD30_OA10034_10472_062924.raw						665000			A0A8M9PYS4|A0A8M9PYS4_DANRE:A0A8M9Q4J7|A0A8M9Q4J7_DANRE:A0A8M9PRY2|A0A8M9PRY2_DANRE:A0A8M9PF35|A0A8M9PF35_DANRE:A0A8M3BAI5|A0A8M3BAI5_DANRE:A0A8M9PY21|A0A8M9PY21_DANRE:A0A8M9P9C1|A0A8M9P9C1_DANRE:A0A8M9PRJ7|A0A8M9PRJ7_DANRE:A0A8M9Q253|A0A8M9Q253_DANRE:A0A8M9Q919|A0A8M9Q919_DANRE:A0A8M9PF38|A0A8M9PF38_DANRE
LVRLIQ	25.61	740.491	6	0.8	371.253	2	15.2689	50623	ID113919_01_SPD30_OA10034_10472_062924.raw									A0A8M9PYT2|A0A8M9PYT2_DANRE:A0A8M9P6P2|A0A8M9P6P2_DANRE:A0A8M9PVB7|A0A8M9PVB7_DANRE:A0A8M9PH61|A0A8M9PH61_DANRE:A0A8M9PN25|A0A8M9PN25_DANRE:A0A8M9PN21|A0A8M9PN21_DANRE:A0A2R8QB31|A0A2R8QB31_DANRE:A0A8M9PYT7|A0A8M9PYT7_DANRE
QAALLI	39.97	627.396	6	2.7	628.404	1	30.813	81473	ID113915_01_SPD30_OA10034_10472_062924.raw		4150000	3860000	4740000		4650000			A0A8M9PYU3|A0A8M9PYU3_DANRE:A0A8M2BB12|A0A8M2BB12_DANRE:A0A8M3B5A2|A0A8M3B5A2_DANRE:A0A8M9QGJ8|A0A8M9QGJ8_DANRE:Q7T1D8|Q7T1D8_DANRE
SGKYVI	28.88	665.375	6	1	333.695	2	10.6966	31083	ID113919_01_SPD30_OA10034_10472_062924.raw						76200			A0A8M9PZH0|A0A8M9PZH0_DANRE:A0A8M9PTH0|A0A8M9PTH0_DANRE:A0A8M9PBH8|A0A8M9PBH8_DANRE:A0A8M9PZK3|A0A8M9PZK3_DANRE:A0A8M9P9Y7|A0A8M9P9Y7_DANRE:A0A2R8QP83|A0A2R8QP83_DANRE
KGEIGVGVP	34.37	854.486	9	0.7	428.251	2	16.3487	42794	ID113917_01_SPD30_OA10034_10472_062924.raw									A0A8M9Q0T7|A0A8M9Q0T7_DANRE:A0A8M3ATK9|A0A8M3ATK9_DANRE:A0A8M3B0N2|A0A8M3B0N2_DANRE:A0A8M9Q739|A0A8M9Q739_DANRE
KLSGPPLPKSKFIL	83.66	1523.94	14	1.3	508.989	3	22.2918	70453	ID113918_01_SPD30_OA10034_10472_062924.raw					276000	1070000			A0A8M9Q206|A0A8M9Q206_DANRE:A0A8M6Z178|A0A8M6Z178_DANRE:A0A8M9QBI7|A0A8M9QBI7_DANRE
EPAGLVAGVKI	25.59	1052.62	11	2.5	527.32	2	24.2372	77072	ID113918_01_SPD30_OA10034_10472_062924.raw					734000				A0A8M9Q293|A0A8M9Q293_DANRE
EVLKPF	43.04	731.422	6	0.5	366.718	2	17.4708	60589	ID113919_01_SPD30_OA10034_10472_062924.raw						205000			A0A8M9Q2K6|A0A8M9Q2K6_DANRE:A0A8M9Q4U4|A0A8M9Q4U4_DANRE
KIVTDL	81.09	687.417	6	1.7	344.716	2	14.8569	35176	ID113916_01_SPD30_OA10034_10472_062924.raw	8810000	7480000	12300000		71000000	465000000			A0A8M9Q2Z9|A0A8M9Q2Z9_DANRE:A0A8M9PPT9|A0A8M9PPT9_DANRE:A0A8M9PD82|A0A8M9PD82_DANRE:A0A8M9PC75|A0A8M9PC75_DANRE:A0A8M9Q747|A0A8M9Q747_DANRE
SLFTAS	40.11	624.312	6	2.4	625.321	1	20.2747	55010	ID113917_01_SPD30_OA10034_10472_062924.raw				626000					A0A8M9Q353|A0A8M9Q353_DANRE:A0A8M2BI26|A0A8M2BI26_DANRE:Q8JH71|ALDOB_DANRE
STGVFI	60.09	622.333	6	2.6	623.341	1	26.6424	97679	ID113919_01_SPD30_OA10034_10472_062924.raw						8760000			A0A8M9Q3F0|A0A8M9Q3F0_DANRE
ESTGAQVQVAGDM(+15.99)LPNSTER	36.59	2104.97	20	0.5	1053.49	2	15.1756	39034	ID113917_01_SPD30_OA10034_10472_062924.raw							Oxidation (M)	M13:Oxidation (M):1000.00	A0A8M9Q4K7|A0A8M9Q4K7_DANRE:A0A8M3AW92|A0A8M3AW92_DANRE:A0A8M2BFZ7|A0A8M2BFZ7_DANRE:Q7ZVK5|Q7ZVK5_DANRE:Q504B8|Q504B8_DANRE:A0A8M3B5U9|A0A8M3B5U9_DANRE:A0A8M2BFD0|A0A8M2BFD0_DANRE:A8WHQ1|A8WHQ1_DANRE:A0A8M9Q4L3|A0A8M9Q4L3_DANRE:A8WHQ0|A8WHQ0_DANRE
QLAEFK	27.16	734.396	6	-1.2	368.205	2	9.4561	25882	ID113919_01_SPD30_OA10034_10472_062924.raw						168000			A0A8M9Q5B8|A0A8M9Q5B8_DANRE:A0A8M9PG47|A0A8M9PG47_DANRE:A0A8M9PT69|A0A8M9PT69_DANRE:A0A8M9PL29|A0A8M9PL29_DANRE:F1QGL5|F1QGL5_DANRE:A0A8M9QA43|A0A8M9QA43_DANRE
VDFDDIHR	67.37	1015.47	8	0.9	339.498	3	12.3932	27823	ID113915_01_SPD30_OA10034_10472_062924.raw		233000							A0A8M9Q5W5|A0A8M9Q5W5_DANRE:B3DG30|B3DG30_DANRE:A0A8M9PWK7|A0A8M9PWK7_DANRE:F1R0K6|F1R0K6_DANRE:A0A8M9QB81|A0A8M9QB81_DANRE:A0A8M9PH92|A0A8M9PH92_DANRE:A0A8M9QB78|A0A8M9QB78_DANRE:A0A8M9Q5W9|A0A8M9Q5W9_DANRE:A8WGB3|A8WGB3_DANRE:A0A8M9PZE1|A0A8M9PZE1_DANRE:A0A8M9P738|A0A8M9P738_DANRE:Q5RIF4|Q5RIF4_DANRE:A0A0R4IYQ0|A0A0R4IYQ0_DANRE:Q5RIF5|Q5RIF5_DANRE:A0A8M6Z708|A0A8M6Z708_DANRE:A0A8M9Q0H5|A0A8M9Q0…
ILGGVL	37.55	570.374	6	1.6	571.382	1	29.0725	106936	ID113919_01_SPD30_OA10034_10472_062924.raw					971000	1740000			A0A8M9Q6Y7|A0A8M9Q6Y7_DANRE:A0A8M9QB41|A0A8M9QB41_DANRE:A0A8M9PMX5|A0A8M9PMX5_DANRE:A0A8M9QG48|A0A8M9QG48_DANRE:A0A8M9QG53|A0A8M9QG53_DANRE:A0A8M9PMZ3|A0A8M9PMZ3_DANRE:A0A8M9Q6X7|A0A8M9Q6X7_DANRE:A0A8M9QB50|A0A8M9QB50_DANRE:A0A8M9Q0M5|A0A8M9Q0M5_DANRE:A0A8M2BD62|A0A8M2BD62_DANRE:A0A8M9QG61|A0A8M9QG61_DANRE:Q32PU4|Q32PU4_DANRE:F1Q8Z1|F1Q8Z1_DANRE:A0A8M9QB36|A0A8M9QB36_DANRE:A0A8M2BD96|A0A8M2BD96_D…
GYPDIRPGAL	56.58	1057.56	10	1	529.786	2	21.397	76025	ID113919_01_SPD30_OA10034_10472_062924.raw						1940000			A0A8M9Q6Y9|A0A8M9Q6Y9_DANRE:ENSDARP00000098318.1|pep	YES
GYPDIRPGALDEDGEDDWTRDPSLQDLEAY	40.86	3407.51	30	1.7	1136.84	3	33.1279	92982	ID113917_01_SPD30_OA10034_10472_062924.raw									A0A8M9Q6Y9|A0A8M9Q6Y9_DANRE:ENSDARP00000098318.1|pep	YES
LPAISGYPDIRPGAL	88.99	1538.85	15	2	770.432	2	31.084	86363	ID113917_01_SPD30_OA10034_10472_062924.raw			126000	3730000	684000	286000			A0A8M9Q6Y9|A0A8M9Q6Y9_DANRE:ENSDARP00000098318.1|pep	YES
LPAISGYPDIRPGALDEDGEDDWTRDPSLQDL	49.71	3525.65	32	1.2	1176.23	3	34.6907	97839	ID113917_01_SPD30_OA10034_10472_062924.raw									A0A8M9Q6Y9|A0A8M9Q6Y9_DANRE:ENSDARP00000098318.1|pep	YES
LPAISGYPDIRPGALDEDGEDDWTRDPSLQDLEAY	88.98	3888.8	35	2.3	1297.28	3	35.5218	100422	ID113917_01_SPD30_OA10034_10472_062924.raw				508000					A0A8M9Q6Y9|A0A8M9Q6Y9_DANRE:ENSDARP00000098318.1|pep	YES
PDIRPGAL	37.62	837.471	8	1.6	419.743	2	21.3727	76120	ID113919_01_SPD30_OA10034_10472_062924.raw									A0A8M9Q6Y9|A0A8M9Q6Y9_DANRE:ENSDARP00000098318.1|pep	YES
DAVFTDNYSRY	30.46	1349.59	11	2.1	675.803	2	20.3269	55082	ID113917_01_SPD30_OA10034_10472_062924.raw									A0A8M9Q6Y9|A0A8M9Q6Y9_DANRE:ENSDARP00000098318.1|pep:B0LF71|B0LF71_DANRE	YES
DEDGEDDWTRDPSLQ	88.85	1776.71	15	4.6	889.365	2	20.493	55646	ID113917_01_SPD30_OA10034_10472_062924.raw				79600					A0A8M9Q6Y9|A0A8M9Q6Y9_DANRE:ENSDARP00000098318.1|pep:B0LF71|B0LF71_DANRE	YES
DEDGEDDWTRDPSLQDL	89.05	2004.82	17	5.1	1003.42	2	30.9095	85911	ID113917_01_SPD30_OA10034_10472_062924.raw				76800					A0A8M9Q6Y9|A0A8M9Q6Y9_DANRE:ENSDARP00000098318.1|pep:B0LF71|B0LF71_DANRE	YES
DEDGEDDWTRDPSLQDLEAY	89.05	2367.96	20	3.1	1184.99	2	33.1127	92861	ID113917_01_SPD30_OA10034_10472_062924.raw				276000					A0A8M9Q6Y9|A0A8M9Q6Y9_DANRE:ENSDARP00000098318.1|pep:B0LF71|B0LF71_DANRE	YES
ELTNTVERPS	41.66	1144.57	10	0.7	573.294	2	8.6897	18184	ID113917_01_SPD30_OA10034_10472_062924.raw				224000					A0A8M9Q6Y9|A0A8M9Q6Y9_DANRE:ENSDARP00000098318.1|pep:B0LF71|B0LF71_DANRE	YES
EYLESLLA	41.95	936.48	8	2.3	937.49	1	34.5939	97603	ID113917_01_SPD30_OA10034_10472_062924.raw				714000					A0A8M9Q6Y9|A0A8M9Q6Y9_DANRE:ENSDARP00000098318.1|pep:B0LF71|B0LF71_DANRE	YES
GYSKLLGQLSAK	89.29	1263.72	12	1.2	422.247	3	18.0474	48086	ID113917_01_SPD30_OA10034_10472_062924.raw				2950000					A0A8M9Q6Y9|A0A8M9Q6Y9_DANRE:ENSDARP00000098318.1|pep:B0LF71|B0LF71_DANRE	YES
HADGLFTSGYSKLLGQLSAK	89.04	2092.1	20	2.5	698.374	3	30.3986	84222	ID113917_01_SPD30_OA10034_10472_062924.raw				1160000					A0A8M9Q6Y9|A0A8M9Q6Y9_DANRE:ENSDARP00000098318.1|pep:B0LF71|B0LF71_DANRE	YES
HADGLFTSGYSKLLGQLSAKEYLESLLA	71.55	3010.57	28	1	1004.53	3	39.4939	142931	ID113919_01_SPD30_OA10034_10472_062924.raw									A0A8M9Q6Y9|A0A8M9Q6Y9_DANRE:ENSDARP00000098318.1|pep:B0LF71|B0LF71_DANRE	YES
HADGLFTSGYSKLLGQLSAKEYLESLLA(-0.98)	71.35	3009.58	28	-1.9	1004.2	3	39.5098	142980	ID113919_01_SPD30_OA10034_10472_062924.raw							Amidation	A28:Amidation:1000.00	A0A8M9Q6Y9|A0A8M9Q6Y9_DANRE:ENSDARP00000098318.1|pep:B0LF71|B0LF71_DANRE	YES
HSDAVFTD	70.43	890.377	8	1.6	446.196	2	10.0713	22455	ID113917_01_SPD30_OA10034_10472_062924.raw				561000					A0A8M9Q6Y9|A0A8M9Q6Y9_DANRE:ENSDARP00000098318.1|pep:B0LF71|B0LF71_DANRE	YES
HSDAVFTDNYS	88.86	1254.52	11	1.6	628.266	2	14.5105	36840	ID113917_01_SPD30_OA10034_10472_062924.raw				203000					A0A8M9Q6Y9|A0A8M9Q6Y9_DANRE:ENSDARP00000098318.1|pep:B0LF71|B0LF71_DANRE	YES
HSDAVFTDNYSRY	89.92	1573.68	13	1.5	525.568	3	14.9836	35406	ID113916_01_SPD30_OA10034_10472_062924.raw	522000	1630000	1980000	18300000	1190000	1010000			A0A8M9Q6Y9|A0A8M9Q6Y9_DANRE:ENSDARP00000098318.1|pep:B0LF71|B0LF71_DANRE	YES
KLLYELTNTVERPS	89.42	1661.9	14	2.5	831.959	2	21.4554	52170	ID113916_01_SPD30_OA10034_10472_062924.raw		174000	246000	3030000					A0A8M9Q6Y9|A0A8M9Q6Y9_DANRE:ENSDARP00000098318.1|pep:B0LF71|B0LF71_DANRE	YES
SAKEYLESL	43.22	1038.52	9	2.2	520.27	2	20.4591	72360	ID113919_01_SPD30_OA10034_10472_062924.raw				975000		650000			A0A8M9Q6Y9|A0A8M9Q6Y9_DANRE:ENSDARP00000098318.1|pep:B0LF71|B0LF71_DANRE	YES
SAKEYLESLLA	65.51	1222.64	11	1.6	612.331	2	31.7755	88573	ID113917_01_SPD30_OA10034_10472_062924.raw				1110000					A0A8M9Q6Y9|A0A8M9Q6Y9_DANRE:ENSDARP00000098318.1|pep:B0LF71|B0LF71_DANRE	YES
VSDELGVEEM(+15.99)P	88.32	1219.53	11	2.2	1220.54	1	18.9075	51068	ID113917_01_SPD30_OA10034_10472_062924.raw				169000			Oxidation (M)	M10:Oxidation (M):1000.00	A0A8M9Q6Y9|A0A8M9Q6Y9_DANRE:ENSDARP00000098318.1|pep:B0LF71|B0LF71_DANRE	YES
HADGLFTS	85.55	846.387	8	1.4	847.396	1	14.3588	36760	ID113917_01_SPD30_OA10034_10472_062924.raw				4040000		201000			A0A8M9Q6Y9|A0A8M9Q6Y9_DANRE:ENSDARP00000098318.1|pep:B8JIU2|B8JIU2_DANRE:B0LF71|B0LF71_DANRE	YES
HADGLFTSGYSKLL	89.03	1507.77	14	2.3	754.893	2	28.4447	78628	ID113917_01_SPD30_OA10034_10472_062924.raw				262000					A0A8M9Q6Y9|A0A8M9Q6Y9_DANRE:ENSDARP00000098318.1|pep:B8JIU2|B8JIU2_DANRE:B0LF71|B0LF71_DANRE	YES
HADGLFTSGYSKLLGQL	89.06	1805.93	17	1.9	602.985	3	33.4793	94101	ID113917_01_SPD30_OA10034_10472_062924.raw				765000					A0A8M9Q6Y9|A0A8M9Q6Y9_DANRE:ENSDARP00000098318.1|pep:B8JIU2|B8JIU2_DANRE:B0LF71|B0LF71_DANRE	YES
GYSKLL	42.71	679.39	6	1.9	680.399	1	14.1618	35703	ID113917_01_SPD30_OA10034_10472_062924.raw				717000		299000			A0A8M9Q6Y9|A0A8M9Q6Y9_DANRE:ENSDARP00000098318.1|pep:B8JIU2|B8JIU2_DANRE:B0LF71|B0LF71_DANRE:A0A8M9PVK7|A0A8M9PVK7_DANRE	YES
GVPIYR	36.01	703.402	6	1.4	352.709	2	10.9705	23753	ID113915_01_SPD30_OA10034_10472_062924.raw		163000							A0A8M9Q713|A0A8M9Q713_DANRE:G1K2I1|G1K2I1_DANRE:Q6IQX0|KD5BB_DANRE:A0A8M3BBT1|A0A8M3BBT1_DANRE:F1QXN4|F1QXN4_DANRE:A5WUR6|A5WUR6_DANRE
GPVGPV	28.75	524.296	6	1.3	525.304	1	12.5856	28700	ID113916_01_SPD30_OA10034_10472_062924.raw			259000						A0A8M9Q766|A0A8M9Q766_DANRE:A0A8M3AWR9|A0A8M3AWR9_DANRE:A0A8M1RI29|A0A8M1RI29_DANRE:A0A8M9PUH8|A0A8M9PUH8_DANRE:X1WCX6|X1WCX6_DANRE:A0A8M9PS14|A0A8M9PS14_DANRE
TVPLYE	41.07	720.369	6	1.6	721.378	1	17.6543	47330	ID113917_01_SPD30_OA10034_10472_062924.raw	1730000			2750000					A0A8M9Q7D9|A0A8M9Q7D9_DANRE:A0A0R4ILY2|A0A0R4ILY2_DANRE:Q6PGT6|Q6PGT6_DANRE
VIAAGL	29.62	542.343	6	2.3	543.351	1	21.2318	76155	ID113919_01_SPD30_OA10034_10472_062924.raw						1460000			A0A8M9Q914|A0A8M9Q914_DANRE:A0A8M9PY13|A0A8M9PY13_DANRE:A0A8M9Q908|A0A8M9Q908_DANRE:A0A8M9PRX9|A0A8M9PRX9_DANRE:A0A8M3AQZ8|A0A8M3AQZ8_DANRE:A0A8M9PJH0|A0A8M9PJH0_DANRE:A0A8M3AUH9|A0A8M3AUH9_DANRE:B3DIV0|B3DIV0_DANRE:A0A8M9P8H1|A0A8M9P8H1_DANRE:A0A8M9PQG2|A0A8M9PQG2_DANRE:A0A8M9Q139|A0A8M9Q139_DANRE:A0A8M9PXU2|A0A8M9PXU2_DANRE:A0A8M9Q903|A0A8M9Q903_DANRE:A0A8M1QKR8|A0A8M1QKR8_DANRE:A0A8M9PY16|A0A8…
ALVEII	59.65	656.411	6	2.3	657.42	1	34.6857	128098	ID113919_01_SPD30_OA10034_10472_062924.raw					995000	7300000			A0A8M9QA25|A0A8M9QA25_DANRE:A0A8M9PDV2|A0A8M9PDV2_DANRE:A0A8N7UW22|A0A8N7UW22_DANRE
ELDEATETNDAMSR	38.19	1580.66	14	2.7	791.341	2	8.7695	18507	ID113917_01_SPD30_OA10034_10472_062924.raw				276000					A0A8M9QAD3|A0A8M9QAD3_DANRE:A0A8M9QFE6|A0A8M9QFE6_DANRE:Q4U0S2|Q4U0S2_DANRE
SFPVKLK	41.34	817.506	7	1.3	409.761	2	11.2703	33653	ID113919_01_SPD30_OA10034_10472_062924.raw						1110000			A0A8M9QBN6|A0A8M9QBN6_DANRE:A0A8M9P2E4|A0A8M9P2E4_DANRE
DEADRM(+15.99)LDM(+15.99)	37.69	1126.43	9	1.7	564.222	2	6.3373	11224	ID113917_01_SPD30_OA10034_10472_062924.raw				178000			Oxidation (M);Oxidation (M)	M6:Oxidation (M):1000.00;M9:Oxidation (M):1000.00	A0A8M9QBU4|A0A8M9QBU4_DANRE:A0A8M2BG36|A0A8M2BG36_DANRE:A0A8M9QAW2|A0A8M9QAW2_DANRE:O42107|O42107_DANRE:Q8QGG8|Q8QGG8_DANRE:A0A8M2BG39|A0A8M2BG39_DANRE:B0S6P6|B0S6P6_DANRE:A0A8M9QFI7|A0A8M9QFI7_DANRE:A0A8M2BF54|A0A8M2BF54_DANRE:A0A8M9QJS4|A0A8M9QJS4_DANRE:A0A8M9QAW0|A0A8M9QAW0_DANRE:Q6PBB2|Q6PBB2_DANRE:B8A609|B8A609_DANRE:A0A8M9QKJ0|A0A8M9QKJ0_DANRE:A0A8M9PS93|A0A8M9PS93_DANRE:A0A8M9QJR9|A0A8M9QJ…
ILEVVK	25.24	699.453	6	1.7	350.734	2	13.3819	32474	ID113914_01_SPD30_OA10034_10472_062924.raw	974000								A0A8M9QC25|A0A8M9QC25_DANRE:Q567Z4|Q567Z4_DANRE:Q08CA3|Q08CA3_DANRE
LSELIR	24.41	729.438	6	1.6	365.727	2	14.0873	40008	ID113918_01_SPD30_OA10034_10472_062924.raw					588000				A0A8M9QC82|A0A8M9QC82_DANRE:A0A8M9Q691|A0A8M9Q691_DANRE
AVAVGHVKM(+15.99)SEEELVYNIH	89.05	2140.06	19	1.6	714.362	3	17.8222	47457	ID113917_01_SPD30_OA10034_10472_062924.raw				872000	84700		Oxidation (M)	M9:Oxidation (M):1000.00	A0A8M9QDK8|A0A8M9QDK8_DANRE:Q6PC69|RL10A_DANRE
GPGLNKAGKFPSLL	82.28	1397.8	14	2.1	466.943	3	22.9417	82512	ID113919_01_SPD30_OA10034_10472_062924.raw						1400000			A0A8M9QDK8|A0A8M9QDK8_DANRE:Q6PC69|RL10A_DANRE
ILGPGLNK	41.87	810.496	8	0.6	406.256	2	12.2117	29511	ID113917_01_SPD30_OA10034_10472_062924.raw				357000					A0A8M9QDK8|A0A8M9QDK8_DANRE:Q6PC69|RL10A_DANRE
KAGKFPSLL	30.36	959.58	9	1.9	480.798	2	18.1544	63206	ID113919_01_SPD30_OA10034_10472_062924.raw						268000			A0A8M9QDK8|A0A8M9QDK8_DANRE:Q6PC69|RL10A_DANRE
KKNWQNVRAL	57.14	1255.71	10	-0.1	419.579	3	7.8866	19816	ID113919_01_SPD30_OA10034_10472_062924.raw						493000			A0A8M9QDK8|A0A8M9QDK8_DANRE:Q6PC69|RL10A_DANRE
LAVNFL	57.25	675.396	6	0.9	676.403	1	34.2042	126038	ID113919_01_SPD30_OA10034_10472_062924.raw						603000			A0A8M9QDK8|A0A8M9QDK8_DANRE:Q6PC69|RL10A_DANRE
LKKNWQNVRAL	89.08	1368.8	11	1.5	457.274	3	10.3447	23286	ID113917_01_SPD30_OA10034_10472_062924.raw				403000	665000				A0A8M9QDK8|A0A8M9QDK8_DANRE:Q6PC69|RL10A_DANRE
QIPRILGPGLNKAGKFPSLL	70.77	2118.27	20	3.2	530.576	4	29.9339	110511	ID113919_01_SPD30_OA10034_10472_062924.raw						691000			A0A8M9QDK8|A0A8M9QDK8_DANRE:Q6PC69|RL10A_DANRE
STM(+15.99)GKPQRLY	76.77	1195.6	10	1.2	598.809	2	5.727	11236	ID113919_01_SPD30_OA10034_10472_062924.raw				1190000			Oxidation (M)	M3:Oxidation (M):1000.00	A0A8M9QDK8|A0A8M9QDK8_DANRE:Q6PC69|RL10A_DANRE
THNENLGTKVDEVKSTIKFQ	72.13	2287.18	20	2	763.402	3	17.2624	59519	ID113919_01_SPD30_OA10034_10472_062924.raw						1170000			A0A8M9QDK8|A0A8M9QDK8_DANRE:Q6PC69|RL10A_DANRE
VSLLKKNWQNVRAL	85.01	1667.98	14	1.4	557.003	3	19.6219	53001	ID113917_01_SPD30_OA10034_10472_062924.raw									A0A8M9QDK8|A0A8M9QDK8_DANRE:Q6PC69|RL10A_DANRE
GLLTIK	66.52	643.427	6	1.8	322.721	2	18.092	44773	ID113915_01_SPD30_OA10034_10472_062924.raw	7100000	14600000		748000	20200000				A0A8M9QEG1|A0A8M9QEG1_DANRE:A0A8M2B882|A0A8M2B882_DANRE:A0A8M3B4Q4|A0A8M3B4Q4_DANRE:A0A8M3AS50|A0A8M3AS50_DANRE
AC(+57.02)LISM(+15.99)GYDLGEAEFAR	89.87	1917.86	17	2.6	959.94	2	29.895	74586	ID113916_01_SPD30_OA10034_10472_062924.raw	1590000	3640000	3570000		2160000		Carbamidomethylation;Oxidation (M)	M6:Oxidation (M):1000.00	A0A8M9QEH2|A0A8M9QEH2_DANRE:A0A8M3AZ01|A0A8M3AZ01_DANRE
C(+57.02)LISM(+15.99)GYDLGEAEFAR	83.33	1846.82	16	5.7	924.424	2	29.2967	73258	ID113916_01_SPD30_OA10034_10472_062924.raw	88600	249000	252000				Carbamidomethylation;Oxidation (M)	M5:Oxidation (M):1000.00	A0A8M9QEH2|A0A8M9QEH2_DANRE:A0A8M3AZ01|A0A8M3AZ01_DANRE
LISM(+15.99)GYDLGEAEFAR	69.54	1686.79	15	4.7	844.407	2	25.9735	71797	ID113914_01_SPD30_OA10034_10472_062924.raw	90000						Oxidation (M)	M4:Oxidation (M):1000.00	A0A8M9QEH2|A0A8M9QEH2_DANRE:A0A8M3AZ01|A0A8M3AZ01_DANRE
ADVDAATLAR	79.82	1001.51	10	1.8	501.765	2	11.5081	25210	ID113915_01_SPD30_OA10034_10472_062924.raw	610000	370000			609000				A0A8M9QFJ6|A0A8M9QFJ6_DANRE:Q05AI8|Q05AI8_DANRE:F1R8W4|F1R8W4_DANRE:F1R8W3|F1R8W3_DANRE
M(+15.99)ALDVEIATYR	64.34	1296.64	11	5.4	649.33	2	23.1091	58628	ID113915_01_SPD30_OA10034_10472_062924.raw		546000					Oxidation (M)	M1:Oxidation (M):1000.00	A0A8M9QFJ6|A0A8M9QFJ6_DANRE:Q05AI8|Q05AI8_DANRE:F1R8W4|F1R8W4_DANRE:F1R8W3|F1R8W3_DANRE
VTGIPTPVVK	48.82	1009.62	10	1.2	505.816	2	17.8331	54537	ID113918_01_SPD30_OA10034_10472_062924.raw									A0A8M9QGA6|A0A8M9QGA6_DANRE
APKRDGGSKIVAY	25.56	1360.75	13	2.5	454.59	3	7.8925	15290	ID113915_01_SPD30_OA10034_10472_062924.raw		28100							A0A8M9QGA6|A0A8M9QGA6_DANRE:A0A8M9PT81|A0A8M9PT81_DANRE
DGGC(+57.02)EIQGY	28.28	997.381	9	1.2	499.698	2	12.0484	32512	ID113918_01_SPD30_OA10034_10472_062924.raw					543000		Carbamidomethylation		A0A8M9QGA6|A0A8M9QGA6_DANRE:A0A8M9PT81|A0A8M9PT81_DANRE
DSTGPITAT	28.62	861.408	9	-0.4	862.415	1	14.9726	35725	ID113915_01_SPD30_OA10034_10472_062924.raw		661000							A0A8M9QGA6|A0A8M9QGA6_DANRE:A0A8M9PT81|A0A8M9PT81_DANRE
FARNTFTVPSPPGAPEIL	31.93	1913	18	-1.9	638.674	3	29.3991	108479	ID113919_01_SPD30_OA10034_10472_062924.raw						8870000			A0A8M9QGA6|A0A8M9QGA6_DANRE:A0A8M9PT81|A0A8M9PT81_DANRE
FGVTITVHPEPR	83.8	1351.72	12	1.9	676.871	2	18.4157	56709	ID113918_01_SPD30_OA10034_10472_062924.raw		444000							A0A8M9QGA6|A0A8M9QGA6_DANRE:A0A8M9PT81|A0A8M9PT81_DANRE
KPITGY	47.04	677.375	6	1.1	339.695	2	8.1103	16686	ID113916_01_SPD30_OA10034_10472_062924.raw			1680000						A0A8M9QGA6|A0A8M9QGA6_DANRE:A0A8M9PT81|A0A8M9PT81_DANRE
LIEGLVVK	64.23	869.559	8	1.2	435.787	2	20.7941	65203	ID113918_01_SPD30_OA10034_10472_062924.raw									A0A8M9QGA6|A0A8M9QGA6_DANRE:A0A8M9PT81|A0A8M9PT81_DANRE
PGPPGQPTC(+57.02)SDIT	46.7	1325.59	13	1.7	663.804	2	13.0469	36065	ID113918_01_SPD30_OA10034_10472_062924.raw					433000		Carbamidomethylation		A0A8M9QGA6|A0A8M9QGA6_DANRE:A0A8M9PT81|A0A8M9PT81_DANRE
Q(-17.03)GKEAIPALRGEVVNI	36.57	1675.93	16	-4	838.967	2	29.5243	94440	ID113918_01_SPD30_OA10034_10472_062924.raw					2110000		Pyro-glu from Q	Q1:Pyro-glu from Q:1000.00	A0A8M9QGA6|A0A8M9QGA6_DANRE:A0A8M9PT81|A0A8M9PT81_DANRE
TKPALR	46.64	684.428	6	0.9	343.222	2	6.2172	13036	ID113919_01_SPD30_OA10034_10472_062924.raw						662000			A0A8M9QGA6|A0A8M9QGA6_DANRE:A0A8M9PT81|A0A8M9PT81_DANRE
TVELDVADVPDPPR	73.62	1521.77	14	2.5	761.893	2	24.7891	63684	ID113915_01_SPD30_OA10034_10472_062924.raw									A0A8M9QGA6|A0A8M9QGA6_DANRE:A0A8M9PT81|A0A8M9PT81_DANRE
AGSDLVLDAAVGGKPEPK	86.8	1722.92	18	0.8	575.313	3	18.5383	44896	ID113916_01_SPD30_OA10034_10472_062924.raw	372000	552000	26600		358000				A0A8M9QGA6|A0A8M9QGA6_DANRE:A0A8M9PT81|A0A8M9PT81_DANRE:A0A8M9QKG2|A0A8M9QKG2_DANRE
SGKYVL	28.88	665.375	6	1	333.695	2	10.6966	31083	ID113919_01_SPD30_OA10034_10472_062924.raw						76200			A0A8M9QGA6|A0A8M9QGA6_DANRE:A0A8M9PT81|A0A8M9PT81_DANRE:Q7ZUG6|Q7ZUG6_DANRE
DIRIPLLVRGPGIK	76.8	1545.97	14	3	516.333	3	28.0152	103257	ID113919_01_SPD30_OA10034_10472_062924.raw						411000			A0A8M9QGE4|A0A8M9QGE4_DANRE:A0A0R4IMG2|A0A0R4IMG2_DANRE
LPVIGR	37.04	653.422	6	1.2	327.719	2	14.5844	47608	ID113919_01_SPD30_OA10034_10472_062924.raw									A0A8M9QH20|A0A8M9QH20_DANRE
AGTQIENIEEDFR	84.31	1520.71	13	1.4	761.364	2	25.6966	63195	ID113916_01_SPD30_OA10034_10472_062924.raw	677000	405000	129000						A0A8M9QH34|A0A8M9QH34_DANRE:A0A8M3B867|A0A8M3B867_DANRE:A5PLJ3|A5PLJ3_DANRE:B8JHU4|B8JHU4_DANRE:Q7SYD3|Q7SYD3_DANRE:Q8AX99|Q8AX99_DANRE:A0A8M2B3U1|A0A8M2B3U1_DANRE:Q2YDR5|Q2YDR5_DANRE:Q7SYE2|Q7SYE2_DANRE:A0A8M9QH30|A0A8M9QH30_DANRE:H9GX78|H9GX78_DANRE:A0A8M3AZC5|A0A8M3AZC5_DANRE:A0A8M9QBU7|A0A8M9QBU7_DANRE:A0A8M9QL95|A0A8M9QL95_DANRE:A0A8M3B5E5|A0A8M3B5E5_DANRE
FAIQDISVEETSAK	75.88	1536.77	14	2.7	769.393	2	25.0809	64432	ID113915_01_SPD30_OA10034_10472_062924.raw	287000	399000	181000		86600				A0A8M9QH34|A0A8M9QH34_DANRE:A0A8M3B867|A0A8M3B867_DANRE:B8JHU4|B8JHU4_DANRE:Q7SYD3|Q7SYD3_DANRE:Q8AX99|Q8AX99_DANRE:A0A8M2B3U1|A0A8M2B3U1_DANRE:Q2YDR5|Q2YDR5_DANRE:Q7SYE2|Q7SYE2_DANRE:A0A8M9QH30|A0A8M9QH30_DANRE:H9GX78|H9GX78_DANRE:A0A8M3AZC5|A0A8M3AZC5_DANRE:A0A8M9QBU7|A0A8M9QBU7_DANRE:A0A8M9QL95|A0A8M9QL95_DANRE:A0A8M3B5E5|A0A8M3B5E5_DANRE
KAGTQIENIEEDFR	48.02	1648.81	14	-4.5	825.406	2	20.657	55876	ID113914_01_SPD30_OA10034_10472_062924.raw									A0A8M9QH34|A0A8M9QH34_DANRE:A0A8M3B867|A0A8M3B867_DANRE:B8JHU4|B8JHU4_DANRE:Q7SYD3|Q7SYD3_DANRE:Q8AX99|Q8AX99_DANRE:A0A8M2B3U1|A0A8M2B3U1_DANRE:Q2YDR5|Q2YDR5_DANRE:Q7SYE2|Q7SYE2_DANRE:H9GX78|H9GX78_DANRE:A0A8M9QH30|A0A8M9QH30_DANRE:A0A8M3AZC5|A0A8M3AZC5_DANRE:A0A8M9QBU7|A0A8M9QBU7_DANRE:A0A8M9QL95|A0A8M9QL95_DANRE:A0A8M3B5E5|A0A8M3B5E5_DANRE
C(+57.02)QLEINFNTLQTK	84.18	1607.8	13	1.7	804.907	2	28.0147	69630	ID113916_01_SPD30_OA10034_10472_062924.raw	202000	748000	396000		786000		Carbamidomethylation		A0A8M9QH34|A0A8M9QH34_DANRE:A0A8M3B867|A0A8M3B867_DANRE:B8JHU4|B8JHU4_DANRE:Q7SYD3|Q7SYD3_DANRE:Q8AX99|Q8AX99_DANRE:A0A8M2B3U1|A0A8M2B3U1_DANRE:Q7SYE2|Q7SYE2_DANRE:A0A8M9QJP5|A0A8M9QJP5_DANRE:A0A8M9QH30|A0A8M9QH30_DANRE:H9GX78|H9GX78_DANRE:A0A8M3AZC5|A0A8M3AZC5_DANRE:A0A8M9QBU7|A0A8M9QBU7_DANRE:A0A8M9QL95|A0A8M9QL95_DANRE:A0A8M3B5E5|A0A8M3B5E5_DANRE
DLAAHQDRVEQIAAIA	57.04	1719.89	16	2	860.954	2	21.9315	59748	ID113917_01_SPD30_OA10034_10472_062924.raw				155000					A0A8M9QH34|A0A8M9QH34_DANRE:A0A8M3B867|A0A8M3B867_DANRE:B8JHU4|B8JHU4_DANRE:Q7SYD3|Q7SYD3_DANRE:Q8AX99|Q8AX99_DANRE:A0A8M2B3U1|A0A8M2B3U1_DANRE:Q7SYE2|Q7SYE2_DANRE:A0A8M9QJP5|A0A8M9QJP5_DANRE:H9GX78|H9GX78_DANRE:A0A8M9QH30|A0A8M9QH30_DANRE:A0A8M3AZC5|A0A8M3AZC5_DANRE:A0A8M9QBU7|A0A8M9QBU7_DANRE:A0A8M9QL95|A0A8M9QL95_DANRE:A0A8M3B5E5|A0A8M3B5E5_DANRE
LM(+15.99)LLLEVISGER	81.86	1387.77	12	1.9	694.896	2	36.6507	96567	ID113916_01_SPD30_OA10034_10472_062924.raw			409000		1510000		Oxidation (M)	M2:Oxidation (M):1000.00	A0A8M9QH34|A0A8M9QH34_DANRE:A0A8M3B867|A0A8M3B867_DANRE:B8JHU4|B8JHU4_DANRE:Q8AX99|Q8AX99_DANRE:A0A8M2B3U1|A0A8M2B3U1_DANRE:Q2YDR5|Q2YDR5_DANRE:Q7SYE2|Q7SYE2_DANRE:A0A8M9QH30|A0A8M9QH30_DANRE:H9GX78|H9GX78_DANRE:A0A8M3AZC5|A0A8M3AZC5_DANRE:A0A8M9QBU7|A0A8M9QBU7_DANRE:A0A8M9QL95|A0A8M9QL95_DANRE:A0A8M3B5E5|A0A8M3B5E5_DANRE
RM(+15.99)APYSGPDAVAGAL	54.81	1490.72	15	1.1	746.367	2	20.9184	56863	ID113917_01_SPD30_OA10034_10472_062924.raw				95600			Oxidation (M)	M2:Oxidation (M):1000.00	A0A8M9QH34|A0A8M9QH34_DANRE:Q7SYE2|Q7SYE2_DANRE:H9GX78|H9GX78_DANRE:A0A8M9QH30|A0A8M9QH30_DANRE:A0A8M9QBU7|A0A8M9QBU7_DANRE:A0A8M9QL95|A0A8M9QL95_DANRE
GILTIK	66.52	643.427	6	1.8	322.721	2	18.092	44773	ID113915_01_SPD30_OA10034_10472_062924.raw	7100000	14600000		748000	20200000				A0A8M9QHL0|A0A8M9QHL0_DANRE:A0A8M2BK23|A0A8M2BK23_DANRE
LDNLFR	43.08	776.418	6	2	389.217	2	17.2525	42166	ID113915_01_SPD30_OA10034_10472_062924.raw		1120000	500000		5070000				A0A8M9QII4|A0A8M9QII4_DANRE:Q7SXM6|Q7SXM6_DANRE
APFEIS	35.78	662.327	6	2.1	663.336	1	22.7652	82514	ID113919_01_SPD30_OA10034_10472_062924.raw						9330000			A0A8M9QKG2|A0A8M9QKG2_DANRE
ATLEC(+57.02)KVA	28.32	890.453	8	-3.9	446.232	2	9.2571	19534	ID113916_01_SPD30_OA10034_10472_062924.raw							Carbamidomethylation		A0A8M9QKG2|A0A8M9QKG2_DANRE
IPVLGR	37.04	653.422	6	1.2	327.719	2	14.5844	47608	ID113919_01_SPD30_OA10034_10472_062924.raw									A0A8M9QKG2|A0A8M9QKG2_DANRE
IVVHAGGVIR	62.45	1019.62	10	1.2	340.882	3	10.7249	23099	ID113915_01_SPD30_OA10034_10472_062924.raw		103000							A0A8M9QKG2|A0A8M9QKG2_DANRE
KGEAFIN	65.07	777.402	7	0.6	778.41	1	11.2452	32868	ID113919_01_SPD30_OA10034_10472_062924.raw			1820000			1560000			A0A8M9QKG2|A0A8M9QKG2_DANRE
RITNYLVEALEKG(-0.98)	31.85	1503.84	13	3.2	502.289	3	29.2646	73206	ID113916_01_SPD30_OA10034_10472_062924.raw							Amidation	G13:Amidation:1000.00	A0A8M9QKG2|A0A8M9QKG2_DANRE
SAPFEI	52.91	662.327	6	2.6	663.337	1	29.2697	107446	ID113919_01_SPD30_OA10034_10472_062924.raw						7330000			A0A8M9QKG2|A0A8M9QKG2_DANRE
SAPFEIS	54.74	749.36	7	1.3	750.368	1	24.6476	78509	ID113918_01_SPD30_OA10034_10472_062924.raw					898000				A0A8M9QKG2|A0A8M9QKG2_DANRE
SQAPLPPG	29.48	765.402	8	1.1	383.709	2	11.9637	27160	ID113916_01_SPD30_OA10034_10472_062924.raw			188000						A0A8M9QKG2|A0A8M9QKG2_DANRE
TGTAPFE	43.42	721.328	7	4.2	722.339	1	15.5469	37447	ID113915_01_SPD30_OA10034_10472_062924.raw		176000							A0A8M9QKG2|A0A8M9QKG2_DANRE
VTGLTEDHEYEFR	67.22	1594.73	13	1.6	532.584	3	15.5493	37288	ID113915_01_SPD30_OA10034_10472_062924.raw									A0A8M9QKG2|A0A8M9QKG2_DANRE
VTGLVEGLEYEFR(-0.98)	82.11	1509.78	13	2.7	755.901	2	31.2658	79153	ID113916_01_SPD30_OA10034_10472_062924.raw	219000	489000	263000				Amidation	R13:Amidation:1000.00	A0A8M9QKG2|A0A8M9QKG2_DANRE
SAPTLV	72.98	586.333	6	1.8	587.341	1	17.9178	44311	ID113915_01_SPD30_OA10034_10472_062924.raw	5580000	3510000	2500000						A0A8M9QKG2|A0A8M9QKG2_DANRE:A0A8M9QEH1|A0A8M9QEH1_DANRE
A(+42.01)EADRPGKLFIGGL	83.64	1484.8	14	3	743.409	2	31.3861	100951	ID113918_01_SPD30_OA10034_10472_062924.raw					278000	557000	Acetylation (Protein N-term)	A1:Acetylation (Protein N-term):1000.00	A0A8M9QKH0|A0A8M9QKH0_DANRE:A0A8M9QP18|A0A8M9QP18_DANRE:A0A8M6Z2K5|A0A8M6Z2K5_DANRE:Q7ZWA3|RBMX_DANRE
SPDLPK	39.43	655.354	6	-0.1	328.684	2	9.5898	21068	ID113917_01_SPD30_OA10034_10472_062924.raw	473000	1200000	1030000						A0A8M9QL56|A0A8M9QL56_DANRE:A0A8M9PYB5|A0A8M9PYB5_DANRE:A0A8M9PSV2|A0A8M9PSV2_DANRE:A0A8M6Z3J7|A0A8M6Z3J7_DANRE:A0A8M2B2R0|A0A8M2B2R0_DANRE:A0A8M1REL7|A0A8M1REL7_DANRE:A0A8M3B4G8|A0A8M3B4G8_DANRE:A0A8M3BE19|A0A8M3BE19_DANRE:A0A8M9Q9B2|A0A8M9Q9B2_DANRE:A0A8M3B798|A0A8M3B798_DANRE:A0A8M9Q4P7|A0A8M9Q4P7_DANRE:A0A8M3AY68|A0A8M3AY68_DANRE:B3DIY0|B3DIY0_DANRE:P02769|ALBU_BOVIN:A1L1T1|A1L1T1_DANRE:A0A8M…
EVGDYFKQIGIIK	78.41	1508.82	13	2.4	755.421	2	29.2222	107720	ID113919_01_SPD30_OA10034_10472_062924.raw						1950000			A0A8M9QLF1|A0A8M9QLF1_DANRE:A0A8M9QPV6|A0A8M9QPV6_DANRE:A1A5X7|A1A5X7_DANRE:A0A8M2BKN1|A0A8M2BKN1_DANRE
IVRILQ	25.61	740.491	6	0.8	371.253	2	15.2689	50623	ID113919_01_SPD30_OA10034_10472_062924.raw									A0A8M9QLY3|A0A8M9QLY3_DANRE:A0A8M2B1Z4|A0A8M2B1Z4_DANRE:A0A8M9QGA4|A0A8M9QGA4_DANRE
ITELLK	48.78	715.448	6	1.7	358.732	2	14.8244	34895	ID113915_01_SPD30_OA10034_10472_062924.raw	1780000	2170000			4560000				A0A8M9QME7|A0A8M9QME7_DANRE:A0A8M9PW59|A0A8M9PW59_DANRE:A0A0R4ILM6|A0A0R4ILM6_DANRE:A0A8M2B218|A0A8M2B218_DANRE:Q6NTH9|Q6NTH9_DANRE:A0A8M9QH78|A0A8M9QH78_DANRE:A0A8M3AU30|A0A8M3AU30_DANRE:A0A8M9QIL5|A0A8M9QIL5_DANRE:A0A8M2B2X7|A0A8M2B2X7_DANRE:A0A8M9Q814|A0A8M9Q814_DANRE:A0A8M6Z1A1|A0A8M6Z1A1_DANRE:A0A8M2B2D9|A0A8M2B2D9_DANRE
IEELEEELEAERG	65.64	1544.72	13	3.3	773.37	2	23.255	63482	ID113914_01_SPD30_OA10034_10472_062924.raw	487000	182000							A0A8M9QN64|A0A8M9QN64_DANRE
KGDLEIMRADYEKQ	34.22	1694.83	14	-0.3	565.95	3	12.8908	40563	ID113919_01_SPD30_OA10034_10472_062924.raw									A0A8N7T6X5|A0A8N7T6X5_DANRE:A0A8M2B6R9|A0A8M2B6R9_DANRE:A0A8M9P205|A0A8M9P205_DANRE:A0A8M9PRX5|A0A8M9PRX5_DANRE:A0A8M9PRW7|A0A8M9PRW7_DANRE:A0A8M9PB65|A0A8M9PB65_DANRE:A0A8M9P202|A0A8M9P202_DANRE:A0A8M9PNM5|A0A8M9PNM5_DANRE:A0A8M2B6A4|A0A8M2B6A4_DANRE:A0A8M9PGP2|A0A8M9PGP2_DANRE:A0A8M9PB68|A0A8M9PB68_DANRE:A0A8M9PGN7|A0A8M9PGN7_DANRE:A0A8M9PNM0|A0A8M9PNM0_DANRE
QHDLEVM(+15.99)RADIELNKQK	25.65	2082.05	17	5.3	695.029	3	10.777	24102	ID113914_01_SPD30_OA10034_10472_062924.raw							Oxidation (M)	M7:Oxidation (M):1000.00	A0A8N7T6X5|A0A8N7T6X5_DANRE:A0A8M2B6R9|A0A8M2B6R9_DANRE:A0A8M9P205|A0A8M9P205_DANRE:A0A8M9PRX5|A0A8M9PRX5_DANRE:A0A8M9PRW7|A0A8M9PRW7_DANRE:A0A8M9PB65|A0A8M9PB65_DANRE:A0A8M9P202|A0A8M9P202_DANRE:A0A8M9PNM5|A0A8M9PNM5_DANRE:A0A8M2B6A4|A0A8M2B6A4_DANRE:A0A8M9PGP2|A0A8M9PGP2_DANRE:A0A8M9PB68|A0A8M9PB68_DANRE:A0A8M9PGN7|A0A8M9PGN7_DANRE:A0A8M9PNM0|A0A8M9PNM0_DANRE
EKVPLE	26.72	713.396	6	1.7	357.706	2	11.6168	31010	ID113918_01_SPD30_OA10034_10472_062924.raw					132000				A0A8N7T870|A0A8N7T870_DANRE:A0A8M9PNA9|A0A8M9PNA9_DANRE:X1WCW5|X1WCW5_DANRE:A0A8M3BAM2|A0A8M3BAM2_DANRE:A0A8M3ATN8|A0A8M3ATN8_DANRE
VRIGVI	51.43	655.438	6	1.6	328.727	2	19.1981	67327	ID113919_01_SPD30_OA10034_10472_062924.raw						967000			A0A8N7T8I5|A0A8N7T8I5_DANRE
LFAGKEPFPVIY	76.81	1379.75	12	3	690.884	2	32.7539	121417	ID113919_01_SPD30_OA10034_10472_062924.raw						571000			A0A8N7TDX3|A0A8N7TDX3_DANRE
VDVVAL	24.47	614.364	6	2.8	615.373	1	29.56	94962	ID113918_01_SPD30_OA10034_10472_062924.raw					3160000				A0A8N7TEF8|A0A8N7TEF8_DANRE:A0A8M9P8M6|A0A8M9P8M6_DANRE
NVVKAVL	36.95	741.475	7	1.4	371.745	2	16.1947	54494	ID113919_01_SPD30_OA10034_10472_062924.raw						26000000			A0A8N7TF73|A0A8N7TF73_DANRE:F1Q543|F1Q543_DANRE
VLAAGI	29.62	542.343	6	2.3	543.351	1	21.2318	76155	ID113919_01_SPD30_OA10034_10472_062924.raw						1460000			A0A8N7UR43|A0A8N7UR43_DANRE:A0A0A0VG02|A0A0A0VG02_DANRE:Q9MIY8|COX1_DANRE
KREVIL	25.29	756.486	6	1.9	379.251	2	8.3487	17065	ID113916_01_SPD30_OA10034_10472_062924.raw			158000						A0A8N7URF7|A0A8N7URF7_DANRE
SVTPLT	30.18	616.343	6	1.9	617.352	1	18.092	45138	ID113915_01_SPD30_OA10034_10472_062924.raw		4850000							A0A8N7UT94|A0A8N7UT94_DANRE:F1Q8E5|F1Q8E5_DANRE:A0A8M9PY45|A0A8M9PY45_DANRE:A0A8M9PDK4|A0A8M9PDK4_DANRE:A0A8M9NZN4|A0A8M9NZN4_DANRE:A0A8M9QKG2|A0A8M9QKG2_DANRE:A0A8M9PRI6|A0A8M9PRI6_DANRE:A0A8M2BDF7|A0A8M2BDF7_DANRE:I3ITM9|I3ITM9_DANRE:A0A8M9P8A0|A0A8M9P8A0_DANRE:A0A8M9PKG9|A0A8M9PKG9_DANRE:A0A8M9PK03|A0A8M9PK03_DANRE:B0S7E1|B0S7E1_DANRE
AGIIASAR	27.59	757.445	8	2.2	379.73	2	8.2319	16083	ID113915_01_SPD30_OA10034_10472_062924.raw		200000							A0A8N7UVM4|A0A8N7UVM4_DANRE:Q6P3J5|EF2_DANRE
AYLPVNESFGFTADLR	84.13	1798.89	16	3.2	900.455	2	33.5408	86635	ID113916_01_SPD30_OA10034_10472_062924.raw		225000	282000		770000				A0A8N7UVM4|A0A8N7UVM4_DANRE:Q6P3J5|EF2_DANRE
DLEEDHAC(+57.02)IPLKKSDPVVSY	71.52	2314.11	20	2.9	772.381	3	19.6304	69163	ID113919_01_SPD30_OA10034_10472_062924.raw						379000	Carbamidomethylation		A0A8N7UVM4|A0A8N7UVM4_DANRE:Q6P3J5|EF2_DANRE
DLRSNTGGQAFPQ	75.83	1389.66	13	0.8	695.84	2	13.9627	44953	ID113919_01_SPD30_OA10034_10472_062924.raw						2400000			A0A8N7UVM4|A0A8N7UVM4_DANRE:Q6P3J5|EF2_DANRE
DNFLDKL	24	863.439	7	2.2	432.728	2	29.4406	108388	ID113919_01_SPD30_OA10034_10472_062924.raw						370000			A0A8N7UVM4|A0A8N7UVM4_DANRE:Q6P3J5|EF2_DANRE
EDLYLKPIQR	72.36	1273.7	10	2.7	637.86	2	16.2424	39223	ID113915_01_SPD30_OA10034_10472_062924.raw		165000							A0A8N7UVM4|A0A8N7UVM4_DANRE:Q6P3J5|EF2_DANRE
EGIPALDNFLDKL	69.68	1443.76	13	2.5	722.89	2	41.213	148206	ID113919_01_SPD30_OA10034_10472_062924.raw		400000				216000			A0A8N7UVM4|A0A8N7UVM4_DANRE:Q6P3J5|EF2_DANRE
GALC(+57.02)EENM(+15.99)RAV	44.33	1264.55	11	1.7	633.285	2	8.241	21339	ID113919_01_SPD30_OA10034_10472_062924.raw							Carbamidomethylation;Oxidation (M)	M8:Oxidation (M):1000.00	A0A8N7UVM4|A0A8N7UVM4_DANRE:Q6P3J5|EF2_DANRE
GGGQIIPTAR	35.69	968.54	10	1.5	485.278	2	11.7167	27863	ID113917_01_SPD30_OA10034_10472_062924.raw			87900	753000					A0A8N7UVM4|A0A8N7UVM4_DANRE:Q6P3J5|EF2_DANRE
GVLNRKRGHVF	71.4	1281.74	11	1	428.255	3	6.1346	12810	ID113919_01_SPD30_OA10034_10472_062924.raw				449000		1090000			A0A8N7UVM4|A0A8N7UVM4_DANRE:Q6P3J5|EF2_DANRE
IVGLVGVDQFLVK	73.37	1385.83	13	2	693.923	2	35.0909	94801	ID113915_01_SPD30_OA10034_10472_062924.raw		192000	104000						A0A8N7UVM4|A0A8N7UVM4_DANRE:Q6P3J5|EF2_DANRE
KFSVSPVVRVA	76.87	1187.7	11	1.5	396.909	3	17.0241	58486	ID113919_01_SPD30_OA10034_10472_062924.raw					1280000	1250000			A0A8N7UVM4|A0A8N7UVM4_DANRE:Q6P3J5|EF2_DANRE
KM(+15.99)VPTTDKGRFYAF	89.65	1675.84	14	2.3	559.622	3	14.0646	33092	ID113916_01_SPD30_OA10034_10472_062924.raw		550000	399000	764000	615000		Oxidation (M)	M2:Oxidation (M):1000.00	A0A8N7UVM4|A0A8N7UVM4_DANRE:Q6P3J5|EF2_DANRE
NEIKDSVVAGF(-0.98)	28.32	1176.61	11	-4.4	589.312	2	21.8084	77995	ID113919_01_SPD30_OA10034_10472_062924.raw							Amidation	F11:Amidation:1000.00	A0A8N7UVM4|A0A8N7UVM4_DANRE:Q6P3J5|EF2_DANRE
QRIVENVNVIIS	24.02	1382.79	12	2.3	692.403	2	23.2562	83904	ID113919_01_SPD30_OA10034_10472_062924.raw						1930000			A0A8N7UVM4|A0A8N7UVM4_DANRE:Q6P3J5|EF2_DANRE
SVSPVVRVA	56.07	912.539	9	1.1	457.277	2	13.1162	41527	ID113919_01_SPD30_OA10034_10472_062924.raw						575000			A0A8N7UVM4|A0A8N7UVM4_DANRE:Q6P3J5|EF2_DANRE
VEAKNPADLPK	64.18	1180.65	11	1.4	394.556	3	7.3539	13656	ID113915_01_SPD30_OA10034_10472_062924.raw		63900							A0A8N7UVM4|A0A8N7UVM4_DANRE:Q6P3J5|EF2_DANRE
VEAKNPADLPKLVE	70.75	1521.84	14	1.3	508.288	3	18.9648	66442	ID113919_01_SPD30_OA10034_10472_062924.raw						692000			A0A8N7UVM4|A0A8N7UVM4_DANRE:Q6P3J5|EF2_DANRE
VEAKNPADLPKLVEGL	77.03	1691.95	16	2.1	564.99	3	28.7284	105957	ID113919_01_SPD30_OA10034_10472_062924.raw	117000					2440000			A0A8N7UVM4|A0A8N7UVM4_DANRE:Q6P3J5|EF2_DANRE
VNFTVDQIR	25.31	1090.58	9	1.3	546.297	2	20.1471	50517	ID113915_01_SPD30_OA10034_10472_062924.raw		310000							A0A8N7UVM4|A0A8N7UVM4_DANRE:Q6P3J5|EF2_DANRE
YLPVNESFGFTADLR	83.25	1727.85	15	2.6	864.935	2	32.6919	83850	ID113916_01_SPD30_OA10034_10472_062924.raw		83100							A0A8N7UVM4|A0A8N7UVM4_DANRE:Q6P3J5|EF2_DANRE
YVEPIEDVPC(+57.02)GNIVGLVGVDQFLVK	84.43	2758.43	25	4	920.486	3	41.0465	109721	ID113916_01_SPD30_OA10034_10472_062924.raw			138000				Carbamidomethylation		A0A8N7UVM4|A0A8N7UVM4_DANRE:Q6P3J5|EF2_DANRE
EEISLLEDLNQVIENR	82.85	1912.97	16	3.4	957.498	2	40.6823	108535	ID113916_01_SPD30_OA10034_10472_062924.raw	170000	635000	539000		443000				A0AUR2|A0AUR2_DANRE:A0A0R4IRI3|A0A0R4IRI3_DANRE
EIVDDPDKFYIFK	70.36	1627.81	13	2.2	814.916	2	30.3903	79847	ID113915_01_SPD30_OA10034_10472_062924.raw		901000							A0AUR2|A0AUR2_DANRE:A0A0R4IRI3|A0A0R4IRI3_DANRE
ADVESLTSAEM(+15.99)DRE	88.97	1567.67	14	1.4	784.842	2	14.3773	36360	ID113917_01_SPD30_OA10034_10472_062924.raw				1210000			Oxidation (M)	M11:Oxidation (M):1000.00	A0ZYT5|A0ZYT5_DANRE	YES
AQAQKGLRLC(+57.02)GREFFRA	52.01	2007.06	17	0.9	402.419	5	14.4682	47193	ID113919_01_SPD30_OA10034_10472_062924.raw						6450000	Carbamidomethylation		A0ZYT5|A0ZYT5_DANRE	YES
EVYETLPSTC(+57.02)C(+57.02)KVGC(+57.02)RKSDLVRM(+15.99)C(+57.02)	89.29	2963.34	24	0.9	593.676	5	13.0281	32073	ID113917_01_SPD30_OA10034_10472_062924.raw				7580000		28900000	Carbamidomethylation;Carbamidomethylation;Carbamidomethylation;Oxidation (M);Carbamidomethylation	M23:Oxidation (M):1000.00	A0ZYT5|A0ZYT5_DANRE	YES
Q(-17.03)KGLRLC(+57.02)GREFFRAV	55.46	1818.97	15	1	455.75	4	22.0339	78972	ID113919_01_SPD30_OA10034_10472_062924.raw						1230000	Pyro-glu from Q;Carbamidomethylation	Q1:Pyro-glu from Q:1000.00	A0ZYT5|A0ZYT5_DANRE	YES
SLTSAEM(+15.99)DRE	47.07	1153.49	10	1.5	577.754	2	6.0029	10339	ID113917_01_SPD30_OA10034_10472_062924.raw				1650000		234000	Oxidation (M)	M7:Oxidation (M):1000.00	A0ZYT5|A0ZYT5_DANRE	YES
VQTEDPVNGY	88.89	1120.5	10	1.3	561.26	2	14.8952	38162	ID113917_01_SPD30_OA10034_10472_062924.raw				1540000		613000			A0ZYT5|A0ZYT5_DANRE	YES
VQTEDPVNGYEIE	86.68	1491.67	13	1.8	746.845	2	22.4769	61180	ID113917_01_SPD30_OA10034_10472_062924.raw				1880000					A0ZYT5|A0ZYT5_DANRE	YES
VQTEDPVNGYEIEADVE	89.05	1905.85	17	0.2	953.931	2	27.9119	77230	ID113917_01_SPD30_OA10034_10472_062924.raw				283000					A0ZYT5|A0ZYT5_DANRE	YES
VQTEDPVNGYEIEADVESL	89.11	2105.96	19	4.3	1053.99	2	36.2489	102756	ID113917_01_SPD30_OA10034_10472_062924.raw				141000					A0ZYT5|A0ZYT5_DANRE	YES
VQTEDPVNGYEIEADVESLTSAEM(+15.99)DRE	89.35	3041.33	27	2	1521.68	2	35.6144	100735	ID113917_01_SPD30_OA10034_10472_062924.raw							Oxidation (M)	M24:Oxidation (M):1000.00	A0ZYT5|A0ZYT5_DANRE	YES
VQTEDPVNGYEIEADVESLTSAEM(+15.99)DRE(-0.98)	79.17	3040.35	27	-4.8	1014.45	3	35.5493	100523	ID113917_01_SPD30_OA10034_10472_062924.raw							Oxidation (M);Amidation	M24:Oxidation (M):1000.00;E27:Amidation:1000.00	A0ZYT5|A0ZYT5_DANRE	YES
DM(+15.99)YEPTDDGTESQVFASR	89.05	2062.84	18	2.8	1032.43	2	18.7742	50423	ID113917_01_SPD30_OA10034_10472_062924.raw				37900			Oxidation (M)	M2:Oxidation (M):1000.00	A2AR68|A2AR68_DANRE
NFDENDPKTFEGVDPKLTTM(-0.98)(+15.99)	28.09	2312.06	20	-2.7	1157.04	2	22.4368	61252	ID113917_01_SPD30_OA10034_10472_062924.raw							Amidation;Oxidation (M)	M20:Amidation:1000.00;M20:Oxidation (M):1000.00	A2AR68|A2AR68_DANRE
NFDENDPKTFEGVDPKLTTM(+15.99)	89.13	2313.05	20	1.6	772.024	3	22.4413	61261	ID113917_01_SPD30_OA10034_10472_062924.raw				219000			Oxidation (M)	M20:Oxidation (M):1000.00	A2AR68|A2AR68_DANRE
LKDSEKNRKLFDLL	80.44	1717.97	14	2.3	573.666	3	21.0432	66049	ID113918_01_SPD30_OA10034_10472_062924.raw					240000				A2AWA1|A2AWA1_DANRE
ELPEEIDISTYIEQSR	43.76	1920.93	16	2.5	961.475	2	33.0146	92630	ID113917_01_SPD30_OA10034_10472_062924.raw									A2AWA1|A2AWA1_DANRE:Q803W0|Q803W0_DANRE
VSDETDAKIL	41.69	1089.56	10	-2.7	545.783	2	14.977	43193	ID113918_01_SPD30_OA10034_10472_062924.raw					2950000				A2AWA1|A2AWA1_DANRE:Q803W0|Q803W0_DANRE
GGGVIPHIHKSLIGKKGQQKTA	80.56	2253.31	22	1.8	564.335	4	6.5132	12699	ID113918_01_SPD30_OA10034_10472_062924.raw				1580000	416000	847000			A2BFY9|A2BFY9_DANRE:Q71PD7|H2AV_DANRE
IEEIFKK	60.58	905.522	7	1.6	302.848	3	10.257	25926	ID113918_01_SPD30_OA10034_10472_062924.raw	2510000				2350000				A2BHA3|A2BHA3_DANRE
ENVLIGEGAGFK	79.95	1232.64	12	0.9	617.328	2	21.8289	55269	ID113915_01_SPD30_OA10034_10472_062924.raw		981000	249000		1470000				A2CG95|A2CG95_DANRE
IYQIYEGTAQIQR	89.63	1581.82	13	1	791.916	2	19.6926	47788	ID113916_01_SPD30_OA10034_10472_062924.raw	652000	825000	264000		1400000				A2CG95|A2CG95_DANRE
KENVLIGEGAGFK	47.88	1360.73	13	2	681.376	2	15.549	39539	ID113914_01_SPD30_OA10034_10472_062924.raw	67800								A2CG95|A2CG95_DANRE
RLIISREVLGKFKQ	83.53	1686.03	14	1.8	422.516	4	16.9094	50962	ID113918_01_SPD30_OA10034_10472_062924.raw		286000		1040000	1150000	1480000			A2CG95|A2CG95_DANRE
SGEYPFPLIK	81.99	1149.61	10	2.2	575.812	2	29.1824	93506	ID113918_01_SPD30_OA10034_10472_062924.raw		616000			1100000				A2CG95|A2CG95_DANRE
SGEYPFPLIKR	28	1305.71	11	0.1	436.243	3	22.6078	57433	ID113915_01_SPD30_OA10034_10472_062924.raw									A2CG95|A2CG95_DANRE
YQIYEGTAQIQR	35.89	1468.73	12	1	735.374	2	16.2921	39486	ID113915_01_SPD30_OA10034_10472_062924.raw		47700							A2CG95|A2CG95_DANRE
EAEERGELAVK	81.73	1229.63	11	1	410.883	3	6.0528	11172	ID113918_01_SPD30_OA10034_10472_062924.raw	63200			576000	861000	49700			A2RV44|A2RV44_DANRE:F1QK60|F1QK60_DANRE:F1QV31|F1QV31_DANRE:Q6P3K5|Q6P3K5_DANRE:A0A8M6YXS6|A0A8M6YXS6_DANRE
NNRFASF	48.13	854.404	7	1.6	428.21	2	14.7675	42557	ID113918_01_SPD30_OA10034_10472_062924.raw									A2RV44|A2RV44_DANRE:F1QK60|F1QK60_DANRE:Q6NWF6|K2C8_DANRE:F1QV31|F1QV31_DANRE:A0A8M1RNJ0|A0A8M1RNJ0_DANRE:Q6P3K5|Q6P3K5_DANRE:A0A8M6YXS6|A0A8M6YXS6_DANRE
ADGSVDFQ	56.87	837.351	8	2	838.359	1	13.2591	36827	ID113918_01_SPD30_OA10034_10472_062924.raw					474000				A3FKT8|A3FKT8_DANRE:Q6XG62|Q6XG62_DANRE
ATFHKY	56.94	765.381	6	2.1	383.699	2	7.0018	13201	ID113917_01_SPD30_OA10034_10472_062924.raw									A3FKT8|A3FKT8_DANRE:Q6XG62|Q6XG62_DANRE
DANADGSVDFQ	82.23	1137.46	11	0.9	569.737	2	16.0481	53855	ID113919_01_SPD30_OA10034_10472_062924.raw						1290000			A3FKT8|A3FKT8_DANRE:Q6XG62|Q6XG62_DANRE
DANADGSVDFQEYITL	27.23	1756.78	16	3.2	879.4	2	39.8009	143699	ID113919_01_SPD30_OA10034_10472_062924.raw						575000			A3FKT8|A3FKT8_DANRE:Q6XG62|Q6XG62_DANRE
FHKYSGKEGDKLTL	87.86	1621.85	14	1.5	541.624	3	8.6897	18276	ID113917_01_SPD30_OA10034_10472_062924.raw				1300000	1360000	4110000			A3FKT8|A3FKT8_DANRE:Q6XG62|Q6XG62_DANRE
GSVDFQ	62.12	651.286	6	1.1	652.294	1	11.5186	34709	ID113919_01_SPD30_OA10034_10472_062924.raw						1480000			A3FKT8|A3FKT8_DANRE:Q6XG62|Q6XG62_DANRE
HKYSGKEGDKLTL	71.49	1474.78	13	1	369.702	4	6.188	13003	ID113919_01_SPD30_OA10034_10472_062924.raw						748000			A3FKT8|A3FKT8_DANRE:Q6XG62|Q6XG62_DANRE
IATFHKY	47.64	878.465	7	1.1	440.24	2	7.0373	16355	ID113919_01_SPD30_OA10034_10472_062924.raw				1870000	2410000	1900000			A3FKT8|A3FKT8_DANRE:Q6XG62|Q6XG62_DANRE
IATFHKYSGKEGDKLTL	88.99	1907.02	17	1.1	636.68	3	13.0281	32011	ID113917_01_SPD30_OA10034_10472_062924.raw			215000	4980000	3070000	442000			A3FKT8|A3FKT8_DANRE:Q6XG62|Q6XG62_DANRE
IATFHKYSGKEGDKLTLSKGELKEL	88.75	2791.51	25	1.9	698.887	4	15.8064	41096	ID113917_01_SPD30_OA10034_10472_062924.raw									A3FKT8|A3FKT8_DANRE:Q6XG62|Q6XG62_DANRE
KYSGKEGDKLTL	82.32	1337.72	12	1.3	446.914	3	7.8234	17116	ID113918_01_SPD30_OA10034_10472_062924.raw					1550000	7280000			A3FKT8|A3FKT8_DANRE:Q6XG62|Q6XG62_DANRE
LIATFHKY	41.47	991.549	8	1.4	331.524	3	11.9436	28550	ID113917_01_SPD30_OA10034_10472_062924.raw				3750000					A3FKT8|A3FKT8_DANRE:Q6XG62|Q6XG62_DANRE
LIATFHKYSGKEGDKLTL	88.99	2020.1	18	-1.2	674.373	3	16.6476	43596	ID113917_01_SPD30_OA10034_10472_062924.raw				2130000					A3FKT8|A3FKT8_DANRE:Q6XG62|Q6XG62_DANRE
SGKEGDKLTL	88.58	1046.56	10	1.8	349.861	3	9.2478	19752	ID113917_01_SPD30_OA10034_10472_062924.raw	325000			4270000	16100000	29100000			A3FKT8|A3FKT8_DANRE:Q6XG62|Q6XG62_DANRE
SGKEGDKLTLSKGELK	82.29	1688.93	16	2.6	563.986	3	6.9632	14293	ID113918_01_SPD30_OA10034_10472_062924.raw					455000				A3FKT8|A3FKT8_DANRE:Q6XG62|Q6XG62_DANRE
SGKEGDKLTLSKGELKEL	88.99	1931.06	18	1.8	644.694	3	14.2739	36102	ID113917_01_SPD30_OA10034_10472_062924.raw				1790000	3690000	4270000			A3FKT8|A3FKT8_DANRE:Q6XG62|Q6XG62_DANRE
SGKEGDKLTLSKGELKELL	76.47	2044.14	19	2.2	682.389	3	21.1908	66581	ID113918_01_SPD30_OA10034_10472_062924.raw				41400					A3FKT8|A3FKT8_DANRE:Q6XG62|Q6XG62_DANRE
TFHKYSGKEGDKL	82.04	1508.76	13	1.8	378.199	4	4.8483	7207	ID113917_01_SPD30_OA10034_10472_062924.raw				373000	399000				A3FKT8|A3FKT8_DANRE:Q6XG62|Q6XG62_DANRE
TFHKYSGKEGDKLTL	89.1	1722.89	15	1.2	575.306	3	9.0991	19442	ID113917_01_SPD30_OA10034_10472_062924.raw		1130000	1240000	20900000	22000000	20300000			A3FKT8|A3FKT8_DANRE:Q6XG62|Q6XG62_DANRE
TFHKYSGKEGDKLTLSKGELKEL	89.22	2607.39	23	1.6	522.486	5	13.2945	32932	ID113917_01_SPD30_OA10034_10472_062924.raw				4380000	1110000	339000			A3FKT8|A3FKT8_DANRE:Q6XG62|Q6XG62_DANRE
TLSKGELKEL	76.8	1116.64	10	1	559.327	2	11.3816	34078	ID113919_01_SPD30_OA10034_10472_062924.raw						2510000			A3FKT8|A3FKT8_DANRE:Q6XG62|Q6XG62_DANRE
TLSKGELKELL	76.83	1229.72	11	2	410.916	3	20.0101	70640	ID113919_01_SPD30_OA10034_10472_062924.raw						895000			A3FKT8|A3FKT8_DANRE:Q6XG62|Q6XG62_DANRE
SKGELKEL	76.38	902.507	8	1.8	452.262	2	6.5698	14400	ID113919_01_SPD30_OA10034_10472_062924.raw				519000	2990000	3810000			A3FKT8|A3FKT8_DANRE:Q6XG62|Q6XG62_DANRE:Q503K9|S100Z_DANRE
SKGELKELL	67.86	1015.59	9	0.9	339.538	3	14.3213	46504	ID113919_01_SPD30_OA10034_10472_062924.raw					1430000	5060000			A3FKT8|A3FKT8_DANRE:Q6XG62|Q6XG62_DANRE:Q503K9|S100Z_DANRE
VDTLGPGLKSPEERTIEYL	71.51	2116.11	19	1.8	706.377	3	26.4546	97099	ID113919_01_SPD30_OA10034_10472_062924.raw									A3KMH5|A3KMH5_DANRE
RYVPTAGKLTVVVL	41.84	1514.92	14	2.8	758.469	2	25.7964	71142	ID113917_01_SPD30_OA10034_10472_062924.raw				79700					A3KQ92|A3KQ92_DANRE
TVKSNIRIL	38.5	1042.65	9	1.2	348.558	3	13.1162	41630	ID113919_01_SPD30_OA10034_10472_062924.raw					130000	375000			A3KQK2|A3KQK2_DANRE
AGELTEDEVER	44.35	1246.57	11	2.2	624.292	2	9.8888	21922	ID113917_01_SPD30_OA10034_10472_062924.raw				595000					A3KQW5|A3KQW5_DANRE:Q8JGS9|RS18_DANRE
AIKGVGRRYAHVVLRKA	39.88	1893.15	17	1.1	379.638	5	6.7838	12494	ID113917_01_SPD30_OA10034_10472_062924.raw				1510000					A3KQW5|A3KQW5_DANRE:Q8JGS9|RS18_DANRE
DIDLNKRAGELTEDEVERVVTIM(+15.99)	85.94	2660.33	23	1.5	887.786	3	30.4817	84506	ID113917_01_SPD30_OA10034_10472_062924.raw				420000			Oxidation (M)	M23:Oxidation (M):1000.00	A3KQW5|A3KQW5_DANRE:Q8JGS9|RS18_DANRE
NTNIDGRRKIAFAIT	36.22	1688.93	15	1.4	563.985	3	15.6711	40504	ID113917_01_SPD30_OA10034_10472_062924.raw				3810000					A3KQW5|A3KQW5_DANRE:Q8JGS9|RS18_DANRE
S(+42.01)LVIPEKFQHILRVL	73.29	1833.09	15	-0.7	612.036	3	38.926	141190	ID113919_01_SPD30_OA10034_10472_062924.raw				514000		534000	Acetylation (Protein N-term)	S1:Acetylation (Protein N-term):1000.00	A3KQW5|A3KQW5_DANRE:Q8JGS9|RS18_DANRE
TEDEVERVVTIM(+15.99)	64.46	1435.69	12	3.3	718.853	2	20.6479	73085	ID113919_01_SPD30_OA10034_10472_062924.raw	95800					1260000	Oxidation (M)	M12:Oxidation (M):1000.00	A3KQW5|A3KQW5_DANRE:Q8JGS9|RS18_DANRE
GAKTVIPRKVIGKF	71.54	1512.95	14	1.2	505.325	3	11.2965	33783	ID113919_01_SPD30_OA10034_10472_062924.raw						1720000			A3KQX1|A3KQX1_DANRE
KLPSGEEIPLPPIVL	63.31	1600.94	15	2.2	801.481	2	38.5161	139440	ID113919_01_SPD30_OA10034_10472_062924.raw						1200000			A3KQX1|A3KQX1_DANRE
QKIGQELPINIK	71.5	1379.81	12	2.1	690.916	2	18.789	65778	ID113919_01_SPD30_OA10034_10472_062924.raw						3020000			A3KQX1|A3KQX1_DANRE
SLHGIEGAFSEA	77.07	1216.57	12	-4.6	609.291	2	21.4561	76460	ID113919_01_SPD30_OA10034_10472_062924.raw									A3KQX1|A3KQX1_DANRE
TVIPRKVIGKF	67.71	1256.8	11	1.1	419.94	3	13.4466	42918	ID113919_01_SPD30_OA10034_10472_062924.raw						1140000			A3KQX1|A3KQX1_DANRE
VDNKGKIKVPGIY	71.5	1429.83	13	0.9	477.617	3	13.827	44176	ID113919_01_SPD30_OA10034_10472_062924.raw						1600000			A3KQX1|A3KQX1_DANRE
EDFPLYKSGVYQHLTGSAL	89.05	2124.05	19	3.5	1063.04	2	30.0556	83341	ID113917_01_SPD30_OA10034_10472_062924.raw									A4FUN3|A4FUN3_DANRE:A0A8M2B7X2|A0A8M2B7X2_DANRE
GGHAVKIL	44.58	793.481	8	1.4	397.748	2	8.9522	19078	ID113917_01_SPD30_OA10034_10472_062924.raw				132000					A4FUN3|A4FUN3_DANRE:A0A8M2B7X2|A0A8M2B7X2_DANRE
LGGSLL	23.99	558.338	6	0.7	559.345	1	22.4959	80669	ID113919_01_SPD30_OA10034_10472_062924.raw						6380000			A4FVI1|A4FVI1_DANRE:B0S6W0|B0S6W0_DANRE:A0A8M1RLM0|A0A8M1RLM0_DANRE:E7F9M6|E7F9M6_DANRE:A0A8M3AQ86|A0A8M3AQ86_DANRE
GGVLPNIQAVLLPKKTEKAAKK	87.97	2302.41	22	1.8	461.49	5	21.7867	59376	ID113917_01_SPD30_OA10034_10472_062924.raw				592000					A4FVM2|A4FVM2_DANRE:A0A140LGS2|A0A140LGS2_DANRE:F1QTL1|F1QTL1_DANRE:A6QL59|A6QL59_DANRE
EYLTAE	40.81	724.328	6	2.7	725.337	1	13.2398	32635	ID113917_01_SPD30_OA10034_10472_062924.raw				933000					A4FVM2|A4FVM2_DANRE:E7FE07|E7FE07_DANRE:Q0Z946|Q0Z946_DANRE:Q561S9|Q561S9_DANRE:Q5XJK2|Q5XJK2_DANRE:A6QL59|A6QL59_DANRE:E7EXD7|E7EXD7_DANRE:Q7ZUY3|H2AX_DANRE:Q1RLR9|Q1RLR9_DANRE:A0A8M2BCB5|A0A8M2BCB5_DANRE:Q4FZZ7|Q4FZZ7_DANRE:F1QTL1|F1QTL1_DANRE:A0A140LGS2|A0A140LGS2_DANRE:E7F5W3|E7F5W3_DANRE:A2BFY9|A2BFY9_DANRE:Q71PD7|H2AV_DANRE:E7EZX1|E7EZX1_DANRE
QFPVGR	76.01	702.381	6	1.3	352.198	2	9.6784	21092	ID113916_01_SPD30_OA10034_10472_062924.raw	3320000	7370000	6180000						A4FVM2|A4FVM2_DANRE:E7FE07|E7FE07_DANRE:Q0Z946|Q0Z946_DANRE:Q561S9|Q561S9_DANRE:Q5XJK2|Q5XJK2_DANRE:A6QL59|A6QL59_DANRE:Q7ZUY3|H2AX_DANRE:E7EXD7|E7EXD7_DANRE:Q7ZTT0|Q7ZTT0_DANRE:A0A8M2BCB5|A0A8M2BCB5_DANRE:Q4FZZ7|Q4FZZ7_DANRE:F1QTL1|F1QTL1_DANRE:A0A140LGS2|A0A140LGS2_DANRE:E7F5W3|E7F5W3_DANRE:A2BFY9|A2BFY9_DANRE:Q71PD7|H2AV_DANRE:E7EZX1|E7EZX1_DANRE
RAGLQFPVGR	35.46	1099.62	10	2.2	550.821	2	14.6024	47633	ID113919_01_SPD30_OA10034_10472_062924.raw						304000			A4FVM2|A4FVM2_DANRE:E7FE07|E7FE07_DANRE:Q0Z946|Q0Z946_DANRE:Q561S9|Q561S9_DANRE:Q5XJK2|Q5XJK2_DANRE:Q7ZUY3|H2AX_DANRE:E7EXD7|E7EXD7_DANRE:Q7ZTT0|Q7ZTT0_DANRE:A0A8M2BCB5|A0A8M2BCB5_DANRE:Q4FZZ7|Q4FZZ7_DANRE:A0A140LGS2|A0A140LGS2_DANRE:F1QTL1|F1QTL1_DANRE:E7F5W3|E7F5W3_DANRE:A2BFY9|A2BFY9_DANRE:E7EZX1|E7EZX1_DANRE:Q71PD7|H2AV_DANRE
AGLQFPVGR	69.09	943.524	9	1.9	472.77	2	21.4221	53933	ID113915_01_SPD30_OA10034_10472_062924.raw		3940000			10500000	1330000			A4FVM2|A4FVM2_DANRE:E7FE07|E7FE07_DANRE:Q0Z946|Q0Z946_DANRE:Q561S9|Q561S9_DANRE:Q5XJK2|Q5XJK2_DANRE:Q7ZUY3|H2AX_DANRE:E7EXD7|E7EXD7_DANRE:Q7ZTT0|Q7ZTT0_DANRE:A0A8M2BCB5|A0A8M2BCB5_DANRE:Q4FZZ7|Q4FZZ7_DANRE:F1QTL1|F1QTL1_DANRE:A0A140LGS2|A0A140LGS2_DANRE:E7F5W3|E7F5W3_DANRE:A2BFY9|A2BFY9_DANRE:Q71PD7|H2AV_DANRE:E7EZX1|E7EZX1_DANRE
GLQFPVGR	74.58	872.487	8	2	437.252	2	20.3283	50933	ID113915_01_SPD30_OA10034_10472_062924.raw	2850000	2550000		310000	2040000	752000			A4FVM2|A4FVM2_DANRE:E7FE07|E7FE07_DANRE:Q0Z946|Q0Z946_DANRE:Q561S9|Q561S9_DANRE:Q5XJK2|Q5XJK2_DANRE:Q7ZUY3|H2AX_DANRE:E7EXD7|E7EXD7_DANRE:Q7ZTT0|Q7ZTT0_DANRE:A0A8M2BCB5|A0A8M2BCB5_DANRE:Q4FZZ7|Q4FZZ7_DANRE:F1QTL1|F1QTL1_DANRE:A0A140LGS2|A0A140LGS2_DANRE:E7F5W3|E7F5W3_DANRE:A2BFY9|A2BFY9_DANRE:Q71PD7|H2AV_DANRE:E7EZX1|E7EZX1_DANRE
LQFPVGR	70.28	815.465	7	1.5	408.741	2	18.7247	46448	ID113915_01_SPD30_OA10034_10472_062924.raw		237000							A4FVM2|A4FVM2_DANRE:E7FE07|E7FE07_DANRE:Q0Z946|Q0Z946_DANRE:Q561S9|Q561S9_DANRE:Q5XJK2|Q5XJK2_DANRE:Q7ZUY3|H2AX_DANRE:E7EXD7|E7EXD7_DANRE:Q7ZTT0|Q7ZTT0_DANRE:A0A8M2BCB5|A0A8M2BCB5_DANRE:Q4FZZ7|Q4FZZ7_DANRE:F1QTL1|F1QTL1_DANRE:A0A140LGS2|A0A140LGS2_DANRE:E7F5W3|E7F5W3_DANRE:A2BFY9|A2BFY9_DANRE:Q71PD7|H2AV_DANRE:E7EZX1|E7EZX1_DANRE
LRKGNYAQRVGAGAPVYL	71.49	1932.07	18	1.2	967.043	2	14.1285	45714	ID113919_01_SPD30_OA10034_10472_062924.raw					933000	1030000			A4FVM2|A4FVM2_DANRE:E7FE07|E7FE07_DANRE:Q4FZZ7|Q4FZZ7_DANRE:Q561S9|Q561S9_DANRE:A0A140LGS2|A0A140LGS2_DANRE:E7F5W3|E7F5W3_DANRE:A6QL59|A6QL59_DANRE:E7EZX1|E7EZX1_DANRE
NYAQRVGAGAPVYLA	71.52	1548.8	15	2.6	775.412	2	20.9119	74218	ID113919_01_SPD30_OA10034_10472_062924.raw				123000	228000	2570000			A4FVM2|A4FVM2_DANRE:E7FE07|E7FE07_DANRE:Q4FZZ7|Q4FZZ7_DANRE:Q561S9|Q561S9_DANRE:A0A140LGS2|A0A140LGS2_DANRE:E7F5W3|E7F5W3_DANRE:A6QL59|A6QL59_DANRE:E7EZX1|E7EZX1_DANRE
QRVGAGAPVYL	76.77	1129.62	11	0.5	565.82	2	18.3879	64121	ID113919_01_SPD30_OA10034_10472_062924.raw						1790000			A4FVM2|A4FVM2_DANRE:E7FE07|E7FE07_DANRE:Q4FZZ7|Q4FZZ7_DANRE:Q561S9|Q561S9_DANRE:A0A140LGS2|A0A140LGS2_DANRE:E7F5W3|E7F5W3_DANRE:A6QL59|A6QL59_DANRE:E7EZX1|E7EZX1_DANRE
QRVGAGAPVYLA	70.23	1200.66	12	1.3	601.339	2	17.3099	59604	ID113919_01_SPD30_OA10034_10472_062924.raw						4300000			A4FVM2|A4FVM2_DANRE:E7FE07|E7FE07_DANRE:Q4FZZ7|Q4FZZ7_DANRE:Q561S9|Q561S9_DANRE:A0A140LGS2|A0A140LGS2_DANRE:E7F5W3|E7F5W3_DANRE:A6QL59|A6QL59_DANRE:E7EZX1|E7EZX1_DANRE
RKGNYAQRVGAGAPVYL	76.64	1818.99	17	0.7	910.501	2	13.0176	41091	ID113919_01_SPD30_OA10034_10472_062924.raw						2750000			A4FVM2|A4FVM2_DANRE:E7FE07|E7FE07_DANRE:Q4FZZ7|Q4FZZ7_DANRE:Q561S9|Q561S9_DANRE:A0A140LGS2|A0A140LGS2_DANRE:E7F5W3|E7F5W3_DANRE:A6QL59|A6QL59_DANRE:E7EZX1|E7EZX1_DANRE
RKGNYAQRVGAGAPVYLA	76.3	1890.02	18	0.7	631.015	3	12.6192	39222	ID113919_01_SPD30_OA10034_10472_062924.raw					195000	8670000			A4FVM2|A4FVM2_DANRE:E7FE07|E7FE07_DANRE:Q4FZZ7|Q4FZZ7_DANRE:Q561S9|Q561S9_DANRE:A0A140LGS2|A0A140LGS2_DANRE:E7F5W3|E7F5W3_DANRE:A6QL59|A6QL59_DANRE:E7EZX1|E7EZX1_DANRE
RKGNYAQRVGAGAPVYLAA	75.69	1961.06	19	1	981.538	2	13.3793	42692	ID113919_01_SPD30_OA10034_10472_062924.raw	239000			214000	531000	226000			A4FVM2|A4FVM2_DANRE:E7FE07|E7FE07_DANRE:Q4FZZ7|Q4FZZ7_DANRE:Q561S9|Q561S9_DANRE:A0A140LGS2|A0A140LGS2_DANRE:E7F5W3|E7F5W3_DANRE:A6QL59|A6QL59_DANRE:E7EZX1|E7EZX1_DANRE
RLLRKGNYAQRVGAGAPVYL	81.91	2201.25	20	1.7	734.76	3	14.4548	41423	ID113918_01_SPD30_OA10034_10472_062924.raw					340000	20500000			A4FVM2|A4FVM2_DANRE:E7FE07|E7FE07_DANRE:Q4FZZ7|Q4FZZ7_DANRE:Q561S9|Q561S9_DANRE:A0A140LGS2|A0A140LGS2_DANRE:E7F5W3|E7F5W3_DANRE:A6QL59|A6QL59_DANRE:E7EZX1|E7EZX1_DANRE
GNYAQRVGAGAPVYLA	77.02	1605.83	16	3.2	803.923	2	21.0192	74688	ID113919_01_SPD30_OA10034_10472_062924.raw						583000			A4FVM2|A4FVM2_DANRE:E7FE07|E7FE07_DANRE:Q4FZZ7|Q4FZZ7_DANRE:Q561S9|Q561S9_DANRE:A0A140LGS2|A0A140LGS2_DANRE:E7F5W3|E7F5W3_DANRE:E7EZX1|E7EZX1_DANRE:A6QL59|A6QL59_DANRE
LRKGNYAQRVGAGAPVYLA	89.01	2003.11	19	2.2	1002.56	2	14.2739	36060	ID113917_01_SPD30_OA10034_10472_062924.raw	2970000	223000	446000	5010000	13000000	32500000			A4FVM2|A4FVM2_DANRE:E7FE07|E7FE07_DANRE:Q4FZZ7|Q4FZZ7_DANRE:Q561S9|Q561S9_DANRE:A0A140LGS2|A0A140LGS2_DANRE:E7F5W3|E7F5W3_DANRE:E7EZX1|E7EZX1_DANRE:A6QL59|A6QL59_DANRE
LRKGNYAQRVGAGAPVYLAA	88.92	2074.14	20	0.9	1038.08	2	15.0797	38713	ID113917_01_SPD30_OA10034_10472_062924.raw	743000	311000	235000	2880000	10000000	7610000			A4FVM2|A4FVM2_DANRE:E7FE07|E7FE07_DANRE:Q4FZZ7|Q4FZZ7_DANRE:Q561S9|Q561S9_DANRE:A0A140LGS2|A0A140LGS2_DANRE:E7F5W3|E7F5W3_DANRE:E7EZX1|E7EZX1_DANRE:A6QL59|A6QL59_DANRE
LRKGNYAQRVGAGAPVYLAAVL	39.36	2286.3	22	1.7	763.107	3	27.2781	67573	ID113916_01_SPD30_OA10034_10472_062924.raw									A4FVM2|A4FVM2_DANRE:E7FE07|E7FE07_DANRE:Q4FZZ7|Q4FZZ7_DANRE:Q561S9|Q561S9_DANRE:A0A140LGS2|A0A140LGS2_DANRE:E7F5W3|E7F5W3_DANRE:E7EZX1|E7EZX1_DANRE:A6QL59|A6QL59_DANRE
NYAQRVGAGAPVYL	71.52	1477.77	14	2.9	739.893	2	21.9025	78353	ID113919_01_SPD30_OA10034_10472_062924.raw						699000			A4FVM2|A4FVM2_DANRE:E7FE07|E7FE07_DANRE:Q4FZZ7|Q4FZZ7_DANRE:Q561S9|Q561S9_DANRE:A0A140LGS2|A0A140LGS2_DANRE:E7F5W3|E7F5W3_DANRE:E7EZX1|E7EZX1_DANRE:A6QL59|A6QL59_DANRE
RLLRKGNYAQRVGAGAPVYLA	84.76	2272.29	21	1.7	758.439	3	14.032	35340	ID113917_01_SPD30_OA10034_10472_062924.raw	8700000			7450000	21400000	23400000			A4FVM2|A4FVM2_DANRE:E7FE07|E7FE07_DANRE:Q4FZZ7|Q4FZZ7_DANRE:Q561S9|Q561S9_DANRE:A0A140LGS2|A0A140LGS2_DANRE:E7F5W3|E7F5W3_DANRE:E7EZX1|E7EZX1_DANRE:A6QL59|A6QL59_DANRE
RLLRKGNYAQRVGAGAPVYLAA	86.81	2343.33	22	2.1	782.118	3	14.728	37466	ID113917_01_SPD30_OA10034_10472_062924.raw	3240000	95000		5440000	11600000	27500000			A4FVM2|A4FVM2_DANRE:E7FE07|E7FE07_DANRE:Q4FZZ7|Q4FZZ7_DANRE:Q561S9|Q561S9_DANRE:A0A140LGS2|A0A140LGS2_DANRE:E7F5W3|E7F5W3_DANRE:E7EZX1|E7EZX1_DANRE:A6QL59|A6QL59_DANRE
YAQRVGAGAPVYLA	56.45	1434.76	14	1.6	718.389	2	20.1697	54657	ID113917_01_SPD30_OA10034_10472_062924.raw				73500					A4FVM2|A4FVM2_DANRE:E7FE07|E7FE07_DANRE:Q4FZZ7|Q4FZZ7_DANRE:Q561S9|Q561S9_DANRE:A0A140LGS2|A0A140LGS2_DANRE:E7F5W3|E7F5W3_DANRE:E7EZX1|E7EZX1_DANRE:A6QL59|A6QL59_DANRE
YAQRVGAGAPVYLAA	41.21	1505.8	15	0.8	753.907	2	21.2232	57780	ID113917_01_SPD30_OA10034_10472_062924.raw									A4FVM2|A4FVM2_DANRE:E7FE07|E7FE07_DANRE:Q4FZZ7|Q4FZZ7_DANRE:Q561S9|Q561S9_DANRE:A0A140LGS2|A0A140LGS2_DANRE:E7F5W3|E7F5W3_DANRE:E7EZX1|E7EZX1_DANRE:A6QL59|A6QL59_DANRE
AVLLPKKTEKA	76.23	1196.75	11	1.5	300.195	4	5.4482	7942	ID113914_01_SPD30_OA10034_10472_062924.raw	1120000								A4FVM2|A4FVM2_DANRE:E7FE07|E7FE07_DANRE:Q4FZZ7|Q4FZZ7_DANRE:Q561S9|Q561S9_DANRE:A0A140LGS2|A0A140LGS2_DANRE:F1QTL1|F1QTL1_DANRE:E7F5W3|E7F5W3_DANRE:A6QL59|A6QL59_DANRE:E7EZX1|E7EZX1_DANRE:E7EXD7|E7EXD7_DANRE
AARDNKKTRIIPR	60.77	1537.92	13	1.7	385.487	4	3.4777	2665	ID113914_01_SPD30_OA10034_10472_062924.raw	278000								A4FVM2|A4FVM2_DANRE:E7FE07|E7FE07_DANRE:Q4FZZ7|Q4FZZ7_DANRE:Q561S9|Q561S9_DANRE:A0A140LGS2|A0A140LGS2_DANRE:F1QTL1|F1QTL1_DANRE:E7F5W3|E7F5W3_DANRE:Q5XJK2|Q5XJK2_DANRE:A6QL59|A6QL59_DANRE:E7EZX1|E7EZX1_DANRE:Q7ZUY3|H2AX_DANRE:E7EXD7|E7EXD7_DANRE
AARDNKKTRIIPRHLQL	82.35	2029.2	17	1.1	677.409	3	8.1229	20864	ID113919_01_SPD30_OA10034_10472_062924.raw	962000				1030000	29000000			A4FVM2|A4FVM2_DANRE:E7FE07|E7FE07_DANRE:Q4FZZ7|Q4FZZ7_DANRE:Q561S9|Q561S9_DANRE:A0A140LGS2|A0A140LGS2_DANRE:F1QTL1|F1QTL1_DANRE:E7F5W3|E7F5W3_DANRE:Q5XJK2|Q5XJK2_DANRE:A6QL59|A6QL59_DANRE:E7EZX1|E7EZX1_DANRE:Q7ZUY3|H2AX_DANRE:E7EXD7|E7EXD7_DANRE
AGNAARDNKKTRIIPRHL	88.8	2030.16	18	0.9	508.548	4	7.1517	13641	ID113917_01_SPD30_OA10034_10472_062924.raw	285000			141000	375000	5670000			A4FVM2|A4FVM2_DANRE:E7FE07|E7FE07_DANRE:Q4FZZ7|Q4FZZ7_DANRE:Q561S9|Q561S9_DANRE:A0A140LGS2|A0A140LGS2_DANRE:F1QTL1|F1QTL1_DANRE:E7F5W3|E7F5W3_DANRE:Q5XJK2|Q5XJK2_DANRE:A6QL59|A6QL59_DANRE:E7EZX1|E7EZX1_DANRE:Q7ZUY3|H2AX_DANRE:E7EXD7|E7EXD7_DANRE
AGNAARDNKKTRIIPRHLQL	89	2271.3	20	1.8	568.834	4	11.4363	26872	ID113917_01_SPD30_OA10034_10472_062924.raw	557000			606000	1810000	10600000			A4FVM2|A4FVM2_DANRE:E7FE07|E7FE07_DANRE:Q4FZZ7|Q4FZZ7_DANRE:Q561S9|Q561S9_DANRE:A0A140LGS2|A0A140LGS2_DANRE:F1QTL1|F1QTL1_DANRE:E7F5W3|E7F5W3_DANRE:Q5XJK2|Q5XJK2_DANRE:A6QL59|A6QL59_DANRE:E7EZX1|E7EZX1_DANRE:Q7ZUY3|H2AX_DANRE:E7EXD7|E7EXD7_DANRE
AGNAARDNKKTRIIPRHLQLAVR	88.94	2597.51	23	1.8	650.386	4	11.005	25511	ID113917_01_SPD30_OA10034_10472_062924.raw				233000	806000				A4FVM2|A4FVM2_DANRE:E7FE07|E7FE07_DANRE:Q4FZZ7|Q4FZZ7_DANRE:Q561S9|Q561S9_DANRE:A0A140LGS2|A0A140LGS2_DANRE:F1QTL1|F1QTL1_DANRE:E7F5W3|E7F5W3_DANRE:Q5XJK2|Q5XJK2_DANRE:A6QL59|A6QL59_DANRE:E7EZX1|E7EZX1_DANRE:Q7ZUY3|H2AX_DANRE:E7EXD7|E7EXD7_DANRE
ARDNKKTRIIPRHL	82.41	1717.02	14	1.5	344.412	5	4.9034	8252	ID113919_01_SPD30_OA10034_10472_062924.raw	1710000					3670000			A4FVM2|A4FVM2_DANRE:E7FE07|E7FE07_DANRE:Q4FZZ7|Q4FZZ7_DANRE:Q561S9|Q561S9_DANRE:A0A140LGS2|A0A140LGS2_DANRE:F1QTL1|F1QTL1_DANRE:E7F5W3|E7F5W3_DANRE:Q5XJK2|Q5XJK2_DANRE:A6QL59|A6QL59_DANRE:E7EZX1|E7EZX1_DANRE:Q7ZUY3|H2AX_DANRE:E7EXD7|E7EXD7_DANRE
ARDNKKTRIIPRHLQL	77	1958.16	16	0.8	490.549	4	8.0707	20730	ID113919_01_SPD30_OA10034_10472_062924.raw	618000					2600000			A4FVM2|A4FVM2_DANRE:E7FE07|E7FE07_DANRE:Q4FZZ7|Q4FZZ7_DANRE:Q561S9|Q561S9_DANRE:A0A140LGS2|A0A140LGS2_DANRE:F1QTL1|F1QTL1_DANRE:E7F5W3|E7F5W3_DANRE:Q5XJK2|Q5XJK2_DANRE:A6QL59|A6QL59_DANRE:E7EZX1|E7EZX1_DANRE:Q7ZUY3|H2AX_DANRE:E7EXD7|E7EXD7_DANRE
AVRNDEELNKLLG	71.23	1469.78	13	2.1	490.936	3	20.6962	73177	ID113919_01_SPD30_OA10034_10472_062924.raw	1690000					16500000			A4FVM2|A4FVM2_DANRE:E7FE07|E7FE07_DANRE:Q4FZZ7|Q4FZZ7_DANRE:Q561S9|Q561S9_DANRE:A0A140LGS2|A0A140LGS2_DANRE:F1QTL1|F1QTL1_DANRE:E7F5W3|E7F5W3_DANRE:Q5XJK2|Q5XJK2_DANRE:A6QL59|A6QL59_DANRE:E7EZX1|E7EZX1_DANRE:Q7ZUY3|H2AX_DANRE:E7EXD7|E7EXD7_DANRE
AVRNDEELNKLLGGVT	88.78	1726.92	16	0.7	864.469	2	26.3635	72724	ID113917_01_SPD30_OA10034_10472_062924.raw	2190000			127000	2260000	23500000			A4FVM2|A4FVM2_DANRE:E7FE07|E7FE07_DANRE:Q4FZZ7|Q4FZZ7_DANRE:Q561S9|Q561S9_DANRE:A0A140LGS2|A0A140LGS2_DANRE:F1QTL1|F1QTL1_DANRE:E7F5W3|E7F5W3_DANRE:Q5XJK2|Q5XJK2_DANRE:A6QL59|A6QL59_DANRE:E7EZX1|E7EZX1_DANRE:Q7ZUY3|H2AX_DANRE:E7EXD7|E7EXD7_DANRE
AVRNDEELNKLLGGVT(-0.98)	66.3	1725.94	16	6	576.323	3	26.4432	73158	ID113914_01_SPD30_OA10034_10472_062924.raw							Amidation	T16:Amidation:1000.00	A4FVM2|A4FVM2_DANRE:E7FE07|E7FE07_DANRE:Q4FZZ7|Q4FZZ7_DANRE:Q561S9|Q561S9_DANRE:A0A140LGS2|A0A140LGS2_DANRE:F1QTL1|F1QTL1_DANRE:E7F5W3|E7F5W3_DANRE:Q5XJK2|Q5XJK2_DANRE:A6QL59|A6QL59_DANRE:E7EZX1|E7EZX1_DANRE:Q7ZUY3|H2AX_DANRE:E7EXD7|E7EXD7_DANRE
AVRNDEELNKLLGGVTIAQ	89.05	2039.1	19	1.9	680.709	3	29.9811	83002	ID113917_01_SPD30_OA10034_10472_062924.raw	1380000			1040000	3960000	5850000			A4FVM2|A4FVM2_DANRE:E7FE07|E7FE07_DANRE:Q4FZZ7|Q4FZZ7_DANRE:Q561S9|Q561S9_DANRE:A0A140LGS2|A0A140LGS2_DANRE:F1QTL1|F1QTL1_DANRE:E7F5W3|E7F5W3_DANRE:Q5XJK2|Q5XJK2_DANRE:A6QL59|A6QL59_DANRE:E7EZX1|E7EZX1_DANRE:Q7ZUY3|H2AX_DANRE:E7EXD7|E7EXD7_DANRE
EILELAGNAARDNKKTRIIPRHLQL	82.26	2868.64	25	2.4	574.737	5	19.8036	69670	ID113919_01_SPD30_OA10034_10472_062924.raw				2430000	1640000	8730000			A4FVM2|A4FVM2_DANRE:E7FE07|E7FE07_DANRE:Q4FZZ7|Q4FZZ7_DANRE:Q561S9|Q561S9_DANRE:A0A140LGS2|A0A140LGS2_DANRE:F1QTL1|F1QTL1_DANRE:E7F5W3|E7F5W3_DANRE:Q5XJK2|Q5XJK2_DANRE:A6QL59|A6QL59_DANRE:E7EZX1|E7EZX1_DANRE:Q7ZUY3|H2AX_DANRE:E7EXD7|E7EXD7_DANRE
ELAGNAARDNKKTRIIPRHLQLA	63.73	2584.47	23	1.4	647.125	4	10.4581	30151	ID113919_01_SPD30_OA10034_10472_062924.raw						2130000			A4FVM2|A4FVM2_DANRE:E7FE07|E7FE07_DANRE:Q4FZZ7|Q4FZZ7_DANRE:Q561S9|Q561S9_DANRE:A0A140LGS2|A0A140LGS2_DANRE:F1QTL1|F1QTL1_DANRE:E7F5W3|E7F5W3_DANRE:Q5XJK2|Q5XJK2_DANRE:A6QL59|A6QL59_DANRE:E7EZX1|E7EZX1_DANRE:Q7ZUY3|H2AX_DANRE:E7EXD7|E7EXD7_DANRE
GNAARDNKKTRIIPR	54.51	1708.98	15	1.2	428.253	4	3.7169	3528	ID113914_01_SPD30_OA10034_10472_062924.raw	83800								A4FVM2|A4FVM2_DANRE:E7FE07|E7FE07_DANRE:Q4FZZ7|Q4FZZ7_DANRE:Q561S9|Q561S9_DANRE:A0A140LGS2|A0A140LGS2_DANRE:F1QTL1|F1QTL1_DANRE:E7F5W3|E7F5W3_DANRE:Q5XJK2|Q5XJK2_DANRE:A6QL59|A6QL59_DANRE:E7EZX1|E7EZX1_DANRE:Q7ZUY3|H2AX_DANRE:E7EXD7|E7EXD7_DANRE
GNAARDNKKTRIIPRHL	82.34	1959.12	17	-0.2	490.788	4	5.0925	9019	ID113919_01_SPD30_OA10034_10472_062924.raw	141000					1850000			A4FVM2|A4FVM2_DANRE:E7FE07|E7FE07_DANRE:Q4FZZ7|Q4FZZ7_DANRE:Q561S9|Q561S9_DANRE:A0A140LGS2|A0A140LGS2_DANRE:F1QTL1|F1QTL1_DANRE:E7F5W3|E7F5W3_DANRE:Q5XJK2|Q5XJK2_DANRE:A6QL59|A6QL59_DANRE:E7EZX1|E7EZX1_DANRE:Q7ZUY3|H2AX_DANRE:E7EXD7|E7EXD7_DANRE
GNAARDNKKTRIIPRHLQL	46.46	2200.27	19	0.7	551.074	4	8.5168	19722	ID113918_01_SPD30_OA10034_10472_062924.raw	63200				147000				A4FVM2|A4FVM2_DANRE:E7FE07|E7FE07_DANRE:Q4FZZ7|Q4FZZ7_DANRE:Q561S9|Q561S9_DANRE:A0A140LGS2|A0A140LGS2_DANRE:F1QTL1|F1QTL1_DANRE:E7F5W3|E7F5W3_DANRE:Q5XJK2|Q5XJK2_DANRE:A6QL59|A6QL59_DANRE:E7EZX1|E7EZX1_DANRE:Q7ZUY3|H2AX_DANRE:E7EXD7|E7EXD7_DANRE
IAQGGVLPNIQ	82.22	1108.62	11	3	1109.63	1	25.9826	83463	ID113918_01_SPD30_OA10034_10472_062924.raw	460000			481000	3590000	7390000			A4FVM2|A4FVM2_DANRE:E7FE07|E7FE07_DANRE:Q4FZZ7|Q4FZZ7_DANRE:Q561S9|Q561S9_DANRE:A0A140LGS2|A0A140LGS2_DANRE:F1QTL1|F1QTL1_DANRE:E7F5W3|E7F5W3_DANRE:Q5XJK2|Q5XJK2_DANRE:A6QL59|A6QL59_DANRE:E7EZX1|E7EZX1_DANRE:Q7ZUY3|H2AX_DANRE:E7EXD7|E7EXD7_DANRE
NDEELNKLLG	69.09	1143.58	10	2.3	572.797	2	25.5036	92987	ID113919_01_SPD30_OA10034_10472_062924.raw	451000					7590000			A4FVM2|A4FVM2_DANRE:E7FE07|E7FE07_DANRE:Q4FZZ7|Q4FZZ7_DANRE:Q561S9|Q561S9_DANRE:A0A140LGS2|A0A140LGS2_DANRE:F1QTL1|F1QTL1_DANRE:E7F5W3|E7F5W3_DANRE:Q5XJK2|Q5XJK2_DANRE:A6QL59|A6QL59_DANRE:E7EZX1|E7EZX1_DANRE:Q7ZUY3|H2AX_DANRE:E7EXD7|E7EXD7_DANRE
NDEELNKLLGGVT	82.74	1400.71	13	3.1	701.367	2	30.2351	96889	ID113918_01_SPD30_OA10034_10472_062924.raw	899000			134000	843000	5470000			A4FVM2|A4FVM2_DANRE:E7FE07|E7FE07_DANRE:Q4FZZ7|Q4FZZ7_DANRE:Q561S9|Q561S9_DANRE:A0A140LGS2|A0A140LGS2_DANRE:F1QTL1|F1QTL1_DANRE:E7F5W3|E7F5W3_DANRE:Q5XJK2|Q5XJK2_DANRE:A6QL59|A6QL59_DANRE:E7EZX1|E7EZX1_DANRE:Q7ZUY3|H2AX_DANRE:E7EXD7|E7EXD7_DANRE
NDEELNKLLGGVTIA	88.95	1584.84	15	2.3	793.427	2	34.29	96530	ID113917_01_SPD30_OA10034_10472_062924.raw	910000			1400000	3760000	8780000			A4FVM2|A4FVM2_DANRE:E7FE07|E7FE07_DANRE:Q4FZZ7|Q4FZZ7_DANRE:Q561S9|Q561S9_DANRE:A0A140LGS2|A0A140LGS2_DANRE:F1QTL1|F1QTL1_DANRE:E7F5W3|E7F5W3_DANRE:Q5XJK2|Q5XJK2_DANRE:A6QL59|A6QL59_DANRE:E7EZX1|E7EZX1_DANRE:Q7ZUY3|H2AX_DANRE:E7EXD7|E7EXD7_DANRE
NDEELNKLLGGVTIAQ	88.97	1712.89	16	0.8	857.455	2	33.0754	92786	ID113917_01_SPD30_OA10034_10472_062924.raw	454000			359000	1300000	2430000			A4FVM2|A4FVM2_DANRE:E7FE07|E7FE07_DANRE:Q4FZZ7|Q4FZZ7_DANRE:Q561S9|Q561S9_DANRE:A0A140LGS2|A0A140LGS2_DANRE:F1QTL1|F1QTL1_DANRE:E7F5W3|E7F5W3_DANRE:Q5XJK2|Q5XJK2_DANRE:A6QL59|A6QL59_DANRE:E7EZX1|E7EZX1_DANRE:Q7ZUY3|H2AX_DANRE:E7EXD7|E7EXD7_DANRE
QGGVLPNIQA	76.15	995.54	10	1.7	996.549	1	26.3612	73029	ID113914_01_SPD30_OA10034_10472_062924.raw	241000								A4FVM2|A4FVM2_DANRE:E7FE07|E7FE07_DANRE:Q4FZZ7|Q4FZZ7_DANRE:Q561S9|Q561S9_DANRE:A0A140LGS2|A0A140LGS2_DANRE:F1QTL1|F1QTL1_DANRE:E7F5W3|E7F5W3_DANRE:Q5XJK2|Q5XJK2_DANRE:A6QL59|A6QL59_DANRE:E7EZX1|E7EZX1_DANRE:Q7ZUY3|H2AX_DANRE:E7EXD7|E7EXD7_DANRE
QLAVRNDEELNKLL	83.6	1653.9	14	2.4	827.962	2	24.42	77807	ID113918_01_SPD30_OA10034_10472_062924.raw	684000				266000	10800000			A4FVM2|A4FVM2_DANRE:E7FE07|E7FE07_DANRE:Q4FZZ7|Q4FZZ7_DANRE:Q561S9|Q561S9_DANRE:A0A140LGS2|A0A140LGS2_DANRE:F1QTL1|F1QTL1_DANRE:E7F5W3|E7F5W3_DANRE:Q5XJK2|Q5XJK2_DANRE:A6QL59|A6QL59_DANRE:E7EZX1|E7EZX1_DANRE:Q7ZUY3|H2AX_DANRE:E7EXD7|E7EXD7_DANRE
RDNKKTRIIPRHLQL	82.43	1887.13	15	0.8	630.05	3	8.0701	20618	ID113919_01_SPD30_OA10034_10472_062924.raw					1070000	29700000			A4FVM2|A4FVM2_DANRE:E7FE07|E7FE07_DANRE:Q4FZZ7|Q4FZZ7_DANRE:Q561S9|Q561S9_DANRE:A0A140LGS2|A0A140LGS2_DANRE:F1QTL1|F1QTL1_DANRE:E7F5W3|E7F5W3_DANRE:Q5XJK2|Q5XJK2_DANRE:A6QL59|A6QL59_DANRE:E7EZX1|E7EZX1_DANRE:Q7ZUY3|H2AX_DANRE:E7EXD7|E7EXD7_DANRE
RDNKKTRIIPRHLQLAVR	76.84	2213.33	18	0.7	443.675	5	7.9677	20159	ID113919_01_SPD30_OA10034_10472_062924.raw					804000	2000000			A4FVM2|A4FVM2_DANRE:E7FE07|E7FE07_DANRE:Q4FZZ7|Q4FZZ7_DANRE:Q561S9|Q561S9_DANRE:A0A140LGS2|A0A140LGS2_DANRE:F1QTL1|F1QTL1_DANRE:E7F5W3|E7F5W3_DANRE:Q5XJK2|Q5XJK2_DANRE:A6QL59|A6QL59_DANRE:E7EZX1|E7EZX1_DANRE:Q7ZUY3|H2AX_DANRE:E7EXD7|E7EXD7_DANRE
VRNDEELNKLLGGVT	77.02	1655.88	15	3	552.97	3	25.4868	93222	ID113919_01_SPD30_OA10034_10472_062924.raw						1330000			A4FVM2|A4FVM2_DANRE:E7FE07|E7FE07_DANRE:Q4FZZ7|Q4FZZ7_DANRE:Q561S9|Q561S9_DANRE:A0A140LGS2|A0A140LGS2_DANRE:F1QTL1|F1QTL1_DANRE:E7F5W3|E7F5W3_DANRE:Q5XJK2|Q5XJK2_DANRE:A6QL59|A6QL59_DANRE:E7EZX1|E7EZX1_DANRE:Q7ZUY3|H2AX_DANRE:E7EXD7|E7EXD7_DANRE
VTIAQGGVLPNIQAV	27.75	1478.85	15	0.9	740.431	2	34.2755	97735	ID113914_01_SPD30_OA10034_10472_062924.raw	213000								A4FVM2|A4FVM2_DANRE:E7FE07|E7FE07_DANRE:Q4FZZ7|Q4FZZ7_DANRE:Q561S9|Q561S9_DANRE:A0A140LGS2|A0A140LGS2_DANRE:F1QTL1|F1QTL1_DANRE:E7F5W3|E7F5W3_DANRE:Q5XJK2|Q5XJK2_DANRE:A6QL59|A6QL59_DANRE:E7EZX1|E7EZX1_DANRE:Q7ZUY3|H2AX_DANRE:E7EXD7|E7EXD7_DANRE
AARDNKKTRIIPRHLQLAVR	78.83	2355.41	20	1.8	393.576	6	8.2498	18677	ID113918_01_SPD30_OA10034_10472_062924.raw					1490000	7690000			A4FVM2|A4FVM2_DANRE:E7FE07|E7FE07_DANRE:Q4FZZ7|Q4FZZ7_DANRE:Q561S9|Q561S9_DANRE:A0A140LGS2|A0A140LGS2_DANRE:F1QTL1|F1QTL1_DANRE:E7F5W3|E7F5W3_DANRE:Q5XJK2|Q5XJK2_DANRE:E7EZX1|E7EZX1_DANRE:A6QL59|A6QL59_DANRE:Q7ZUY3|H2AX_DANRE:E7EXD7|E7EXD7_DANRE
ARDNKKTRIIPRHLQLAVR	76.62	2284.37	19	1.3	457.882	5	7.9677	20126	ID113919_01_SPD30_OA10034_10472_062924.raw						491000			A4FVM2|A4FVM2_DANRE:E7FE07|E7FE07_DANRE:Q4FZZ7|Q4FZZ7_DANRE:Q561S9|Q561S9_DANRE:A0A140LGS2|A0A140LGS2_DANRE:F1QTL1|F1QTL1_DANRE:E7F5W3|E7F5W3_DANRE:Q5XJK2|Q5XJK2_DANRE:E7EZX1|E7EZX1_DANRE:A6QL59|A6QL59_DANRE:Q7ZUY3|H2AX_DANRE:E7EXD7|E7EXD7_DANRE
DEELNKLLGGVT	46.47	1286.67	12	2.3	644.345	2	31.5409	116851	ID113919_01_SPD30_OA10034_10472_062924.raw						358000			A4FVM2|A4FVM2_DANRE:E7FE07|E7FE07_DANRE:Q4FZZ7|Q4FZZ7_DANRE:Q561S9|Q561S9_DANRE:A0A140LGS2|A0A140LGS2_DANRE:F1QTL1|F1QTL1_DANRE:E7F5W3|E7F5W3_DANRE:Q5XJK2|Q5XJK2_DANRE:E7EZX1|E7EZX1_DANRE:A6QL59|A6QL59_DANRE:Q7ZUY3|H2AX_DANRE:E7EXD7|E7EXD7_DANRE
DEELNKLLGGVTIA	67.17	1470.79	14	2.9	736.406	2	35.7092	131103	ID113919_01_SPD30_OA10034_10472_062924.raw						391000			A4FVM2|A4FVM2_DANRE:E7FE07|E7FE07_DANRE:Q4FZZ7|Q4FZZ7_DANRE:Q561S9|Q561S9_DANRE:A0A140LGS2|A0A140LGS2_DANRE:F1QTL1|F1QTL1_DANRE:E7F5W3|E7F5W3_DANRE:Q5XJK2|Q5XJK2_DANRE:E7EZX1|E7EZX1_DANRE:A6QL59|A6QL59_DANRE:Q7ZUY3|H2AX_DANRE:E7EXD7|E7EXD7_DANRE
DNKKTRIIPRHL	80.1	1489.88	12	1	373.479	4	5.8333	11654	ID113919_01_SPD30_OA10034_10472_062924.raw						732000			A4FVM2|A4FVM2_DANRE:E7FE07|E7FE07_DANRE:Q4FZZ7|Q4FZZ7_DANRE:Q561S9|Q561S9_DANRE:A0A140LGS2|A0A140LGS2_DANRE:F1QTL1|F1QTL1_DANRE:E7F5W3|E7F5W3_DANRE:Q5XJK2|Q5XJK2_DANRE:E7EZX1|E7EZX1_DANRE:A6QL59|A6QL59_DANRE:Q7ZUY3|H2AX_DANRE:E7EXD7|E7EXD7_DANRE
EILELAGNAARDNKKTRIIPRHL	71.54	2627.5	23	1.6	526.508	5	15.6429	52246	ID113919_01_SPD30_OA10034_10472_062924.raw						6470000			A4FVM2|A4FVM2_DANRE:E7FE07|E7FE07_DANRE:Q4FZZ7|Q4FZZ7_DANRE:Q561S9|Q561S9_DANRE:A0A140LGS2|A0A140LGS2_DANRE:F1QTL1|F1QTL1_DANRE:E7F5W3|E7F5W3_DANRE:Q5XJK2|Q5XJK2_DANRE:E7EZX1|E7EZX1_DANRE:A6QL59|A6QL59_DANRE:Q7ZUY3|H2AX_DANRE:E7EXD7|E7EXD7_DANRE
GGVTIAQGGVLPNIQ	76.8	1422.78	15	3.4	712.401	2	31.144	115407	ID113919_01_SPD30_OA10034_10472_062924.raw				652000	812000	484000			A4FVM2|A4FVM2_DANRE:E7FE07|E7FE07_DANRE:Q4FZZ7|Q4FZZ7_DANRE:Q561S9|Q561S9_DANRE:A0A140LGS2|A0A140LGS2_DANRE:F1QTL1|F1QTL1_DANRE:E7F5W3|E7F5W3_DANRE:Q5XJK2|Q5XJK2_DANRE:E7EZX1|E7EZX1_DANRE:A6QL59|A6QL59_DANRE:Q7ZUY3|H2AX_DANRE:E7EXD7|E7EXD7_DANRE
LLGGVTIAQGGVLPNIQAVLLPK(-0.98)	67.88	2269.39	23	2.4	1135.7	2	41.1179	147822	ID113919_01_SPD30_OA10034_10472_062924.raw							Amidation	K23:Amidation:1000.00	A4FVM2|A4FVM2_DANRE:E7FE07|E7FE07_DANRE:Q4FZZ7|Q4FZZ7_DANRE:Q561S9|Q561S9_DANRE:A0A140LGS2|A0A140LGS2_DANRE:F1QTL1|F1QTL1_DANRE:E7F5W3|E7F5W3_DANRE:Q5XJK2|Q5XJK2_DANRE:E7EZX1|E7EZX1_DANRE:A6QL59|A6QL59_DANRE:Q7ZUY3|H2AX_DANRE:E7EXD7|E7EXD7_DANRE
NDEELNKLLGGVTIAQ(-0.98)	31.21	1711.91	16	-11.4	856.953	2	32.8276	121608	ID113919_01_SPD30_OA10034_10472_062924.raw							Amidation	Q16:Amidation:1000.00	A4FVM2|A4FVM2_DANRE:E7FE07|E7FE07_DANRE:Q4FZZ7|Q4FZZ7_DANRE:Q561S9|Q561S9_DANRE:A0A140LGS2|A0A140LGS2_DANRE:F1QTL1|F1QTL1_DANRE:E7F5W3|E7F5W3_DANRE:Q5XJK2|Q5XJK2_DANRE:E7EZX1|E7EZX1_DANRE:A6QL59|A6QL59_DANRE:Q7ZUY3|H2AX_DANRE:E7EXD7|E7EXD7_DANRE
NDEELNKLLGGVTIAQGGVLPNIQ	89.05	2491.33	24	3.1	1246.68	2	38.5293	109418	ID113917_01_SPD30_OA10034_10472_062924.raw				793000	562000	537000			A4FVM2|A4FVM2_DANRE:E7FE07|E7FE07_DANRE:Q4FZZ7|Q4FZZ7_DANRE:Q561S9|Q561S9_DANRE:A0A140LGS2|A0A140LGS2_DANRE:F1QTL1|F1QTL1_DANRE:E7F5W3|E7F5W3_DANRE:Q5XJK2|Q5XJK2_DANRE:E7EZX1|E7EZX1_DANRE:A6QL59|A6QL59_DANRE:Q7ZUY3|H2AX_DANRE:E7EXD7|E7EXD7_DANRE
NKKTRIIPRHL	47.36	1374.86	11	-0.2	344.721	4	4.9189	8320	ID113919_01_SPD30_OA10034_10472_062924.raw									A4FVM2|A4FVM2_DANRE:E7FE07|E7FE07_DANRE:Q4FZZ7|Q4FZZ7_DANRE:Q561S9|Q561S9_DANRE:A0A140LGS2|A0A140LGS2_DANRE:F1QTL1|F1QTL1_DANRE:E7F5W3|E7F5W3_DANRE:Q5XJK2|Q5XJK2_DANRE:E7EZX1|E7EZX1_DANRE:A6QL59|A6QL59_DANRE:Q7ZUY3|H2AX_DANRE:E7EXD7|E7EXD7_DANRE
Q(-17.03)GGVLPNIQ	41.6	907.476	9	2.6	908.486	1	32.9799	106316	ID113918_01_SPD30_OA10034_10472_062924.raw					451000		Pyro-glu from Q	Q1:Pyro-glu from Q:1000.00	A4FVM2|A4FVM2_DANRE:E7FE07|E7FE07_DANRE:Q4FZZ7|Q4FZZ7_DANRE:Q561S9|Q561S9_DANRE:A0A140LGS2|A0A140LGS2_DANRE:F1QTL1|F1QTL1_DANRE:E7F5W3|E7F5W3_DANRE:Q5XJK2|Q5XJK2_DANRE:E7EZX1|E7EZX1_DANRE:A6QL59|A6QL59_DANRE:Q7ZUY3|H2AX_DANRE:E7EXD7|E7EXD7_DANRE
Q(-17.03)LAVRNDEELNKLL	44.8	1636.88	14	2.8	819.449	2	31.5248	116904	ID113919_01_SPD30_OA10034_10472_062924.raw						376000	Pyro-glu from Q	Q1:Pyro-glu from Q:1000.00	A4FVM2|A4FVM2_DANRE:E7FE07|E7FE07_DANRE:Q4FZZ7|Q4FZZ7_DANRE:Q561S9|Q561S9_DANRE:A0A140LGS2|A0A140LGS2_DANRE:F1QTL1|F1QTL1_DANRE:E7F5W3|E7F5W3_DANRE:Q5XJK2|Q5XJK2_DANRE:E7EZX1|E7EZX1_DANRE:A6QL59|A6QL59_DANRE:Q7ZUY3|H2AX_DANRE:E7EXD7|E7EXD7_DANRE
QLAVRNDEELNKLLGGVT	71.55	1968.06	18	2.5	985.042	2	29.0989	107241	ID113919_01_SPD30_OA10034_10472_062924.raw						1380000			A4FVM2|A4FVM2_DANRE:E7FE07|E7FE07_DANRE:Q4FZZ7|Q4FZZ7_DANRE:Q561S9|Q561S9_DANRE:A0A140LGS2|A0A140LGS2_DANRE:F1QTL1|F1QTL1_DANRE:E7F5W3|E7F5W3_DANRE:Q5XJK2|Q5XJK2_DANRE:E7EZX1|E7EZX1_DANRE:A6QL59|A6QL59_DANRE:Q7ZUY3|H2AX_DANRE:E7EXD7|E7EXD7_DANRE
QLAVRNDEELNKLLGGVTIA	82.57	2152.19	20	3.4	1077.1	2	32.5059	104790	ID113918_01_SPD30_OA10034_10472_062924.raw					854000	2050000			A4FVM2|A4FVM2_DANRE:E7FE07|E7FE07_DANRE:Q4FZZ7|Q4FZZ7_DANRE:Q561S9|Q561S9_DANRE:A0A140LGS2|A0A140LGS2_DANRE:F1QTL1|F1QTL1_DANRE:E7F5W3|E7F5W3_DANRE:Q5XJK2|Q5XJK2_DANRE:E7EZX1|E7EZX1_DANRE:A6QL59|A6QL59_DANRE:Q7ZUY3|H2AX_DANRE:E7EXD7|E7EXD7_DANRE
QLAVRNDEELNKLLGGVTIAQ	71.5	2280.24	21	5	761.092	3	31.3872	116336	ID113919_01_SPD30_OA10034_10472_062924.raw						491000			A4FVM2|A4FVM2_DANRE:E7FE07|E7FE07_DANRE:Q4FZZ7|Q4FZZ7_DANRE:Q561S9|Q561S9_DANRE:A0A140LGS2|A0A140LGS2_DANRE:F1QTL1|F1QTL1_DANRE:E7F5W3|E7F5W3_DANRE:Q5XJK2|Q5XJK2_DANRE:E7EZX1|E7EZX1_DANRE:A6QL59|A6QL59_DANRE:Q7ZUY3|H2AX_DANRE:E7EXD7|E7EXD7_DANRE
QLAVRNDEELNKLLGGVTIAQGGVLPNIQ	89.03	3058.68	29	1.1	1020.57	3	36.2722	102833	ID113917_01_SPD30_OA10034_10472_062924.raw				207000	254000				A4FVM2|A4FVM2_DANRE:E7FE07|E7FE07_DANRE:Q4FZZ7|Q4FZZ7_DANRE:Q561S9|Q561S9_DANRE:A0A140LGS2|A0A140LGS2_DANRE:F1QTL1|F1QTL1_DANRE:E7F5W3|E7F5W3_DANRE:Q5XJK2|Q5XJK2_DANRE:E7EZX1|E7EZX1_DANRE:A6QL59|A6QL59_DANRE:Q7ZUY3|H2AX_DANRE:E7EXD7|E7EXD7_DANRE
RNDEELNKLL	28.22	1242.66	10	1.5	622.337	2	19.0332	66766	ID113919_01_SPD30_OA10034_10472_062924.raw									A4FVM2|A4FVM2_DANRE:E7FE07|E7FE07_DANRE:Q4FZZ7|Q4FZZ7_DANRE:Q561S9|Q561S9_DANRE:A0A140LGS2|A0A140LGS2_DANRE:F1QTL1|F1QTL1_DANRE:E7F5W3|E7F5W3_DANRE:Q5XJK2|Q5XJK2_DANRE:E7EZX1|E7EZX1_DANRE:A6QL59|A6QL59_DANRE:Q7ZUY3|H2AX_DANRE:E7EXD7|E7EXD7_DANRE
VRNDEELNKLLG	75.91	1398.75	12	1.4	467.257	3	20.386	72104	ID113919_01_SPD30_OA10034_10472_062924.raw									A4FVM2|A4FVM2_DANRE:E7FE07|E7FE07_DANRE:Q4FZZ7|Q4FZZ7_DANRE:Q561S9|Q561S9_DANRE:A0A140LGS2|A0A140LGS2_DANRE:F1QTL1|F1QTL1_DANRE:E7F5W3|E7F5W3_DANRE:Q5XJK2|Q5XJK2_DANRE:E7EZX1|E7EZX1_DANRE:A6QL59|A6QL59_DANRE:Q7ZUY3|H2AX_DANRE:E7EXD7|E7EXD7_DANRE
VRNDEELNKLLGGVTIA	82.09	1840.01	17	2.8	921.013	2	30.8516	99091	ID113918_01_SPD30_OA10034_10472_062924.raw					133000	1040000			A4FVM2|A4FVM2_DANRE:E7FE07|E7FE07_DANRE:Q4FZZ7|Q4FZZ7_DANRE:Q561S9|Q561S9_DANRE:A0A140LGS2|A0A140LGS2_DANRE:F1QTL1|F1QTL1_DANRE:E7F5W3|E7F5W3_DANRE:Q5XJK2|Q5XJK2_DANRE:E7EZX1|E7EZX1_DANRE:A6QL59|A6QL59_DANRE:Q7ZUY3|H2AX_DANRE:E7EXD7|E7EXD7_DANRE
AVLLPKKTE	82.39	997.617	9	1	333.547	3	7.5887	18411	ID113919_01_SPD30_OA10034_10472_062924.raw	4280000					356000			A4FVM2|A4FVM2_DANRE:E7FE07|E7FE07_DANRE:Q4FZZ7|Q4FZZ7_DANRE:Q561S9|Q561S9_DANRE:F1QTL1|F1QTL1_DANRE:A0A140LGS2|A0A140LGS2_DANRE:Q5XJK2|Q5XJK2_DANRE:E7F5W3|E7F5W3_DANRE:E7EZX1|E7EZX1_DANRE:A6QL59|A6QL59_DANRE:E7EXD7|E7EXD7_DANRE
AARDNKKTRIIPRHL	82.33	1788.06	15	0.7	448.022	4	4.9538	8450	ID113919_01_SPD30_OA10034_10472_062924.raw	4010000				184000	16900000			A4FVM2|A4FVM2_DANRE:E7FE07|E7FE07_DANRE:Q4FZZ7|Q4FZZ7_DANRE:Q561S9|Q561S9_DANRE:F1QTL1|F1QTL1_DANRE:A0A140LGS2|A0A140LGS2_DANRE:Q5XJK2|Q5XJK2_DANRE:E7F5W3|E7F5W3_DANRE:E7EZX1|E7EZX1_DANRE:A6QL59|A6QL59_DANRE:Q7ZUY3|H2AX_DANRE:E7EXD7|E7EXD7_DANRE
AGAPVYL	51.67	689.375	7	0.7	690.383	1	23.6484	64792	ID113917_01_SPD30_OA10034_10472_062924.raw	482000			753000					A4FVM2|A4FVM2_DANRE:E7FE07|E7FE07_DANRE:Q4FZZ7|Q4FZZ7_DANRE:Q561S9|Q561S9_DANRE:F1QTL1|F1QTL1_DANRE:A0A140LGS2|A0A140LGS2_DANRE:Q5XJK2|Q5XJK2_DANRE:E7F5W3|E7F5W3_DANRE:E7EZX1|E7EZX1_DANRE:A6QL59|A6QL59_DANRE:Q7ZUY3|H2AX_DANRE:E7EXD7|E7EXD7_DANRE
AGAPVYLA	75.76	760.412	8	3.2	761.422	1	21.6602	58895	ID113917_01_SPD30_OA10034_10472_062924.raw				323000					A4FVM2|A4FVM2_DANRE:E7FE07|E7FE07_DANRE:Q4FZZ7|Q4FZZ7_DANRE:Q561S9|Q561S9_DANRE:F1QTL1|F1QTL1_DANRE:A0A140LGS2|A0A140LGS2_DANRE:Q5XJK2|Q5XJK2_DANRE:E7F5W3|E7F5W3_DANRE:E7EZX1|E7EZX1_DANRE:A6QL59|A6QL59_DANRE:Q7ZUY3|H2AX_DANRE:E7EXD7|E7EXD7_DANRE
AQGGVLPNIQAVLLPK	84.38	1616.96	16	1.8	809.489	2	35.2613	92017	ID113916_01_SPD30_OA10034_10472_062924.raw	1020000	772000	650000		854000				A4FVM2|A4FVM2_DANRE:E7FE07|E7FE07_DANRE:Q4FZZ7|Q4FZZ7_DANRE:Q561S9|Q561S9_DANRE:F1QTL1|F1QTL1_DANRE:A0A140LGS2|A0A140LGS2_DANRE:Q5XJK2|Q5XJK2_DANRE:E7F5W3|E7F5W3_DANRE:E7EZX1|E7EZX1_DANRE:A6QL59|A6QL59_DANRE:Q7ZUY3|H2AX_DANRE:E7EXD7|E7EXD7_DANRE
AVRNDEELNKL	76.99	1299.68	11	1.3	434.234	3	9.9891	28121	ID113919_01_SPD30_OA10034_10472_062924.raw	457000					1160000			A4FVM2|A4FVM2_DANRE:E7FE07|E7FE07_DANRE:Q4FZZ7|Q4FZZ7_DANRE:Q561S9|Q561S9_DANRE:F1QTL1|F1QTL1_DANRE:A0A140LGS2|A0A140LGS2_DANRE:Q5XJK2|Q5XJK2_DANRE:E7F5W3|E7F5W3_DANRE:E7EZX1|E7EZX1_DANRE:A6QL59|A6QL59_DANRE:Q7ZUY3|H2AX_DANRE:E7EXD7|E7EXD7_DANRE
AVRNDEELNKLL	87.74	1412.76	12	0.8	471.928	3	19.7701	53412	ID113917_01_SPD30_OA10034_10472_062924.raw	29500000	1760000	778000	1730000	9740000	207000000			A4FVM2|A4FVM2_DANRE:E7FE07|E7FE07_DANRE:Q4FZZ7|Q4FZZ7_DANRE:Q561S9|Q561S9_DANRE:F1QTL1|F1QTL1_DANRE:A0A140LGS2|A0A140LGS2_DANRE:Q5XJK2|Q5XJK2_DANRE:E7F5W3|E7F5W3_DANRE:E7EZX1|E7EZX1_DANRE:A6QL59|A6QL59_DANRE:Q7ZUY3|H2AX_DANRE:E7EXD7|E7EXD7_DANRE
AVRNDEELNKLLGGVTIA	89.12	1911.04	18	2.3	638.023	3	30.9812	85959	ID113917_01_SPD30_OA10034_10472_062924.raw	2960000		102000	2870000	11600000	19900000			A4FVM2|A4FVM2_DANRE:E7FE07|E7FE07_DANRE:Q4FZZ7|Q4FZZ7_DANRE:Q561S9|Q561S9_DANRE:F1QTL1|F1QTL1_DANRE:A0A140LGS2|A0A140LGS2_DANRE:Q5XJK2|Q5XJK2_DANRE:E7F5W3|E7F5W3_DANRE:E7EZX1|E7EZX1_DANRE:A6QL59|A6QL59_DANRE:Q7ZUY3|H2AX_DANRE:E7EXD7|E7EXD7_DANRE
AVRNDEELNKLLGGVTIAQGGVLPNIQ	82.56	2817.53	27	3.1	940.188	3	35.2299	113554	ID113918_01_SPD30_OA10034_10472_062924.raw	179000			2320000	4100000	2810000			A4FVM2|A4FVM2_DANRE:E7FE07|E7FE07_DANRE:Q4FZZ7|Q4FZZ7_DANRE:Q561S9|Q561S9_DANRE:F1QTL1|F1QTL1_DANRE:A0A140LGS2|A0A140LGS2_DANRE:Q5XJK2|Q5XJK2_DANRE:E7F5W3|E7F5W3_DANRE:E7EZX1|E7EZX1_DANRE:A6QL59|A6QL59_DANRE:Q7ZUY3|H2AX_DANRE:E7EXD7|E7EXD7_DANRE
AVRNDEELNKLLGGVTIAQGGVLPNIQ(-0.98)	87.97	2816.55	27	-5.1	939.853	3	35.281	99649	ID113917_01_SPD30_OA10034_10472_062924.raw							Amidation	Q27:Amidation:1000.00	A4FVM2|A4FVM2_DANRE:E7FE07|E7FE07_DANRE:Q4FZZ7|Q4FZZ7_DANRE:Q561S9|Q561S9_DANRE:F1QTL1|F1QTL1_DANRE:A0A140LGS2|A0A140LGS2_DANRE:Q5XJK2|Q5XJK2_DANRE:E7F5W3|E7F5W3_DANRE:E7EZX1|E7EZX1_DANRE:A6QL59|A6QL59_DANRE:Q7ZUY3|H2AX_DANRE:E7EXD7|E7EXD7_DANRE
ELAGNAARDNKKTRIIPR	82.1	2022.14	18	0.8	405.437	5	5.7228	11225	ID113919_01_SPD30_OA10034_10472_062924.raw	461000					2430000			A4FVM2|A4FVM2_DANRE:E7FE07|E7FE07_DANRE:Q4FZZ7|Q4FZZ7_DANRE:Q561S9|Q561S9_DANRE:F1QTL1|F1QTL1_DANRE:A0A140LGS2|A0A140LGS2_DANRE:Q5XJK2|Q5XJK2_DANRE:E7F5W3|E7F5W3_DANRE:E7EZX1|E7EZX1_DANRE:A6QL59|A6QL59_DANRE:Q7ZUY3|H2AX_DANRE:E7EXD7|E7EXD7_DANRE
ELAGNAARDNKKTRIIPRHL	89.3	2272.29	20	1.5	455.465	5	7.2875	14247	ID113916_01_SPD30_OA10034_10472_062924.raw	6920000	807000	598000	5280000	13100000	72800000			A4FVM2|A4FVM2_DANRE:E7FE07|E7FE07_DANRE:Q4FZZ7|Q4FZZ7_DANRE:Q561S9|Q561S9_DANRE:F1QTL1|F1QTL1_DANRE:A0A140LGS2|A0A140LGS2_DANRE:Q5XJK2|Q5XJK2_DANRE:E7F5W3|E7F5W3_DANRE:E7EZX1|E7EZX1_DANRE:A6QL59|A6QL59_DANRE:Q7ZUY3|H2AX_DANRE:E7EXD7|E7EXD7_DANRE
ELAGNAARDNKKTRIIPRHLQL	88.23	2513.43	22	1.7	838.819	3	11.6454	26216	ID113916_01_SPD30_OA10034_10472_062924.raw	13000000	4040000	1890000	31200000	59000000	84200000			A4FVM2|A4FVM2_DANRE:E7FE07|E7FE07_DANRE:Q4FZZ7|Q4FZZ7_DANRE:Q561S9|Q561S9_DANRE:F1QTL1|F1QTL1_DANRE:A0A140LGS2|A0A140LGS2_DANRE:Q5XJK2|Q5XJK2_DANRE:E7F5W3|E7F5W3_DANRE:E7EZX1|E7EZX1_DANRE:A6QL59|A6QL59_DANRE:Q7ZUY3|H2AX_DANRE:E7EXD7|E7EXD7_DANRE
ELAGNAARDNKKTRIIPRHLQLAVR	89.1	2839.64	25	2.9	710.919	4	11.0055	25451	ID113917_01_SPD30_OA10034_10472_062924.raw				1400000					A4FVM2|A4FVM2_DANRE:E7FE07|E7FE07_DANRE:Q4FZZ7|Q4FZZ7_DANRE:Q561S9|Q561S9_DANRE:F1QTL1|F1QTL1_DANRE:A0A140LGS2|A0A140LGS2_DANRE:Q5XJK2|Q5XJK2_DANRE:E7F5W3|E7F5W3_DANRE:E7EZX1|E7EZX1_DANRE:A6QL59|A6QL59_DANRE:Q7ZUY3|H2AX_DANRE:E7EXD7|E7EXD7_DANRE
GAGAPVYL	80.78	746.396	8	-0.9	747.403	1	23.0394	83109	ID113919_01_SPD30_OA10034_10472_062924.raw	730000		188000			1410000			A4FVM2|A4FVM2_DANRE:E7FE07|E7FE07_DANRE:Q4FZZ7|Q4FZZ7_DANRE:Q561S9|Q561S9_DANRE:F1QTL1|F1QTL1_DANRE:A0A140LGS2|A0A140LGS2_DANRE:Q5XJK2|Q5XJK2_DANRE:E7F5W3|E7F5W3_DANRE:E7EZX1|E7EZX1_DANRE:A6QL59|A6QL59_DANRE:Q7ZUY3|H2AX_DANRE:E7EXD7|E7EXD7_DANRE
GVTIAQGGVLPNIQAVLLPK	88.19	1987.18	20	2.6	994.601	2	38.5372	102035	ID113916_01_SPD30_OA10034_10472_062924.raw	1520000	734000	436000		1350000	632000			A4FVM2|A4FVM2_DANRE:E7FE07|E7FE07_DANRE:Q4FZZ7|Q4FZZ7_DANRE:Q561S9|Q561S9_DANRE:F1QTL1|F1QTL1_DANRE:A0A140LGS2|A0A140LGS2_DANRE:Q5XJK2|Q5XJK2_DANRE:E7F5W3|E7F5W3_DANRE:E7EZX1|E7EZX1_DANRE:A6QL59|A6QL59_DANRE:Q7ZUY3|H2AX_DANRE:E7EXD7|E7EXD7_DANRE
LLGGVTIAQGGVLPNIQAVLLPK	85.94	2270.37	23	1.5	1136.2	2	41.1901	110135	ID113916_01_SPD30_OA10034_10472_062924.raw	286000		157000		763000	532000			A4FVM2|A4FVM2_DANRE:E7FE07|E7FE07_DANRE:Q4FZZ7|Q4FZZ7_DANRE:Q561S9|Q561S9_DANRE:F1QTL1|F1QTL1_DANRE:A0A140LGS2|A0A140LGS2_DANRE:Q5XJK2|Q5XJK2_DANRE:E7F5W3|E7F5W3_DANRE:E7EZX1|E7EZX1_DANRE:A6QL59|A6QL59_DANRE:Q7ZUY3|H2AX_DANRE:E7EXD7|E7EXD7_DANRE
NDEELNKLL	44.1	1086.56	9	2.7	544.287	2	24.4166	66911	ID113917_01_SPD30_OA10034_10472_062924.raw				517000	1400000				A4FVM2|A4FVM2_DANRE:E7FE07|E7FE07_DANRE:Q4FZZ7|Q4FZZ7_DANRE:Q561S9|Q561S9_DANRE:F1QTL1|F1QTL1_DANRE:A0A140LGS2|A0A140LGS2_DANRE:Q5XJK2|Q5XJK2_DANRE:E7F5W3|E7F5W3_DANRE:E7EZX1|E7EZX1_DANRE:A6QL59|A6QL59_DANRE:Q7ZUY3|H2AX_DANRE:E7EXD7|E7EXD7_DANRE
QGGVLPN	57.79	683.36	7	1.1	684.368	1	12.4941	28700	ID113915_01_SPD30_OA10034_10472_062924.raw	86600	4570000	4420000						A4FVM2|A4FVM2_DANRE:E7FE07|E7FE07_DANRE:Q4FZZ7|Q4FZZ7_DANRE:Q561S9|Q561S9_DANRE:F1QTL1|F1QTL1_DANRE:A0A140LGS2|A0A140LGS2_DANRE:Q5XJK2|Q5XJK2_DANRE:E7F5W3|E7F5W3_DANRE:E7EZX1|E7EZX1_DANRE:A6QL59|A6QL59_DANRE:Q7ZUY3|H2AX_DANRE:E7EXD7|E7EXD7_DANRE
QGGVLPNIQ	84.28	924.503	9	1.9	925.512	1	23.7503	58018	ID113916_01_SPD30_OA10034_10472_062924.raw	22300000	2620000	2300000	16100000	45800000	21200000			A4FVM2|A4FVM2_DANRE:E7FE07|E7FE07_DANRE:Q4FZZ7|Q4FZZ7_DANRE:Q561S9|Q561S9_DANRE:F1QTL1|F1QTL1_DANRE:A0A140LGS2|A0A140LGS2_DANRE:Q5XJK2|Q5XJK2_DANRE:E7F5W3|E7F5W3_DANRE:E7EZX1|E7EZX1_DANRE:A6QL59|A6QL59_DANRE:Q7ZUY3|H2AX_DANRE:E7EXD7|E7EXD7_DANRE
RDNKKTRIIPRHL	82.35	1645.99	13	0.9	330.205	5	4.875	8177	ID113919_01_SPD30_OA10034_10472_062924.raw	3270000				84400	8970000			A4FVM2|A4FVM2_DANRE:E7FE07|E7FE07_DANRE:Q4FZZ7|Q4FZZ7_DANRE:Q561S9|Q561S9_DANRE:F1QTL1|F1QTL1_DANRE:A0A140LGS2|A0A140LGS2_DANRE:Q5XJK2|Q5XJK2_DANRE:E7F5W3|E7F5W3_DANRE:E7EZX1|E7EZX1_DANRE:A6QL59|A6QL59_DANRE:Q7ZUY3|H2AX_DANRE:E7EXD7|E7EXD7_DANRE
RVGAGAPVYL	71.9	1001.57	10	2	501.791	2	18.1983	63350	ID113919_01_SPD30_OA10034_10472_062924.raw	6670000					34600000			A4FVM2|A4FVM2_DANRE:E7FE07|E7FE07_DANRE:Q4FZZ7|Q4FZZ7_DANRE:Q561S9|Q561S9_DANRE:F1QTL1|F1QTL1_DANRE:A0A140LGS2|A0A140LGS2_DANRE:Q5XJK2|Q5XJK2_DANRE:E7F5W3|E7F5W3_DANRE:E7EZX1|E7EZX1_DANRE:A6QL59|A6QL59_DANRE:Q7ZUY3|H2AX_DANRE:E7EXD7|E7EXD7_DANRE
RVGAGAPVYLA	77.06	1072.6	11	1.7	537.31	2	17.0976	58675	ID113919_01_SPD30_OA10034_10472_062924.raw	10900000			2090000		89100000			A4FVM2|A4FVM2_DANRE:E7FE07|E7FE07_DANRE:Q4FZZ7|Q4FZZ7_DANRE:Q561S9|Q561S9_DANRE:F1QTL1|F1QTL1_DANRE:A0A140LGS2|A0A140LGS2_DANRE:Q5XJK2|Q5XJK2_DANRE:E7F5W3|E7F5W3_DANRE:E7EZX1|E7EZX1_DANRE:A6QL59|A6QL59_DANRE:Q7ZUY3|H2AX_DANRE:E7EXD7|E7EXD7_DANRE
RVGAGAPVYLAA	83.42	1143.64	12	2.1	572.828	2	19.0641	46126	ID113916_01_SPD30_OA10034_10472_062924.raw	1760000		220000	1280000		7590000			A4FVM2|A4FVM2_DANRE:E7FE07|E7FE07_DANRE:Q4FZZ7|Q4FZZ7_DANRE:Q561S9|Q561S9_DANRE:F1QTL1|F1QTL1_DANRE:A0A140LGS2|A0A140LGS2_DANRE:Q5XJK2|Q5XJK2_DANRE:E7F5W3|E7F5W3_DANRE:E7EZX1|E7EZX1_DANRE:A6QL59|A6QL59_DANRE:Q7ZUY3|H2AX_DANRE:E7EXD7|E7EXD7_DANRE
RVGAGAPVYLAAVL(-0.98)	29.43	1354.81	14	-6.9	678.407	2	33.293	85804	ID113916_01_SPD30_OA10034_10472_062924.raw							Amidation	L14:Amidation:1000.00	A4FVM2|A4FVM2_DANRE:E7FE07|E7FE07_DANRE:Q4FZZ7|Q4FZZ7_DANRE:Q561S9|Q561S9_DANRE:F1QTL1|F1QTL1_DANRE:A0A140LGS2|A0A140LGS2_DANRE:Q5XJK2|Q5XJK2_DANRE:E7F5W3|E7F5W3_DANRE:E7EZX1|E7EZX1_DANRE:A6QL59|A6QL59_DANRE:Q7ZUY3|H2AX_DANRE:E7EXD7|E7EXD7_DANRE
VGAGAPVY	89.2	732.381	8	2.3	733.39	1	14.0156	32878	ID113916_01_SPD30_OA10034_10472_062924.raw			92300						A4FVM2|A4FVM2_DANRE:E7FE07|E7FE07_DANRE:Q4FZZ7|Q4FZZ7_DANRE:Q561S9|Q561S9_DANRE:F1QTL1|F1QTL1_DANRE:A0A140LGS2|A0A140LGS2_DANRE:Q5XJK2|Q5XJK2_DANRE:E7F5W3|E7F5W3_DANRE:E7EZX1|E7EZX1_DANRE:A6QL59|A6QL59_DANRE:Q7ZUY3|H2AX_DANRE:E7EXD7|E7EXD7_DANRE
VRNDEELNKLL	76.87	1341.73	11	1.4	448.25	3	18.6328	65415	ID113919_01_SPD30_OA10034_10472_062924.raw	2850000					20000000			A4FVM2|A4FVM2_DANRE:E7FE07|E7FE07_DANRE:Q4FZZ7|Q4FZZ7_DANRE:Q561S9|Q561S9_DANRE:F1QTL1|F1QTL1_DANRE:A0A140LGS2|A0A140LGS2_DANRE:Q5XJK2|Q5XJK2_DANRE:E7F5W3|E7F5W3_DANRE:E7EZX1|E7EZX1_DANRE:A6QL59|A6QL59_DANRE:Q7ZUY3|H2AX_DANRE:E7EXD7|E7EXD7_DANRE
VTIAQGGVLPNIQAVLLPK	89.93	1930.16	19	2.9	966.091	2	37.9372	100192	ID113916_01_SPD30_OA10034_10472_062924.raw	12500000	30500000	19500000		24500000	15900000			A4FVM2|A4FVM2_DANRE:E7FE07|E7FE07_DANRE:Q4FZZ7|Q4FZZ7_DANRE:Q561S9|Q561S9_DANRE:F1QTL1|F1QTL1_DANRE:A0A140LGS2|A0A140LGS2_DANRE:Q5XJK2|Q5XJK2_DANRE:E7F5W3|E7F5W3_DANRE:E7EZX1|E7EZX1_DANRE:A6QL59|A6QL59_DANRE:Q7ZUY3|H2AX_DANRE:E7EXD7|E7EXD7_DANRE
[truncated: 6,479 more rows]

## Sheet: reference
>P00330|ADH1_YEAST Alcohol dehydrogenase 1 OS=Saccharomyces cerevisiae (strain ATCC 204508 / S288c) GN=ADH1 PE=1 SV=5
MSIPETQKGVIFYESHGKLEYKDIPVPKPKANELLINVKYSGVCHTDLHAWHGDWPLPVK
LPLVGGHEGAGVVVGMGENVKGWKIGDYAGIKWLNGSCMACEYCELGNESNCPHADLSGY
THDGSFQQYATADAVQAAHIPQGTDLAQVAPILCAGITVYKALKSANLMAGHWVAISGAA
[truncated: 651,221+ more rows]

## Sheet: protein_name
Accession				Description
[truncated: 1,309 more rows]

## Sheet: sct_search
Peptide	-10LgP	Mass	Length	ppm	m/z	z	RT	Area ID113914	Area ID113915	Area ID113916	Area ID113917	Area ID113918	Area ID113919	Scan	Source File	Accession	PTM	AScore	Positional Confidence	tag(>=0.0%)	Found By	new hormones
[truncated: 15 more rows]

[truncated: 1 more sheets: PD_search]
