# Supplementary material for: Identification of intestinal enteroendocrine cell subtypes and their associated hormones in zebrafish
Source: PLoS Biol. 2025 Dec 18;23(12):e3003522. doi: 10.1371/journal.pbio.3003522 (PMC12714231; doi:10.1371/journal.pbio.3003522)
Supplement: S3 Table — (XLSX) [file pbio.3003522.s004.xlsx]

## Sheet: wide
human				zebrafish				gar				elephant shark
gene	chromosome	start	stop	gene	chromosome	start	stop	gene	chromosome	start	stop	gene	contig	start	stop
PTDSS2	11	448268	491399	ptdss2	25	7532627	7564696	ptdss2	21	16699894	16767259	ptdss2	NW_024704758.1	2060392	2088696
PNPLA2	11	818914	825573	pnpla2	25	4541211	4574570	pnpla2	21	275247	292269	pnpla2	NW_024704758.1	2209492	2220758
DEAF1	11	644233	707118	deaf1	25	4660639	4690184	deaf1	21	11911188	11938741	LOC103189089	NW_024704758.1	2698620	2715284
DRD4	11	637269	640706	drd4a	25	4707173	4733221	drd4b	21	11950383	11963556	LOC103189088	NW_024704758.1	2720273	2731701
SCT	11	626309	627181	ENSDARG00000099233	25	4750972	4757823	LOC107075768	21	11942197	11990829	LOC121850333	NW_024704758.1	2762164	2765930
CDHR5	11	616577	626078	cdhr5b	25	4760489	4780635	cdhr5b	21	11992643	12007063	cdhr5b	NW_024704758.1	2770973	2790632
IRF7	11	612553	615983	irf7	25	25546789	25550955	irf7	21	17294693	17304962	irf7	NW_024704758.1	2815938	2826146
PHRF1	11	576470	612222	PHRF1	25	25508495	25546368	PHRF1	21	17252832	17282140	phrf1	NW_024704758.1	2845378	2869968
RASSF7	11	560404	564025	rassf7a	25	25453221	25502640	rassf7a	21	17189743	17245213	rassf7b	NW_024704758.1	2882086	2922347
LRRC56	11	537527	554912	lrrc56	25	25438165	25447901	lrrc56	21	17139043	17165428	lrrc56	NW_024704758.1	2947714	2980950
HRAS	11	532242	537321	hrasa	25	25395590	25434479	LOC102697398	21	17099825	17138956	LOC103189080	NW_024704758.1	2980762	3001959
EPS8L2	11	694438	727727	eps8l2	25	3994391	4129303	eps8l2	21	900448	957711	eps8l2	NW_024704758.1	4945853	5005129
RIC8A	11	207708	215113	ric8a	25	10458990	10483226	ric8a	21	11884136	11902909	ric8a

## Sheet: long
gene	chromosome	start	stop	species
PTDSS2	11	448268	491399	human
PNPLA2	11	818914	825573	human
DEAF1	11	644233	707118	human
DRD4	11	637269	640706	human
SCT	11	626309	627181	human
CDHR5	11	616577	626078	human
IRF7	11	612553	615983	human
PHRF1	11	576470	612222	human
RASSF7	11	560404	564025	human
LRRC56	11	537527	554912	human
HRAS	11	532242	537321	human
EPS8L2	11	694438	727727	human
RIC8A	11	207708	215113	human
ptdss2	25	7532627	7564696	zebrafish
pnpla2	25	4541211	4574570	zebrafish
deaf1	25	4660639	4690184	zebrafish
drd4a	25	4707173	4733221	zebrafish
ENSDARG00000099233	25	4750972	4757823	zebrafish
cdhr5b	25	4760489	4780635	zebrafish
irf7	25	25546789	25550955	zebrafish
PHRF1	25	25508495	25546368	zebrafish
rassf7a	25	25453221	25502640	zebrafish
lrrc56	25	25438165	25447901	zebrafish
hrasa	25	25395590	25434479	zebrafish
eps8l2	25	3994391	4129303	zebrafish
ric8a	25	10458990	10483226	zebrafish
ptdss2	21	16699894	16767259	gar
pnpla2	21	275247	292269	gar
deaf1	21	11911188	11938741	gar
drd4b	21	11950383	11963556	gar
LOC107075768	21	11942197	11990829	gar
cdhr5b	21	11992643	12007063	gar
irf7	21	17294693	17304962	gar
PHRF1	21	17252832	17282140	gar
rassf7a	21	17189743	17245213	gar
lrrc56	21	17139043	17165428	gar
hrasa	21	17099825	17138956	gar
eps8l2	21	900448	957711	gar
ric8a	21	11884136	11902909	gar
ptdss2	NW_024704758.1	2060392	2088696	elephant shark
pnpla2	NW_024704758.1	2209492	2220758	elephant shark
deaf1	NW_024704758.1	2698620	2715284	elephant shark
drd4	NW_024704758.1	2720273	2731701	elephant shark
sct	NW_024704758.1	2762164	2765930	elephant shark
cdhr5b	NW_024704758.1	2770973	2790632	elephant shark
irf7	NW_024704758.1	2815938	2826146	elephant shark
phrf1	NW_024704758.1	2845378	2869968	elephant shark
rassf7b	NW_024704758.1	2882086	2922347	elephant shark
lrrc56	NW_024704758.1	2947714	2980950	elephant shark
LOC103189080	NW_024704758.1	2980762	3001959	elephant shark
eps8l2	NW_024704758.1	4945853	5005129	elephant shark
ric8a	NW_024705662.1	153	23902	elephant shark
