# Supplementary material for: Identification of intestinal enteroendocrine cell subtypes and their associated hormones in zebrafish
Source: PLoS Biol. 2025 Dec 18;23(12):e3003522. doi: 10.1371/journal.pbio.3003522 (PMC12714231; doi:10.1371/journal.pbio.3003522)
Supplement: S4 Table — (XLSX) [file pbio.3003522.s005.xlsx]

## Sheet: README
This file contains specific sequences of reagents used in this publications.
HCRprobes	ghrl HCR probe sequences used to generate images in S7 Fig; designed to be compatible with B1 molecular instrument reagents; ordered through IDT oligo pools
gRNAs	guide RNAs designed to target ghrl exon 1 and exon 3, used to generate ghrl mutant in figure S13; ordered through IDT

## Sheet: HCRprobes
Well Position	Name	Sequence
A1	ghrl_B1_1-1	AACAATGTAACAATGCACCCACTTTTAGAAGAGTCTTCCTTTACG
A2	ghrl_B1_1-2	GAGGAGGGCAGCAAACGGAATACAGAATAAAGAACATAGAATAGA
A3	ghrl_B1_2-1	CTTTATTTGTTAAACCCATAAATGATAGAAGAGTCTTCCTTTACG
A4	ghrl_B1_2-2	GAGGAGGGCAGCAAACGGAATCATTAATAAATTGTGAATATTGTC
A5	ghrl_B1_3-1	ACTTTGTAGGACTCTTGTCAGAACTTAGAAGAGTCTTCCTTTACG
A6	ghrl_B1_3-2	GAGGAGGGCAGCAAACGGAAAAAGAAGAGTCTCTAAGAAGATCCT
A7	ghrl_B1_4-1	CGGGACCATATTTCTCATATTCAGCTAGAAGAGTCTTCCTTTACG
A8	ghrl_B1_4-2	GAGGAGGGCAGCAAACGGAACGCTCAGAGACATGGACAGTTCAAA
A9	ghrl_B1_5-1	CCGATCGTCTTCTTTGATCACTGGTTAGAAGAGTCTTCCTTTACG
A10	ghrl_B1_5-2	GAGGAGGGCAGCAAACGGAACTCTGGATCAGCAGCTTCTCTTCTG
A11	ghrl_B1_6-1	CGACCCTGCGGTTTCTGAGTCGGACTAGAAGAGTCTTCCTTTACG
A12	ghrl_B1_6-2	GAGGAGGGCAGCAAACGGAAAGGAAGCTGGTGCCACCGCTCACAG
B1	ghrl_B1_7-1	GAGAAACACACAGGAGCAGAAACATTAGAAGAGTCTTCCTTTACG
B2	ghrl_B1_7-2	GAGGAGGGCAGCAAACGGAATGCTGGCACGGCACCTCAGAGGCAT

## Sheet: gRNAs
guide_name	location	sequence (PAM site capitalized)
exon3_guide	chr6:40438513-40438535	taatacgactcactataGGAGACATGGACAGTTCAAAgttttagagctagaa
exon1_guide	chr6:40438007-40438029	taatacgactcactataGGTTTCCCAGGATGCCTCTGgttttagagctagaa
